# Supplementary material for: The novel genus, ‘Candidatus Phosphoribacter’, previously identified as Tetrasphaera, is the dominant polyphosphate accumulating lineage in EBPR wastewater treatment plants worldwide
Source: ISME J. 2022 Feb 25;16(6):1605–16. doi: 10.1038/s41396-022-01212-z (PMC9123174; doi:10.1038/s41396-022-01212-z)
Supplement: Supplementary file 2 — Dataset1 [file 41396_2022_1212_MOESM2_ESM.xlsx]

## Sheet: Supplementar Data File 1
Supplementary Data File 1: MAG statistics for Tetrasphaera MAGs in the study
MAG	Clade name	Proposed 'Candidatus' name	Associated ASV	NCBI_accession_number	MAGE name	NumContigs	TotBP	MaxContigBP	AvContigBP	HQSpRep	Comp	Cont	StrHet	FLSSU	FLLSU	GTDBTaxRS95	MiDAS3_7Tax	MIdentity	MAlnLgth	SILVA138Tax	SIdentity	SAlnLgth
AalE_18-Q3-R2-46_BAT3C.188.fa	Pbr2_AalE_b188	Ca. Phosphoribacter hodrii	ASV1	JADIXZ000000000	Tetrasphaera MAG AAU 0004	10	3441549	1352175	344155	NA	91.8	1.08	66.67	1	1	d__Bacteria;p__Actinobacteriota;c__Actinomycetia;o__Actinomycetales;f__Dermatophilaceae;g__GCA-2748155;s__	ESV10.1442;tax=d:Bacteria,p:Actinobacteria,c:Actinobacteria,o:Micrococcales,f:Intrasporangiaceae,g:Tetrasphaera,s:midas_s_5;	100	1442	FPLP01005492.16.1514 Bacteria;Actinobacteriota;Actinobacteria;Micrococcales;Intrasporangiaceae;Tetrasphaera;metagenome	99.5	1500
AalW_18-Q3-R10-53_BAT3C.524.fa	Pbr1_AalW_b524	Ca. Phosphoribacter baldrii	ASV1	JADIZV000000000	Tetrasphaera MAG AAU 0054	5	3605160	1389971	721032	SPREPHQ	95.36	0.81	100	1	1	d__Bacteria;p__Actinobacteriota;c__Actinomycetia;o__Actinomycetales;f__Dermatophilaceae;g__GCA-2748155;s__	ESV5.1442;tax=d:Bacteria,p:Actinobacteria,c:Actinobacteria,o:Micrococcales,f:Intrasporangiaceae,g:Tetrasphaera,s:midas_s_5;	99.9	1443	FPLP01006639.16.1516 Bacteria;Actinobacteriota;Actinobacteria;Micrococcales;Intrasporangiaceae;Tetrasphaera;metagenome	99.7	1502
Aved_18-Q3-R54-62_MAXAC.378.fa	s1404_Aved_b378	NA	ASV776	JADJEA000000000	Tetrasphaera MAG AAU 0167	31	4137894	1745823	133480	SPREPHQ	98.36	3.01	42.86	1	1	d__Bacteria;p__Actinobacteriota;c__Actinomycetia;o__Actinomycetales;f__Dermatophilaceae;g__Tetrasphaera_A;s__	ESV5717.1442;tax=d:Bacteria,p:Actinobacteria,c:Actinobacteria,o:Micrococcales,f:Intrasporangiaceae,g:Tetrasphaera,s:midas_s_1404;	99.6	1442	FPLP01006138.12.1451 Bacteria;Actinobacteriota;Actinobacteria;Micrococcales;Intrasporangiaceae;Tetrasphaera;metagenome	99.2	1440
Bjer_18-Q3-R1-45_BAT3C.93.fa	Pbr1_Bjer_b93	Ca. Phosphoribacter baldrii	ASV1	JADJEW000000000	Tetrasphaera MAG AAU 0191	9	3560129	768742	395570	NA	91.44	4.62	92.86	1	1	d__Bacteria;p__Actinobacteriota;c__Actinomycetia;o__Actinomycetales;f__Dermatophilaceae;g__GCA-2748155;s__	ESV5.1442;tax=d:Bacteria,p:Actinobacteria,c:Actinobacteria,o:Micrococcales,f:Intrasporangiaceae,g:Tetrasphaera,s:midas_s_5;	100	1442	FPLP01006639.16.1516 Bacteria;Actinobacteriota;Actinobacteria;Micrococcales;Intrasporangiaceae;Tetrasphaera;metagenome	99.7	1501
Ega_18-Q3-R5-49_MAXAC.001.fa	Pbr2_Ega_b001	Ca. Phosphoribacter hodrii	ASV1	JADJIB000000000	Tetrasphaera MAG AAU 0277	21	3909549	973092	186169	SPREPHQ	97.52	1.35	66.67	1	1	d__Bacteria;p__Actinobacteriota;c__Actinomycetia;o__Actinomycetales;f__Dermatophilaceae;g__GCA-2748155;s__	ESV10.1442;tax=d:Bacteria,p:Actinobacteria,c:Actinobacteria,o:Micrococcales,f:Intrasporangiaceae,g:Tetrasphaera,s:midas_s_5;	100	1442	FPLP01005492.16.1514 Bacteria;Actinobacteriota;Actinobacteria;Micrococcales;Intrasporangiaceae;Tetrasphaera;metagenome	99.5	1500
EsbW_18-Q3-R4-48_BAT3C.295.fa	Pbr1_EsbW_b295	Ca. Phosphoribacter baldrii	ASV1	JADJLW000000000	Tetrasphaera MAG AAU 0379	20	3677074	920449	183854	NA	91.95	4.95	80	1	1	d__Bacteria;p__Actinobacteriota;c__Actinomycetia;o__Actinomycetales;f__Dermatophilaceae;g__GCA-2748155;s__	ESV5.1442;tax=d:Bacteria,p:Actinobacteria,c:Actinobacteria,o:Micrococcales,f:Intrasporangiaceae,g:Tetrasphaera,s:midas_s_5;	100	1442	FPLP01006639.16.1516 Bacteria;Actinobacteriota;Actinobacteria;Micrococcales;Intrasporangiaceae;Tetrasphaera;metagenome	99.7	1501
Hirt_18-Q3-R61-65_BAT3C.386.fa	Pbr3_Hirt_b386	NA	ASV22244	JADJTP000000000	Tetrasphaera MAG AAU 0600	3	2919710	1059261	973237	SPREPHQ	96.22	0	0	1	1	d__Bacteria;p__Actinobacteriota;c__Actinomycetia;o__Actinomycetales;f__Dermatophilaceae;g__GCA-2748155;s__	ESV935.1442;tax=d:Bacteria,p:Actinobacteria,c:Actinobacteria,o:Micrococcales,f:Intrasporangiaceae,g:Tetrasphaera,s:midas_s_5;	99.9	1442	FPLP01006377.9.1449 Bacteria;Actinobacteriota;Actinobacteria;Micrococcales;Intrasporangiaceae;Tetrasphaera;metagenome	99.3	1441
Hjor_18-Q3-R7-51_BAT3C.81_sub.fa	Pbr5_Hjor_b81	NA	ASV55	JADJVI000000000	Tetrasphaera MAG AAU 0648	61	3474448	232740	56958.2	SPREPHQ	95.18	0.96	66.67	1	1	d__Bacteria;p__Actinobacteriota;c__Actinomycetia;o__Actinomycetales;f__Dermatophilaceae;g__GCA-2748155;s__	ESV1280.1443;tax=d:Bacteria,p:Actinobacteria,c:Actinobacteria,o:Micrococcales,f:Intrasporangiaceae,g:Tetrasphaera,s:midas_s_5;	98.4	1447	FPLP01003717.15.1516 Bacteria;Actinobacteriota;Actinobacteria;Micrococcales;Intrasporangiaceae;Tetrasphaera;metagenome	98.1	1506
Hjor_18-Q3-R7-51_BAT3C.94.fa	s299_Hjor_b94	NA	ASV51	JADJVJ000000000	Tetrasphaera MAG AAU 0649	6	2932045	1839547	488674	SPREPHQ	96.22	1.62	100	1	1	d__Bacteria;p__Actinobacteriota;c__Actinomycetia;o__Actinomycetales;f__Dermatophilaceae;g__;s__	ESV299.1444;tax=d:Bacteria,p:Actinobacteria,c:Actinobacteria,o:Micrococcales,f:Intrasporangiaceae,g:Tetrasphaera,s:midas_s_299;	99.9	1446	FPLP01009454.16.1517 Bacteria;Actinobacteriota;Actinobacteria;Micrococcales;Intrasporangiaceae;metagenome	99.7	1504
Hjor_18-Q3-R7-51_BATAC.29.fa	Pelon_Hjor_b29	Phycicoccus elongatus	ASV70	JADJVP000000000	Tetrasphaera MAG AAU 0655	30	3939558	997685	131319	SPREPHQ	98.74	4.56	45.45	1	1	d__Bacteria;p__Actinobacteriota;c__Actinomycetia;o__Actinomycetales;f__Dermatophilaceae;g__Phycicoccus_A;s__Phycicoccus_A elongatus	ESV961.1442;tax=d:Bacteria,p:Actinobacteria,c:Actinobacteria,o:Micrococcales,f:Intrasporangiaceae,g:Tetrasphaera,s:Tetrasphaera_elongata;	100	1442	CAIZ01000036.11767.13274 Bacteria;Actinobacteriota;Actinobacteria;Micrococcales;Intrasporangiaceae;Tetrasphaera;Tetrasphaera elongata Lp2	99.9	1508
Hjor_18-Q3-R7-51_MAXAC.088.fa	Pbr4_Hjor_b088	NA	ASV12	JADJVX000000000	Tetrasphaera MAG AAU 0663	28	3828964	1073305	136749	SPREPHQ	95.68	2.7	66.67	1	1	d__Bacteria;p__Actinobacteriota;c__Actinomycetia;o__Actinomycetales;f__Dermatophilaceae;g__GCA-2748155;s__	ESV476.1443;tax=d:Bacteria,p:Actinobacteria,c:Actinobacteria,o:Micrococcales,f:Intrasporangiaceae,g:Tetrasphaera,s:midas_s_5;	100	1443	FPLP01003717.15.1516 Bacteria;Actinobacteriota;Actinobacteria;Micrococcales;Intrasporangiaceae;Tetrasphaera;metagenome	99.7	1502
Mari_18-Q3-R65-66_BAT3C.41.fa	Pbr6_Mari_b41	NA	ASV12	JADKAO000000000	Tetrasphaera MAG AAU 0800	12	3282635	685773	273553	SPREPHQ	96.22	2.16	40	1	1	d__Bacteria;p__Actinobacteriota;c__Actinomycetia;o__Actinomycetales;f__Dermatophilaceae;g__GCA-2748155;s__	ESV62.1442;tax=d:Bacteria,p:Actinobacteria,c:Actinobacteria,o:Micrococcales,f:Intrasporangiaceae,g:Tetrasphaera,s:midas_s_5;	100	1442	FPLP01006174.1.1456 Bacteria;Actinobacteriota;Actinobacteria;Micrococcales;Intrasporangiaceae;Tetrasphaera;metagenome	99.7	1456
Ribe_18-Q3-R11-54_BAT3C.65.fa	Lbs_Ribe_b65	Ca. Lutibacillus vidarii	ASV15	JADKGA000000000	Tetrasphaera MAG AAU 0944	4	3509479	1876599	877370	SPREPHQ	94.59	0.54	0	1	1	d__Bacteria;p__Actinobacteriota;c__Actinomycetia;o__Actinomycetales;f__Dermatophilaceae;g__GCA-2748155;s__	ESV45.1442;tax=d:Bacteria,p:Actinobacteria,c:Actinobacteria,o:Micrococcales,f:Intrasporangiaceae,g:Tetrasphaera,s:midas_s_45;	100	1442	FPLM01004388.15.1515 Bacteria;Actinobacteriota;Actinobacteria;Micrococcales;Intrasporangiaceae;Tetrasphaera;metagenome	99.5	1501
Ribe_18-Q3-R11-54_MAXAC.001.fa	Pbr2_Ribe_b001	Ca. Phosphoribacter hodrii	ASV84913, ASV22244	JADKGK000000000	Tetrasphaera MAG AAU 0955	29	3770120	804016	130004	NA	94.05	3.82	33.33	2	2	d__Bacteria;p__Actinobacteriota;c__Actinomycetia;o__Actinomycetales;f__Dermatophilaceae;g__GCA-2748155;s__	ESV10.1442;tax=d:Bacteria,p:Actinobacteria,c:Actinobacteria,o:Micrococcales,f:Intrasporangiaceae,g:Tetrasphaera,s:midas_s_5;	99.6	1442	FPLP01006639.16.1516 Bacteria;Actinobacteriota;Actinobacteria;Micrococcales;Intrasporangiaceae;Tetrasphaera;metagenome	98.1	1502
