# Supplementary material for: The novel genus, ‘Candidatus Phosphoribacter’, previously identified as Tetrasphaera, is the dominant polyphosphate accumulating lineage in EBPR wastewater treatment plants worldwide
Source: ISME J. 2022 Feb 25;16(6):1605–16. doi: 10.1038/s41396-022-01212-z (PMC9123174; doi:10.1038/s41396-022-01212-z)
Supplement: Supplementary file 3 — Dataset2 [file 41396_2022_1212_MOESM3_ESM.xlsx]

## Sheet: Supplementary Data File 3
Supplementary Data File 2: Accession numbers for the genomes included in the tree and CheckM results
GenBank assembly accession	Name in tree	Completeness	Contamination
GCA_016705565.1	Pbr2_AalE_b188	91.8	1.08
GCA_016704565.1	Pbr1_AalW_b524	95.36	0.81
GCA_016702415.1	s1404_Aved_b378	98.36	3.01
GCA_016708855.1	Pbr1_Bjer_b93	91.44	4.62
GCA_016707175.1	Pbr2_Ega_b001	97.52	1.35
GCA_016709925.1	Pbr1_EsbW_b295	91.95	4.95
GCA_000955875.1	Terrabacter sp000955875	98.91	0.59
GCA_001591405.1	Janibacter terrae	99.82	0.27
GCA_001956915.1	Monashia flava	74.55	0
GCA_002404345.1	UBA4719 sp002404345	85.57	3.46
GCA_002748155.1	GCA-2748155 sp002748155	77.84	0.14
GCA_003132125.1	UBA4719 sp003132125	85.83	2.32
GCA_003157445.1	UBA4719 sp003157445	71.99	2.61
GCF_000152705.1	Knoellia sp000152705	99.73	0.18
GCF_000184685.1	Intrasporangium calvum	100	0.54
GCF_000297495.1	Janibacter hoylei	96.31	0.32
GCF_000367525.1	Phycicoccus_A elongatus	97.03	0.45
GCF_000383675.1	Terrabacter sp000383675	100	0.68
GCF_000576575.1	Intrasporangium_A chromatireducens	99.28	1.08
GCF_000576595.1	Intrasporangium_B oryzae	100	0
GCF_000620545.1	Terrabacter sp000620545	100	0.54
GCF_000720035.1	Terrabacter sp000720035	100	0
GCF_000720925.1	Phycicoccus jejuensis	100	0.68
GCF_000768675.1	Knoellia flava	99.46	0
GCF_000768685.1	Knoellia subterranea	100	0
GCF_000768695.1	Knoellia aerolata	100	0.27
GCF_000768705.1	Knoellia sinensis	100	0
GCF_001046855.1	Tetrasphaera japonica	92.43	2.43
GCF_001046875.1	Tetrasphaera_A jenkinsii	97.39	2.97
GCF_001050535.1	Tetrasphaera_A australiensis	88.26	0.72
GCF_001426245.1	Pedococcus sp001426245	100	0
GCF_001427985.1	Knoellia sp001427985	100	0.54
GCF_001428025.1	Pedococcus sp001428025	100	0
GCF_001428065.1	Phycicoccus sp001428065	100	0.18
GCF_001428305.1	Janibacter sp001428305	99.82	0.18
GCF_001428505.1	Terrabacter sp001428505	100	0.45
GCF_001429185.1	Terrabacter sp001429185	100	0.27
GCF_001429605.1	Pedococcus sp001429605	100	0
GCF_001552435.1	Kribbia dieselivorans	98.78	0.54
GCF_001570945.1	Janibacter anophelis	99.82	0
GCF_001570965.1	Janibacter corallicola	99.55	0
GCF_001570985.1	Janibacter limosus	100	0
GCF_001637565.1	Janibacter melonis	99.82	0
GCF_001758225.1	Terracoccus sp001758225	98.56	1.35
GCF_002846495.1	Phycicoccus duodecadis	100	1.62
GCF_003002895.1	Knoellia remsis	100	0
GCF_003635045.1	Terracoccus luteus	98.92	0
GCF_004295485.1	Janibacter limosus_A	99.82	0
GCF_005222685.1	XNB-1 sp005222685	100	0.54
GCF_006438965.1	Pedococcus bigeumensis	100	0
GCF_006715055.1	Lapillicoccus jejuensis	100	0
GCF_006715875.1	Terrabacter sp006715875	100	0
GCF_006716205.1	Oryzihumus leptocrescens	100	1.64
GCF_006716675.1	Humibacillus xanthopallidus	99.82	0
GCF_006716915.1	Terrabacter sp006716915	100	0
GCF_006717025.1	Terrabacter lapilli	100	0
GCF_006717145.1	Humibacillus xanthopallidus_A	99.82	1.36
GCF_900104525.1	Pedococcus dokdonensis	100	5.99
GCF_900111375.1	Pedococcus cremeus	100	0.54
GCF_900176385.1	Janibacter indicus	99.82	0.54
GCF_900289115.1	OKQN01 sp900289115	99.46	0
GCA_016711095.1	Pbr3_Hirt_b386	96.22	0
GCA_016710645.1	Pbr5_Hjor_b81	95.18	0.96
GCA_016716625.1	s299_Hjor_b94	96.22	1.62
GCA_016710545.1	Pelon_Hjor_b29	98.74	4.56
GCA_016710385.1	Pbr4_Hjor_b088	95.68	2.7
GCA_016715285.1	Pbr6_Mari_b41	96.22	2.16
GCA_016717165.1	Lbs_Ribe_b65	94.59	0.54
GCA_016722305.1	Pbr2_Ribe_b001	94.05	3.82
