# Supplementary material for: The novel genus, ‘Candidatus Phosphoribacter’, previously identified as Tetrasphaera, is the dominant polyphosphate accumulating lineage in EBPR wastewater treatment plants worldwide
Source: ISME J. 2022 Feb 25;16(6):1605–16. doi: 10.1038/s41396-022-01212-z (PMC9123174; doi:10.1038/s41396-022-01212-z)
Supplement: Supplementary file 4 — Dataset3 [file 41396_2022_1212_MOESM4_ESM.xlsx]

## Sheet: Supplementary Data File 2
Supplementary Data File 3: 16S rRNA gene ANIb table for the 14 MAGs
# ANIb percentage identity
	Pelon_Hjor_b29	s1404_Aved_b378	s299_Hjor_b94	Lbs_Ribe_b65	Pbr1_AalW_b524	Pbr1_Bjer_b93	Pbr1_EsbW_b295	Pbr2_AalE_b188	Pbr2_Ega_b001	Pbr2_Ribe_b001_copy1	Pbr2_Ribe_b001_copy2	Pbr3_Hirt_b386	Pbr4_Hjor_b088	Pbr5_Hjor_b81	Pbr6_Mari_b41
Pelon_Hjor_b29	1	0.982195	0.98526	0.963805	0.98027	0.980745	0.980235	0.980255	0.980255	0.978725	0.9709	0.976745	0.982265	0.964945	0.981725
s1404_Aved_b378	0.982705	1	0.978865	0.962805	0.982755	0.983235	0.983235	0.982275	0.982275	0.981235	0.973395	0.979745	0.983755	0.96897	0.982255
s299_Hjor_b94	0.980225	0.978885	1	0.955455	0.977455	0.977935	0.97185	0.97187	0.97187	0.97591	0.968105	0.96639	0.97141	0.96065	0.979885
Lbs_Ribe_b65	0.963805	0.97096	0.96953	1	0.98181	0.981845	0.972665	0.973665	0.973665	0.979825	0.972995	0.968155	0.97125	0.963055	0.982825
Pbr1_AalW_b524	0.979755	0.982755	0.97742	0.972185	1	0.99951	0.99951	0.99655	0.99655	0.99455	0.98624	0.99202	0.99211	0.97632	0.994615
Pbr1_Bjer_b93	0.980235	0.983235	0.977895	0.972665	0.99951	1	1	0.99704	0.99704	0.99504	0.98672	0.99251	0.992595	0.9768	0.9951
Pbr1_EsbW_b295	0.980235	0.983235	0.977895	0.972665	0.99951	1	1	0.99704	0.99704	0.99504	0.98672	0.99251	0.992595	0.9768	0.9951
Pbr2_AalE_b188	0.980255	0.981765	0.977405	0.973665	0.99706	0.99755	0.99704	1	1	0.99553	0.98623	0.98955	0.993595	0.97631	0.99559
Pbr2_Ega_b001	0.980255	0.981765	0.977405	0.973665	0.99706	0.99755	0.99704	1	1	0.99553	0.98623	0.98955	0.993595	0.97631	0.99559
Pbr2_Ribe_b001_copy1	0.980765	0.981235	0.9759	0.972175	0.994555	0.99504	0.99555	0.99655	0.99655	1	0.98274	0.99006	0.9941	0.97675	0.99406
Pbr2_Ribe_b001_copy2	0.96886	0.97339	0.968055	0.96329	0.98623	0.986715	0.983655	0.983675	0.983675	0.982735	1	0.976165	0.978265	0.96647	0.9828
Pbr3_Hirt_b386	0.976745	0.980765	0.97445	0.968155	0.99508	0.99557	0.99251	0.98955	0.98955	0.99159	0.98229	1	0.98911	0.97433	0.992625
Pbr4_Hjor_b088	0.982265	0.982735	0.974425	0.971225	0.9911	0.99158	0.992595	0.993595	0.993595	0.990545	0.97928	0.989105	1	0.98225	0.99354
Pbr5_Hjor_b81	0.970025	0.968955	0.960665	0.95849	0.976305	0.97677	0.978815	0.97884	0.97884	0.97672	0.966435	0.97533	0.98427	1	0.977745
Pbr6_Mari_b41	0.982235	0.982255	0.979855	0.973645	0.99461	0.9951	0.99306	0.99406	0.99406	0.99406	0.982805	0.98957	0.99557	0.977775	1
# ANIb alignment coverage
	Pbr2_Ribe_b001_copy1	Pelon_Hjor_b29	Pbr2_Ribe_b001_copy2	s299_Hjor_b94	Pbr2_Ega_b001	s1404_Aved_b378	Pbr3_Hirt_b386	Pbr2_AalE_b188	Pbr1_EsbW_b295	Pbr4_Hjor_b088	Lbs_Ribe_b65	Pbr1_Bjer_b93	Pbr5_Hjor_b81	Pbr1_AalW_b524	Pbr6_Mari_b41
Pbr2_Ribe_b001_copy1	1	1	0.998683	1	1	1	0.999342	1	1	1	1	1	0.995392	1	1
Pelon_Hjor_b29	0.999342	1	0.998684	1	1	1	0.999342	1	1	1	1	1	0.994737	1	1
Pbr2_Ribe_b001_copy2	0.998683	0.999342	1	1	0.999342	0.999342	0.998683	0.999342	0.999342	0.999342	0.999342	0.999342	0.994733	0.999342	0.999342
s299_Hjor_b94	0.996719	0.997375	0.996719	1	0.997375	0.997375	0.996719	0.997375	0.997375	0.997375	0.996063	0.997375	0.992782	0.997375	0.997375
Pbr2_Ega_b001	0.999342	1	0.998684	1	1	1	0.999342	1	1	1	1	1	0.994737	1	1
s1404_Aved_b378	0.999342	1	0.998684	1	1	1	0.999342	1	1	1	1	1	0.994737	1	1
Pbr3_Hirt_b386	0.999342	1	0.998683	1	1	1	1	1	1	1	1	1	0.994733	1	1
Pbr2_AalE_b188	0.999342	1	0.998684	1	1	1	0.999342	1	1	1	1	1	0.994737	1	1
Pbr1_EsbW_b295	0.999342	1	0.998684	1	1	1	0.999342	1	1	1	1	1	0.994737	1	1
Pbr4_Hjor_b088	0.998685	0.999343	0.998028	0.999343	0.999343	0.999343	0.998685	0.999343	0.999343	1	0.999343	0.999343	0.994083	0.999343	0.999343
Lbs_Ribe_b65	0.999342	1	0.998684	1	1	1	0.999342	1	1	1	1	1	0.994737	1	1
Pbr1_Bjer_b93	0.999342	1	0.998684	1	1	1	0.999342	1	1	1	1	1	0.994737	1	1
Pbr5_Hjor_b81	0.997361	0.997361	0.996702	0.998021	0.997361	0.997361	0.996702	0.997361	0.997361	0.997361	0.996702	0.997361	1	0.997361	0.997361
Pbr1_AalW_b524	0.998685	0.999343	0.998028	0.999343	0.999343	0.999343	0.998685	0.999343	0.999343	0.999343	0.998028	0.999343	0.994083	1	0.999343
Pbr6_Mari_b41	0.999342	1	0.998684	1	1	1	0.999342	1	1	1	1	1	0.994737	1	1
