# Supplementary material for: The novel genus, ‘Candidatus Phosphoribacter’, previously identified as Tetrasphaera, is the dominant polyphosphate accumulating lineage in EBPR wastewater treatment plants worldwide
Source: ISME J. 2022 Feb 25;16(6):1605–16. doi: 10.1038/s41396-022-01212-z (PMC9123174; doi:10.1038/s41396-022-01212-z)
Supplement: Supplementary file 5 — Dataset4 [file 41396_2022_1212_MOESM5_ESM.xlsx]

## Sheet: Supplementary Data File 4
Supplementary Data File 4: KO gene list for genome metabolisms shown in Figure 3 and 4 or discussed in main text
KEGG_ID	description	figure_label	GCF_001046855.1	GCF_003002895.1	GCF_002846495.1	GCF_001050535.1	GCF_001046875.1	GCF_000367525.1	Pelon_Hjor_b29	s1404_Aved_b378	s299_Hjor_b94	Lbs_Ribe_b65	Pbr6_Mari_b41	Pbr5_Hjor_b81	Pbr4_Hjor_b088	Pbr3_Hirt_b386	Pbr2_AalE_b188	Pbr2_Ega_b001	Pbr2_Ribe_b001	Pbr1_AalW_b524	Pbr1_EsbW_b295	Pbr1_Bjer_b93	GCF_006715055.1	GCF_005222685.1	GCF_006715875.1	GCF_000768675.1	GCF_001427985.1	GCA_000955875.1	GCF_001570965.1	GCF_001428505.1	GCF_000576575.1	GCF_000383675.1	GCA_003132125.1	GCF_001429185.1	GCA_001956915.1	GCF_006717145.1	GCF_900111375.1	GCF_001428065.1	GCF_001429605.1	GCF_000184685.1	GCF_006716675.1	GCF_000620545.1	GCF_006717025.1	GCF_000297495.1	GCF_006438965.1	GCA_003157445.1	GCF_003635045.1	GCF_001552435.1	GCA_002404345.1
K03306	TC.PIT; inorganic phosphate transporter, PiT family	pit	2	1	2	2	2	2	2	3	3	5	2	3	3	2	4	4	3	2	2	3	1	1	1	1	1	1	1	1	1	1	0	1	1	1	1	2	1	1	1	1	1	1	1	0	2	0	1
K01524	ppx-gppA; exopolyphosphatase / guanosine-5'-triphosphate,3'-diphosphate pyrophosphatase [EC:3.6.1.11 3.6.1.40]	NA	2	2	2	2	2	1	2	2	2	1	2	1	1	2	2	2	2	1	1	1	2	1	2	2	2	2	2	2	2	2	2	2	2	2	2	2	2	2	2	1	2	1	2	0	2	2	2
K00939	adk, AK; adenylate kinase [EC:2.7.4.3]	NA	1	1	1	1	1	1	1	1	1	1	1	0	1	1	1	1	1	1	1	1	1	1	1	1	1	2	1	1	1	1	1	1	1	1	1	1	1	1	1	1	1	1	1	1	1	1	0
K00937	ppk; polyphosphate kinase [EC:2.7.4.1]	NA	5	2	2	4	4	4	4	4	4	3	3	3	3	3	3	3	2	4	4	4	3	2	4	3	2	3	2	4	3	3	1	4	2	4	3	2	2	2	4	3	3	3	3	1	2	3	2
K13788	pta; phosphate acetyltransferase [EC:2.3.1.8]	pta	1	0	0	1	1	1	1	1	0	0	0	0	0	1	1	1	1	0	0	0	1	0	1	1	1	1	0	1	1	1	0	1	1	1	0	0	1	1	1	1	1	0	1	0	1	1	0
K02038	pstA; phosphate transport system permease protein	pstA	1	1	1	1	1	1	1	1	1	1	1	1	1	1	1	1	0	1	1	1	1	1	1	1	1	1	1	1	1	1	0	1	1	1	1	1	1	1	1	1	1	1	1	1	1	2	1
K02036	pstB; phosphate transport system ATP-binding protein [EC:7.3.2.1]	pstB	1	2	1	1	1	1	1	1	1	1	1	1	1	1	1	1	0	1	1	1	1	1	1	1	1	1	1	1	1	1	0	1	1	1	1	1	1	1	1	1	1	1	1	1	1	2	1
K02037	pstC; phosphate transport system permease protein	pstC	1	1	1	1	1	1	1	1	1	1	0	1	1	1	1	1	0	1	1	1	2	1	1	1	1	1	1	1	1	1	0	1	1	1	1	1	1	1	1	1	1	1	1	1	1	2	1
K02040	pstS; phosphate transport system substrate-binding protein	pstS	1	1	1	1	1	1	1	1	1	1	1	1	1	1	1	1	0	1	0	1	3	1	1	1	1	1	1	1	1	1	1	1	2	1	1	1	1	1	1	1	1	1	1	1	1	3	0
K02039	phoU; phosphate transport system protein	NA	1	1	1	1	1	1	1	0	1	1	1	1	1	1	1	0	0	1	1	1	1	1	1	1	1	1	1	1	1	1	0	1	1	1	1	1	1	1	1	1	1	1	1	2	1	2	1
K07636	phoR; two-component system, OmpR family, phosphate regulon sensor histidine kinase PhoR [EC:2.7.13.3]	NA	0	0	1	0	0	0	0	0	0	0	0	0	0	0	1	1	1	1	1	1	1	1	0	0	0	1	0	0	0	0	1	0	0	0	1	1	0	0	0	0	0	0	1	0	0	0	1
K00963	UGP2, galU, galF; UTP--glucose-1-phosphate uridylyltransferase [EC:2.7.7.9]	galU	1	1	1	1	1	1	1	1	1	1	1	1	1	0	1	1	1	1	1	1	1	1	1	1	1	1	2	1	1	1	1	1	1	1	1	1	1	1	1	1	1	1	1	0	1	1	1
K00975	glgC; glucose-1-phosphate adenylyltransferase [EC:2.7.7.27]	glgC	2	3	2	2	3	2	2	0	2	2	2	2	2	1	1	1	0	1	1	1	2	2	2	3	3	2	1	2	2	2	2	2	0	2	3	2	2	2	2	2	2	2	2	2	2	2	2
K01443	nagA, AMDHD2; N-acetylglucosamine-6-phosphate deacetylase [EC:3.5.1.25]	nagA	1	1	1	0	0	1	1	2	0	1	0	0	0	0	1	2	2	1	1	1	1	1	1	1	1	1	1	1	1	1	1	1	1	1	1	1	1	1	1	1	1	0	1	0	1	0	0
K02564	nagB, GNPDA; glucosamine-6-phosphate deaminase [EC:3.5.99.6]	nagB	2	1	1	0	0	1	0	1	0	1	0	0	0	0	1	1	1	0	0	0	1	1	2	0	0	1	0	1	0	1	0	1	2	1	0	0	0	0	1	1	1	0	0	0	1	0	0
K05814	ugpA; sn-glycerol 3-phosphate transport system permease protein	ugpA	0	1	3	0	0	1	1	0	0	0	1	1	1	1	0	0	0	0	0	0	1	1	0	1	1	1	0	1	0	1	0	1	0	0	1	1	0	0	0	1	1	0	1	1	0	0	0
K05813	ugpB; sn-glycerol 3-phosphate transport system substrate-binding protein	ugpB	0	1	1	0	0	1	1	0	0	0	1	1	1	1	0	0	0	0	0	0	1	1	0	1	1	1	0	1	0	1	0	1	0	0	1	1	0	0	0	1	1	0	1	0	0	0	0
K05815	ugpE; sn-glycerol 3-phosphate transport system permease protein	ugpE	0	1	3	0	0	1	1	0	0	0	1	1	1	1	0	0	0	0	0	0	1	1	0	1	1	1	0	1	0	1	0	1	0	0	1	1	0	0	0	1	1	0	1	1	0	0	0
K02768	PTS-Fru-EIIA, fruB; PTS system, fructose-specific IIA component [EC:2.7.1.202]	fruB	0	0	0	0	0	0	1	0	0	1	1	0	1	1	1	1	0	1	1	1	0	0	0	0	0	0	0	0	0	0	0	0	0	0	0	0	0	0	0	0	0	0	0	1	0	0	1
K00882	fruK; 1-phosphofructokinase [EC:2.7.1.56]	fruK	1	0	1	1	1	0	1	2	0	1	1	1	1	1	1	1	0	1	1	1	0	0	2	0	0	1	0	1	2	1	0	1	1	1	0	1	0	1	1	0	2	0	0	1	1	0	1
K03436	fruR2, fruR; DeoR family transcriptional regulator, fructose operon transcriptional repressor	fruR	2	0	3	1	1	0	1	2	0	1	2	2	1	1	2	2	2	1	1	1	1	1	3	0	1	3	0	1	1	1	0	2	3	1	1	1	0	1	2	0	1	0	0	2	2	0	1
K10112	msmX, msmK, malK, sugC, ggtA, msiK; multiple sugar transport system ATP-binding protein	malK	2	2	2	1	1	2	2	1	1	1	2	2	2	2	2	2	1	1	1	1	1	3	1	2	1	3	1	2	3	2	1	2	2	2	3	3	1	1	1	2	2	1	1	1	1	1	2
K00101	lldD; L-lactate dehydrogenase (cytochrome) [EC:1.1.2.3]	lldD	1	1	1	0	0	0	0	0	1	0	1	1	1	1	1	1	0	1	1	1	1	2	0	0	0	0	0	0	1	0	1	0	0	1	0	1	2	1	1	0	1	0	1	1	0	2	1
K18928	lldE; L-lactate dehydrogenase complex protein LldE	lldE	1	0	1	1	2	1	1	1	0	1	1	1	1	1	1	1	1	1	1	1	1	1	1	1	1	2	1	1	1	1	0	1	1	1	1	1	1	1	1	1	1	1	0	0	1	0	1
K18929	lldF; L-lactate dehydrogenase complex protein LldF	lldF	1	0	1	1	2	0	1	1	0	1	1	1	1	1	1	1	1	1	1	1	1	1	1	1	1	2	1	1	1	1	1	1	1	1	1	1	1	1	1	0	1	1	0	0	1	0	1
K00782	cds	lldG	0	0	1	0	0	1	1	1	0	1	1	1	1	1	1	1	1	1	1	1	1	1	1	1	1	2	1	1	1	1	1	1	1	1	1	1	1	1	1	1	1	1	0	0	1	0	1
K03303	lctP; lactate permease	lctP	0	0	0	1	1	0	1	1	0	2	1	1	1	1	1	1	1	1	1	1	1	2	2	1	0	0	0	0	1	0	0	0	0	0	1	0	0	3	1	0	2	0	0	0	2	0	2
K05799	pdhR; GntR family transcriptional regulator, transcriptional repressor for pyruvate dehydrogenase complex	gntR regulator	5	3	1	1	2	2	2	3	1	3	1	1	1	2	3	4	5	3	3	3	6	5	5	2	3	8	1	3	3	4	1	3	7	5	1	1	1	6	4	3	5	1	1	1	5	3	2
K14393	actP; cation/acetate symporter	actP	0	2	2	2	2	2	4	1	2	2	2	1	2	2	2	2	2	2	2	2	2	2	0	2	2	2	2	2	2	2	1	2	2	2	2	2	2	2	2	2	2	2	2	0	1	2	1
K01895	ACSS, acs; acetyl-CoA synthetase [EC:6.2.1.1]	acs	3	2	1	2	2	2	3	3	1	2	4	3	5	4	5	3	3	4	4	4	1	2	3	2	1	2	5	2	6	2	3	2	2	3	3	1	2	3	3	2	4	2	2	1	2	3	2
K00925	ackA; acetate kinase [EC:2.7.2.1]	ackA	1	0	0	1	1	1	1	1	0	0	0	0	0	1	1	1	1	0	0	0	1	0	1	1	1	1	1	1	1	1	0	1	1	1	1	0	1	1	1	1	1	0	1	0	1	1	0
K00163	aceE; pyruvate dehydrogenase E1 component [EC:1.2.4.1]	aceE	1	1	1	1	2	2	2	2	1	1	1	1	2	1	1	1	1	1	1	1	2	1	1	1	1	1	1	1	1	1	0	1	1	1	1	1	1	1	1	1	1	1	1	0	1	1	1
K00627	DLAT, aceF, pdhC; pyruvate dehydrogenase E2 component (dihydrolipoamide acetyltransferase) [EC:2.3.1.12]	aceF	1	1	2	0	1	1	1	1	1	1	2	1	2	0	0	1	1	1	1	1	1	3	2	2	2	1	1	3	1	2	1	2	1	2	2	2	1	1	2	2	3	1	1	4	1	0	2
K01897	ACSL, fadD; long-chain acyl-CoA synthetase [EC:6.2.1.3]	fadD	12	3	6	3	2	3	4	5	3	4	2	2	2	3	4	4	3	3	4	3	2	6	5	4	3	4	6	4	6	4	7	4	2	7	4	5	3	6	7	3	5	8	3	5	3	13	6
K00249	ACADM, acd; acyl-CoA dehydrogenase [EC:1.3.8.7]	acd	10	7	3	3	3	5	16	2	4	2	0	0	0	2	3	4	4	4	3	3	5	5	9	4	6	8	12	8	12	8	8	8	7	6	2	3	4	8	5	8	7	9	4	4	7	12	6
K01782	fadJ; 3-hydroxyacyl-CoA dehydrogenase / enoyl-CoA hydratase / 3-hydroxybutyryl-CoA epimerase [EC:1.1.1.35 4.2.1.17 5.1.2.3]	fadJ	1	1	1	1	1	1	1	1	1	2	1	1	1	1	1	1	1	1	1	1	2	0	1	2	1	1	1	1	1	1	1	1	0	1	1	1	1	1	1	1	1	2	1	1	1	1	1
K00632	fadA, fadI; acetyl-CoA acyltransferase [EC:2.3.1.16]	fadA	2	2	1	2	2	1	3	2	1	1	2	1	1	2	1	2	2	1	1	1	1	0	2	1	0	1	0	1	3	1	1	1	1	1	1	1	2	1	1	1	2	1	1	1	2	5	1
K01637	E4.1.3.1, aceA; isocitrate lyase [EC:4.1.3.1]	aceA	0	0	0	0	0	0	0	0	0	0	0	0	0	0	0	0	0	0	0	0	0	0	0	0	0	0	0	0	0	0	0	0	0	0	0	0	0	0	0	0	0	0	0	0	1	0	0
K00169	porA; pyruvate ferredoxin oxidoreductase alpha subunit [EC:1.2.7.1]	porA	0	0	0	0	0	0	0	0	0	0	1	1	1	1	1	2	1	1	1	1	0	0	0	0	0	0	0	0	0	0	0	0	0	0	0	0	0	0	0	0	0	0	0	0	0	0	0
K00170	porB; pyruvate ferredoxin oxidoreductase beta subunit [EC:1.2.7.1]	porB	0	0	0	0	0	0	0	0	0	0	1	1	1	1	1	2	1	1	1	1	0	0	0	0	0	0	0	0	0	0	0	0	0	0	0	0	0	0	0	0	0	0	0	0	0	0	0
K00259	ald; alanine dehydrogenase [EC:1.4.1.1]	ald	1	1	1	1	1	1	1	1	1	1	1	1	1	1	1	1	1	1	1	1	1	1	1	1	1	1	0	1	1	1	1	1	0	1	1	0	1	1	1	1	1	0	1	0	1	1	1
K00425	cydA; cytochrome bd ubiquinol oxidase subunit I [EC:7.1.1.7]	cydA	1	1	1	1	1	1	1	1	1	1	1	2	1	0	0	1	1	1	1	0	1	1	1	1	1	1	1	1	1	1	1	1	1	1	1	1	1	1	1	1	1	1	1	0	1	2	1
K00426	cydB; cytochrome bd ubiquinol oxidase subunit II [EC:7.1.1.7]	cydB	1	1	0	1	1	1	1	1	1	1	1	1	1	0	0	1	1	1	1	0	1	1	1	1	1	1	1	1	1	1	0	1	1	1	1	1	1	1	1	1	1	1	1	0	1	1	1
K00123	fdoG, fdhF, fdwA; formate dehydrogenase major subunit [EC:1.17.1.9]	fdoG	3	2	2	2	1	1	0	1	1	0	1	1	1	1	0	1	1	1	0	1	2	2	2	1	2	2	2	1	1	1	1	3	2	2	2	1	1	1	2	2	2	1	4	0	1	0	3
K00124	fdoH, fdsB; formate dehydrogenase iron-sulfur subunit	fdoH	2	1	1	0	1	1	0	1	1	0	1	1	1	0	0	1	1	1	0	1	1	1	1	0	1	1	1	0	1	0	1	1	1	1	1	0	0	1	1	1	1	1	1	0	0	0	2
K00127	fdoI, fdsG; formate dehydrogenase subunit gamma	fdoI	1	0	1	0	1	1	1	0	1	0	1	1	1	1	0	1	1	1	1	1	0	0	0	0	0	0	0	0	0	0	1	0	0	0	0	0	0	1	0	0	0	0	0	0	0	0	1
K15830	hycE; formate hydrogenlyase subunit 5	hycE	0	0	0	0	0	0	0	0	0	0	1	0	1	1	1	1	0	1	1	1	0	0	0	0	0	0	0	0	0	0	1	0	0	0	0	0	0	1	0	0	0	0	0	0	0	0	0
K12137	hyfB; hydrogenase-4 component B [EC:1.-.-.-]	hyfB	0	0	0	0	0	0	0	0	0	0	1	0	1	0	1	1	0	1	1	1	0	1	0	0	0	0	0	0	0	0	1	0	0	0	0	0	0	1	0	0	0	0	0	0	0	0	1
K12138	hyfC; hydrogenase-4 component C [EC:1.-.-.-]	hyfC	0	0	0	0	0	0	0	0	0	0	0	0	1	0	1	1	0	0	0	0	0	0	0	0	0	0	0	0	0	0	1	0	0	0	0	0	0	0	0	0	0	0	0	0	0	0	1
K12140	hyfE; hydrogenase-4 component E [EC:1.-.-.-]	hyfE	1	0	0	0	0	0	0	0	0	0	1	0	1	1	1	1	0	1	1	1	0	1	0	0	0	0	0	0	0	0	1	0	0	0	0	0	0	1	0	0	0	0	0	0	0	0	1
K12141	hyfF; hydrogenase-4 component F [EC:1.-.-.-]	hyfF	1	0	0	0	0	0	0	0	0	0	1	0	1	1	1	1	0	1	1	1	0	1	0	0	0	0	0	0	0	0	1	0	0	0	0	0	0	1	0	0	0	0	0	1	0	0	1
K18023	mbhJ; membrane-bound hydrogenase subunit mbhJ [EC:1.12.7.2]	mbhJ	0	0	0	0	0	0	0	0	0	0	1	0	1	0	1	1	0	1	1	1	0	1	0	0	0	0	0	0	0	0	1	0	0	0	0	0	0	1	0	0	0	0	0	0	0	0	1
K03892	arsR; ArsR family transcriptional regulator, arsenate/arsenite/antimonite-responsive transcriptional repressor	arsR	2	4	1	3	1	1	1	1	1	2	1	1	3	5	3	3	2	4	3	3	1	6	3	1	1	2	1	6	6	5	3	4	4	5	2	2	5	4	6	2	3	2	6	4	2	2	4
K00179	iorA; indolepyruvate ferredoxin oxidoreductase, alpha subunit [EC:1.2.7.8]	iorA	0	0	0	0	0	0	0	0	0	0	0	1	0	1	1	1	1	1	1	1	0	0	0	0	0	0	0	0	0	0	0	0	0	0	0	0	0	0	0	0	0	0	0	0	0	0	0
K00180	iorB; indolepyruvate ferredoxin oxidoreductase, beta subunit [EC:1.2.7.8]	iorB	0	0	0	0	0	0	0	0	0	0	0	1	0	1	1	1	1	1	1	1	0	0	0	0	0	0	0	0	0	0	0	0	0	0	0	0	0	0	0	0	0	0	0	0	0	0	0
K00362	nirB; nitrite reductase (NADH) large subunit [EC:1.7.1.15]	nirB	1	1	0	0	0	0	0	0	0	0	0	0	0	0	0	0	1	0	0	0	0	0	1	1	0	1	0	1	0	1	1	1	1	1	1	0	1	0	1	1	1	1	1	0	1	0	1
K00363	nirD; nitrite reductase (NADH) small subunit [EC:1.7.1.15]	nirD	1	1	0	0	0	0	0	0	0	0	0	0	0	0	0	0	0	0	0	0	0	0	1	1	0	1	0	1	0	1	0	1	0	1	1	0	2	0	1	1	1	1	1	0	1	0	1
K03385	nrfA; nitrite reductase (cytochrome c-552) [EC:1.7.2.2]	nrfA	0	0	0	0	0	0	0	0	0	0	0	0	0	0	0	0	0	0	0	0	0	0	0	0	0	0	0	0	0	0	1	0	0	0	0	0	0	1	0	0	0	0	0	0	0	0	0
K15876	nrfH; cytochrome c nitrite reductase small subunit	nrfH	0	0	0	0	0	0	0	0	0	0	0	0	0	0	0	0	0	0	0	0	0	0	0	0	0	0	0	0	0	0	1	0	0	0	0	0	0	1	0	0	0	0	0	0	0	0	0
K00370	narG, narZ, nxrA; nitrate reductase / nitrite oxidoreductase, alpha subunit [EC:1.7.5.1 1.7.99.-]	narG	2	0	1	1	1	1	1	0	1	1	0	0	1	0	1	1	1	1	0	2	0	2	1	1	1	1	1	1	1	1	1	1	0	1	1	1	1	1	1	1	1	0	0	0	0	1	3
K00371	narH, narY, nxrB; nitrate reductase / nitrite oxidoreductase, beta subunit [EC:1.7.5.1 1.7.99.-]	narH	2	0	1	1	1	1	1	0	1	1	0	1	1	0	1	1	1	1	0	1	0	2	1	1	1	1	1	1	1	1	1	1	0	1	1	1	1	1	1	1	1	0	0	0	0	1	1
K00374	narI, narV; nitrate reductase gamma subunit [EC:1.7.5.1 1.7.99.-]	narI	2	0	1	1	0	1	2	0	1	1	0	1	1	0	1	1	1	1	0	2	0	2	1	1	1	1	1	1	1	1	1	1	0	1	1	1	1	1	1	1	1	0	0	0	0	1	1
K00368	nirK; nitrite reductase (NO-forming) [EC:1.7.2.1]	nirK	0	0	1	1	0	0	1	0	0	0	0	1	1	1	0	1	1	0	0	0	0	1	1	1	2	1	1	0	1	0	0	0	0	1	1	1	0	1	1	0	1	0	0	0	0	1	1
K04561	norB; nitric oxide reductase subunit B [EC:1.7.2.5]	norB	1	0	0	1	0	0	0	0	0	0	0	0	0	0	0	0	0	0	0	0	0	0	0	0	0	0	0	0	1	0	1	0	0	0	0	0	0	1	0	0	0	0	0	0	0	0	0
K02305	norC; nitric oxide reductase subunit C	norC	0	0	0	0	0	0	0	0	0	0	0	0	0	0	0	0	0	0	0	0	0	0	0	0	0	0	0	0	0	0	0	0	0	0	0	0	0	0	0	0	0	0	0	0	0	0	0
K00376	nosZ; nitrous-oxide reductase [EC:1.7.2.4]	nosZ	0	0	0	0	0	0	0	0	0	0	0	0	0	0	0	0	0	0	0	0	0	0	0	0	0	0	0	0	0	0	0	0	0	0	0	0	0	0	0	0	0	0	0	0	0	0	1
K00626	E2.3.1.9, atoB; acetyl-CoA C-acetyltransferase [EC:2.3.1.9]	phaA	3	4	4	2	2	5	9	2	2	5	2	3	4	3	4	7	5	4	4	4	6	4	4	5	6	4	6	7	9	6	6	6	4	6	5	4	4	5	6	4	7	5	4	4	3	6	4
K00023	phbB; acetoacetyl-CoA reductase [EC:1.1.1.36]	phaB	0	0	0	0	0	0	0	0	0	0	0	0	0	0	0	0	0	0	0	0	0	0	0	0	0	0	0	0	1	0	0	0	1	1	0	0	0	0	0	0	0	0	0	0	0	0	0
K03821	phbC, phaC; polyhydroxyalkanoate synthase subunit PhaC [EC:2.3.1.-]	phaC	3	0	0	0	0	0	0	0	0	0	1	0	1	0	1	1	0	0	0	0	0	0	0	0	0	0	0	0	0	0	0	0	0	0	0	0	0	0	0	0	0	0	0	0	0	1	2
K05973	phaZ; poly(3-hydroxybutyrate) depolymerase [EC:3.1.1.75]	phaZ	0	0	0	0	0	0	0	0	0	0	0	0	0	0	0	0	0	0	0	0	0	0	0	0	0	0	0	0	0	0	0	0	0	0	0	0	0	0	0	0	0	0	0	0	0	0	0
K00700	GBE1, glgB; 1,4-alpha-glucan branching enzyme [EC:2.4.1.18]	glgB	1	2	1	3	1	2	2	2	1	2	2	1	2	1	1	1	1	1	1	1	1	1	2	2	2	2	1	2	2	2	1	2	1	2	1	1	1	2	2	2	2	1	1	1	1	1	1
K16150	K16150; glycogen synthase [EC:2.4.1.11]	gys	0	0	2	0	1	0	0	1	0	0	0	0	0	0	1	0	2	1	1	0	1	0	0	2	1	1	0	1	0	1	1	1	1	2	0	1	0	1	1	1	0	1	0	1	1	1	0
K16149	K16149; 1,4-alpha-glucan branching enzyme [EC:2.4.1.18]	glgB other	0	0	0	0	0	0	0	0	0	0	0	0	0	0	0	0	0	0	0	0	0	0	0	0	0	0	0	0	0	0	0	0	0	0	1	0	1	0	0	0	0	0	1	0	0	0	0
K00688	PYG, glgP; glycogen phosphorylase [EC:2.4.1.1]	glgP	1	1	1	2	1	1	1	2	1	1	1	1	1	2	2	2	2	2	2	2	1	1	1	1	1	1	1	1	1	1	1	1	1	1	1	1	1	1	1	1	1	1	1	0	1	1	1
K06044	treY, glgY; (1->4)-alpha-D-glucan 1-alpha-D-glucosylmutase [EC:5.4.99.15]	glgY	1	1	1	1	1	1	1	1	0	0	0	0	0	1	0	0	0	0	0	0	1	1	1	1	1	1	0	1	1	1	1	1	1	1	1	1	1	1	1	1	1	0	1	1	1	1	0
K01996	livF; branched-chain amino acid transport system ATP-binding protein	livF	1	1	2	2	1	0	3	1	1	3	3	2	3	3	6	5	4	3	4	5	1	3	4	2	4	3	2	3	8	3	5	3	1	4	3	2	3	9	4	3	3	1	2	1	1	4	6
K01995	livG; branched-chain amino acid transport system ATP-binding protein	livG	1	1	2	2	1	0	3	1	1	3	2	1	2	2	4	4	4	3	3	3	1	3	4	2	4	3	2	3	8	3	3	3	1	4	3	2	3	8	4	3	3	1	2	1	1	3	5
K01997	livH; branched-chain amino acid transport system permease protein	livH	1	1	2	2	1	0	3	1	1	3	3	2	3	3	6	5	5	4	3	4	1	3	4	2	4	3	1	3	8	3	8	3	1	4	3	2	3	9	4	3	3	1	2	1	1	4	5
K01998	livM; branched-chain amino acid transport system permease protein	livM	0	1	2	2	1	0	2	1	0	3	2	1	2	2	4	4	4	3	3	4	1	3	4	2	4	3	1	3	8	3	4	3	1	4	3	2	3	8	4	3	3	1	2	2	1	4	4
K01999	livK; branched-chain amino acid transport system substrate-binding protein	livK	1	1	1	3	1	0	3	1	1	3	3	2	3	3	6	5	5	4	4	4	1	3	4	2	4	3	1	3	8	3	7	3	1	3	3	1	3	9	3	3	3	1	2	3	1	3	5
K02028	ABC.PA.A; polar amino acid transport system ATP-binding protein [EC:7.4.2.1]	polar amino acid transport ATP binding	3	1	1	1	0	1	1	2	2	2	1	2	3	0	2	4	2	1	2	1	3	7	3	1	1	5	2	2	4	3	2	2	1	3	2	2	3	1	2	2	3	2	2	2	3	0	0
K02029	ABC.PA.P; polar amino acid transport system permease protein	polar amino acid transport permease	3	1	1	1	1	1	1	2	2	2	1	2	3	0	2	3	2	1	2	1	3	9	2	1	1	4	3	2	9	2	2	2	1	3	1	2	3	1	1	1	2	3	2	1	2	0	1
K02030	ABC.PA.S; polar amino acid transport system substrate-binding protein	polar amino acid transport substrate binding	4	1	1	2	2	2	2	4	3	3	2	3	5	1	3	4	2	2	3	1	4	6	5	2	2	8	3	5	8	6	4	5	3	7	3	2	3	2	3	4	4	2	3	6	5	0	2
K02609	paaA; ring-1,2-phenylacetyl-CoA epoxidase subunit PaaA [EC:1.14.13.149]	paaA	1	0	0	0	0	0	0	0	0	1	1	1	1	1	1	1	1	1	1	1	1	1	1	0	0	1	0	1	1	1	0	1	1	1	1	0	1	1	1	1	1	0	1	1	1	0	1
K02610	paaB; ring-1,2-phenylacetyl-CoA epoxidase subunit PaaB	paaB	1	0	0	0	0	0	0	0	0	1	1	0	1	1	1	1	1	1	1	1	1	1	1	0	0	1	0	0	1	1	0	1	1	1	1	0	1	1	0	0	1	0	1	1	1	0	1
K02611	paaC; ring-1,2-phenylacetyl-CoA epoxidase subunit PaaC [EC:1.14.13.149]	paaC	1	0	0	0	0	0	0	0	0	1	1	1	1	1	1	1	1	1	1	1	1	1	1	0	0	1	0	1	1	1	0	1	1	1	1	0	1	1	1	1	1	0	1	1	1	0	1
K02612	paaD; ring-1,2-phenylacetyl-CoA epoxidase subunit PaaD	paaD	1	0	0	0	0	0	0	0	0	1	1	1	1	1	1	1	1	1	1	1	1	1	1	0	0	1	0	1	1	1	0	1	1	1	1	0	1	1	1	1	1	0	1	1	1	0	1
K02613	paaE; ring-1,2-phenylacetyl-CoA epoxidase subunit PaaE	paaE	1	1	0	0	0	1	1	0	0	0	1	1	1	1	1	1	1	1	1	1	1	1	1	1	1	1	0	1	1	1	0	1	2	1	1	0	1	1	1	1	1	0	1	1	1	0	1
K01912	paaK; phenylacetate-CoA ligase [EC:6.2.1.30]	paaK	1	0	0	1	0	1	1	0	0	2	3	1	3	1	1	1	3	3	3	2	1	1	2	0	0	1	0	1	2	1	0	1	1	1	1	0	1	2	1	1	1	0	1	0	2	0	0
K00450	E1.13.11.4; gentisate 1,2-dioxygenase [EC:1.13.11.4]	GDO	0	1	0	0	0	0	0	0	0	0	0	0	0	1	1	1	0	1	0	1	0	1	1	0	0	1	0	0	0	0	0	1	0	1	0	0	0	1	1	0	1	0	0	0	0	0	0
K07536	badI; 2-ketocyclohexanecarboxyl-CoA hydrolase [EC:3.1.2.-]	badI	0	0	0	0	0	0	0	0	0	0	0	0	0	0	1	1	1	0	0	0	0	0	0	0	0	0	0	0	0	0	0	0	0	0	0	0	0	0	0	0	0	0	0	0	0	0	0
K03802	cphA; cyanophycin synthetase [EC:6.3.2.29 6.3.2.30]	cphA	2	2	2	2	2	2	2	1	2	2	0	0	0	2	2	2	2	2	2	2	2	2	2	2	2	2	0	2	0	2	0	2	0	2	2	2	2	0	2	2	2	0	2	0	2	0	2
K13282	cphB; cyanophycinase [EC:3.4.15.6]	cphB	1	1	1	1	1	1	1	1	1	1	0	0	0	1	1	1	1	1	1	1	1	1	1	1	1	3	0	1	0	2	0	2	0	2	1	1	1	0	2	2	2	0	1	0	2	0	1
K04019	eutA; ethanolamine utilization protein EutA	eutA	0	0	0	0	0	0	0	0	0	1	0	0	0	0	0	0	0	1	1	1	0	0	0	0	0	0	0	0	0	0	0	0	0	0	0	0	0	0	0	0	0	0	0	0	0	0	0
K03735	eutB; ethanolamine ammonia-lyase large subunit [EC:4.3.1.7]	eutB	0	0	0	0	0	0	0	0	0	1	0	0	0	0	0	0	0	1	1	1	0	0	0	0	0	0	0	0	0	0	0	0	0	0	0	0	0	0	0	0	0	0	0	0	0	0	0
K03736	eutC; ethanolamine ammonia-lyase small subunit [EC:4.3.1.7]	eutC	0	0	0	0	0	0	0	0	0	1	0	0	0	0	0	0	0	1	1	1	0	0	0	0	0	0	0	0	0	0	0	0	0	0	0	0	0	0	0	0	0	0	0	0	0	0	0
K00132	E1.2.1.10; acetaldehyde dehydrogenase (acetylating) [EC:1.2.1.10]	eutE	0	0	0	0	0	0	0	0	0	1	0	0	0	0	0	0	0	1	1	1	0	0	0	0	0	0	1	0	0	0	0	0	0	0	0	0	0	0	0	0	0	0	0	0	0	0	0
K04024	eutJ; ethanolamine utilization protein EutJ	eutJ	0	0	0	0	0	0	0	0	0	1	0	0	0	0	0	0	0	1	1	1	0	0	0	0	0	0	0	0	0	0	0	0	0	0	0	0	0	0	0	0	0	0	0	0	0	0	0
K04026	eutL; ethanolamine utilization protein EutL	eutL	0	0	0	0	0	0	0	0	0	1	0	0	0	0	0	0	0	1	1	1	0	0	0	0	0	0	0	0	0	0	0	0	0	0	0	0	0	0	0	0	0	0	0	0	0	0	0
K04027	eutM; ethanolamine utilization protein EutM	eutM	0	0	0	0	0	0	0	0	0	1	0	0	0	0	0	0	0	1	1	1	0	0	0	0	0	0	1	0	0	0	0	0	0	0	0	0	0	0	0	0	0	0	0	0	0	0	0
K04028	eutN; ethanolamine utilization protein EutN	eutN	0	0	0	0	0	0	0	0	0	1	0	0	0	0	0	0	0	1	1	1	0	0	0	0	0	0	1	0	0	0	0	0	0	0	0	0	0	0	0	0	0	0	0	0	0	0	0
K04030	eutQ; ethanolamine utilization protein EutQ	eutQ	0	0	0	0	0	0	0	0	0	1	0	0	0	0	0	0	0	1	1	0	0	0	0	0	0	0	0	0	0	0	0	0	0	0	0	0	0	0	0	0	0	0	0	0	0	0	0
K02049	ABC.SN.A; NitT/TauT family transport system ATP-binding protein	ssuB	1	0	1	0	2	0	0	1	0	1	0	1	0	0	1	1	1	0	0	0	0	2	1	0	1	0	3	0	5	0	4	0	1	1	1	0	1	1	0	0	1	1	1	2	0	2	1
K02050	ABC.SN.P; NitT/TauT family transport system permease protein	ssuC	1	0	2	0	3	0	0	0	0	1	1	1	0	0	1	1	1	1	1	1	0	2	1	0	1	0	5	0	8	0	4	0	1	1	1	0	1	1	0	0	1	1	1	3	0	2	1
K02051	ABC.SN.S; NitT/TauT family transport system substrate-binding protein	ssuA	0	0	1	0	2	0	0	1	0	1	1	1	0	0	1	0	1	1	1	1	0	0	1	0	1	0	3	0	5	0	2	0	1	1	1	0	0	1	0	0	1	0	1	2	0	0	1
K00957	cysD; sulfate adenylyltransferase subunit 2 [EC:2.7.7.4]	cysD	3	1	1	1	1	1	1	0	1	1	0	1	0	1	1	1	1	0	0	0	1	1	1	1	1	1	1	1	1	1	0	1	1	1	1	1	1	1	1	1	2	1	1	1	1	1	1
K02302	cysG; uroporphyrin-III C-methyltransferase / precorrin-2 dehydrogenase / sirohydrochlorin ferrochelatase [EC:2.1.1.107 1.3.1.76 4.99.1.4]	cysG	1	1	1	0	1	1	1	1	1	0	0	1	0	2	1	1	1	0	0	0	1	0	1	2	1	1	0	1	1	1	1	1	1	1	2	1	2	1	1	1	1	0	2	2	1	0	0
K00390	cysH; phosphoadenosine phosphosulfate reductase [EC:1.8.4.8 1.8.4.10]	cysH	1	1	1	2	1	1	1	0	1	0	0	1	0	1	1	1	1	0	0	0	1	1	1	1	1	1	1	1	1	1	0	1	1	1	1	1	1	1	1	1	1	1	1	1	1	1	1
K00956	cysN; sulfate adenylyltransferase subunit 1 [EC:2.7.7.4]	cysN	0	1	0	0	0	1	1	0	0	0	0	1	0	1	1	0	1	0	0	0	0	0	1	1	1	1	0	1	1	1	0	1	1	1	1	1	1	1	1	1	1	0	1	1	0	1	1
K00392	sir; sulfite reductase (ferredoxin) [EC:1.8.7.1]	sir	1	1	1	1	1	1	1	0	1	0	0	1	0	1	1	1	1	0	0	0	1	1	1	1	1	1	1	1	1	1	0	1	1	1	1	1	1	1	1	1	1	1	1	1	1	1	1
K02492	hemA; glutamyl-tRNA reductase [EC:1.2.1.70]	hemA	1	1	1	1	1	1	1	1	1	0	0	1	0	1	1	1	1	0	0	0	1	1	1	1	1	2	1	1	1	1	2	1	1	1	1	1	1	1	1	2	1	1	1	2	1	1	2
K01698	hemB, ALAD; porphobilinogen synthase [EC:4.2.1.24]	hemB	0	1	1	1	1	1	1	1	1	0	0	1	0	1	1	1	1	0	0	0	1	1	1	1	1	1	1	1	1	1	1	1	1	1	1	1	1	1	1	1	1	1	1	1	1	1	1
K01749	hemC, HMBS; hydroxymethylbilane synthase [EC:2.5.1.61]	hemC	1	1	1	1	1	1	1	1	1	0	0	1	0	1	1	1	1	0	0	0	1	1	1	1	1	1	1	1	1	1	1	1	1	1	1	1	1	1	1	1	1	1	1	1	1	0	1
K01719	hemD, UROS; uroporphyrinogen-III synthase [EC:4.2.1.75]	hemD	1	1	0	0	0	0	0	0	0	0	0	0	0	0	0	0	0	0	0	0	0	0	1	1	0	1	0	1	0	1	0	1	1	1	1	0	1	0	1	1	1	1	1	0	1	0	1
K01599	hemE, UROD; uroporphyrinogen decarboxylase [EC:4.1.1.37]	hemE	1	1	1	1	1	1	1	1	1	0	0	1	0	0	1	1	1	0	0	0	1	1	1	1	1	1	1	1	1	1	1	1	0	1	1	1	1	1	1	1	1	1	1	1	1	1	1
K01772	hemH, FECH; protoporphyrin/coproporphyrin ferrochelatase [EC:4.99.1.1 4.99.1.9]	hemH	1	1	1	0	1	1	1	1	1	0	0	1	0	1	1	1	1	0	0	0	1	1	1	1	1	1	1	1	1	1	1	1	0	1	1	1	1	1	1	1	1	1	1	0	1	1	1
K01845	hemL; glutamate-1-semialdehyde 2,1-aminomutase [EC:5.4.3.8]	hemL	4	1	3	3	3	2	3	3	3	1	2	3	2	1	3	3	3	2	2	2	1	2	2	1	1	2	1	2	1	2	1	2	3	2	2	3	2	3	2	2	2	1	2	1	2	1	1
K02802	PTS-Nag-EIIA, nagE; PTS system, N-acetylglucosamine-specific IIA component [EC:2.7.1.193]	nagE IIA	0	0	0	0	0	0	0	0	0	0	0	0	0	0	1	1	1	0	0	0	0	0	0	0	0	0	0	0	0	0	0	0	0	0	0	0	0	0	0	0	0	0	0	0	0	0	0
K02803	PTS-Nag-EIIB, nagE; PTS system, N-acetylglucosamine-specific IIB component [EC:2.7.1.193]	nagE IIB	1	0	0	0	0	0	0	0	0	0	0	0	0	0	1	1	1	0	0	0	0	0	0	0	0	0	1	0	0	0	0	0	0	0	0	0	0	0	0	0	0	0	0	0	0	0	0
K02804	PTS-Nag-EIIC, nagE; PTS system, N-acetylglucosamine-specific IIC component	nagE IIC	1	0	0	0	0	0	0	0	0	0	0	0	0	0	1	1	1	0	0	0	0	0	0	0	0	0	1	0	0	0	0	0	0	0	0	0	0	0	0	0	0	0	0	0	0	0	0
K03710	K03710; GntR family transcriptional regulator	gntR regulator	4	2	2	1	1	1	1	1	0	2	1	2	2	0	3	4	1	2	2	2	2	3	4	1	2	3	5	1	2	2	2	1	2	1	2	1	1	0	1	1	1	2	1	1	1	0	2
K07658	phoB1, phoP; two-component system, OmpR family, alkaline phosphatase synthesis response regulator PhoP	NA	2	1	2	0	2	1	2	2	2	2	0	3	1	1	2	3	3	1	2	1	3	2	5	2	2	2	1	2	3	2	4	2	2	2	3	2	4	2	2	1	3	0	5	5	0	0	1
K02108	ATPF0A, atpB; F-type H+-transporting ATPase subunit a	NA	1	1	1	1	1	1	1	1	1	1	1	1	1	1	1	1	1	1	1	1	1	1	1	1	1	1	1	1	1	1	0	1	1	1	1	1	1	1	1	1	1	1	1	1	1	1	1
K02109	ATPF0B, atpF; F-type H+-transporting ATPase subunit b	NA	1	1	1	1	1	1	1	1	1	1	1	1	1	1	1	1	1	1	1	1	1	1	1	1	1	1	1	1	1	1	1	1	1	1	1	1	1	1	1	1	1	1	1	0	1	0	1
K02110	ATPF0C, atpE; F-type H+-transporting ATPase subunit c	NA	1	1	1	1	1	1	1	1	1	1	1	1	1	1	1	1	1	1	1	1	1	1	1	1	1	1	1	1	1	1	1	1	1	1	1	1	1	1	1	1	1	1	1	0	1	1	1
K02111	ATPF1A, atpA; F-type H+/Na+-transporting ATPase subunit alpha [EC:7.1.2.2 7.2.2.1]	NA	1	1	1	1	1	1	1	0	1	1	1	1	1	1	1	1	1	1	1	1	1	1	1	1	1	1	1	1	1	1	0	1	1	1	1	1	1	1	1	1	1	1	1	0	1	1	1
K02112	ATPF1B, atpD; F-type H+/Na+-transporting ATPase subunit beta [EC:7.1.2.2 7.2.2.1]	NA	1	1	1	1	1	1	1	1	1	1	1	1	1	1	1	1	1	1	1	1	1	1	1	1	1	1	1	1	1	1	0	1	1	1	1	1	1	1	1	1	1	1	1	0	1	1	0
K02113	ATPF1D, atpH; F-type H+-transporting ATPase subunit delta	NA	1	1	1	1	1	1	1	1	1	1	1	1	1	1	1	1	1	1	1	1	1	1	1	1	1	1	1	1	1	1	1	1	1	1	1	1	1	1	1	1	1	1	1	0	1	1	1
K02114	ATPF1E, atpC; F-type H+-transporting ATPase subunit epsilon	NA	1	1	1	1	1	1	1	1	1	1	1	1	1	1	1	1	1	1	1	1	1	1	1	1	1	1	1	1	1	1	0	1	1	1	1	1	1	1	1	1	1	1	1	1	1	1	1
K02115	ATPF1G, atpG; F-type H+-transporting ATPase subunit gamma	NA	1	1	1	1	1	1	1	1	1	1	1	1	1	1	1	1	1	1	1	1	1	1	1	1	1	1	1	1	1	1	1	1	1	1	1	1	1	1	1	1	1	1	1	0	1	1	1
K02116	atpI; ATP synthase protein I	NA	1	0	1	0	0	1	1	1	0	0	0	1	1	1	1	1	1	1	1	1	0	0	0	0	0	0	0	0	0	0	0	0	0	0	0	1	1	0	0	0	0	0	0	0	0	0	0
K03432	psmA, prcA; proteasome alpha subunit [EC:3.4.25.1]	NA	1	1	1	1	1	1	1	1	1	1	1	1	1	1	1	1	1	1	1	1	1	1	1	1	1	0	1	1	1	1	1	1	0	1	1	1	1	1	1	1	1	1	1	1	1	1	1
K13527	mpa; proteasome-associated ATPase	NA	1	1	1	1	1	1	1	1	1	1	1	1	1	1	1	1	1	1	1	1	1	1	1	1	1	1	1	1	1	1	1	1	0	1	1	1	1	1	1	1	1	1	1	0	1	1	0
K13571	pafA; proteasome accessory factor A [EC:6.3.1.19]	NA	1	1	1	1	1	1	1	1	1	1	1	1	1	1	1	1	1	1	1	1	1	1	1	1	1	1	1	1	1	1	1	1	0	1	1	1	1	1	1	1	1	1	1	1	1	1	1
K13572	pafB; proteasome accessory factor B	NA	1	1	2	1	1	1	1	1	1	1	1	1	1	1	1	1	1	1	1	1	1	1	1	1	1	1	1	1	2	1	0	1	0	1	1	1	2	1	1	2	1	1	1	2	1	1	1
K13573	pafC; proteasome accessory factor C	NA	1	1	2	1	1	1	1	1	1	1	1	1	1	1	1	1	1	1	1	1	2	1	1	1	1	1	2	1	2	1	0	1	0	2	1	1	2	1	2	1	1	1	2	1	2	1	1
K03305	TC.POT; proton-dependent oligopeptide transporter, POT family	NA	1	1	0	0	0	0	0	0	0	0	0	0	0	0	0	0	0	0	0	0	0	0	1	0	1	1	1	1	0	1	1	1	1	0	0	0	0	0	0	0	1	0	0	0	1	0	0
K15580	oppA, mppA; oligopeptide transport system substrate-binding protein	NA	0	1	1	1	1	1	1	1	1	0	0	0	0	0	0	0	0	0	0	0	0	0	0	1	1	0	1	0	1	0	1	0	0	0	1	1	1	1	0	0	0	1	1	0	0	0	0
K15581	oppB; oligopeptide transport system permease protein	NA	0	1	1	1	1	1	1	1	1	0	0	0	0	0	0	0	0	0	0	0	0	0	0	1	1	0	1	0	1	0	0	0	0	0	1	1	1	1	0	0	0	1	1	0	0	0	0
K15582	oppC; oligopeptide transport system permease protein	NA	0	1	1	1	1	1	1	1	1	0	0	0	0	0	0	0	0	0	0	0	0	0	0	1	1	0	1	0	1	0	0	0	0	0	1	1	1	1	0	0	0	1	1	0	0	0	0
K15583	oppD; oligopeptide transport system ATP-binding protein	NA	0	1	3	1	1	1	1	1	1	0	0	0	0	0	0	0	0	0	0	0	0	0	0	1	1	0	1	0	1	0	1	0	0	0	1	2	1	1	0	0	0	1	1	0	0	0	0
K10823	oppF; oligopeptide transport system ATP-binding protein	NA	0	1	2	1	1	1	2	1	1	1	0	0	0	0	0	0	0	0	0	0	1	2	2	1	2	0	1	1	1	1	2	1	0	1	1	2	2	1	1	1	1	1	1	0	2	0	1
[truncated: 22 more columns]
