# Supplementary material for: The novel genus, ‘Candidatus Phosphoribacter’, previously identified as Tetrasphaera, is the dominant polyphosphate accumulating lineage in EBPR wastewater treatment plants worldwide
Source: ISME J. 2022 Feb 25;16(6):1605–16. doi: 10.1038/s41396-022-01212-z (PMC9123174; doi:10.1038/s41396-022-01212-z)
Supplement: Supplementary file 7 — Dataset6 [file 41396_2022_1212_MOESM7_ESM.xlsx]

## Sheet: Supplementary Data File 6
Supplementary Data File 6: KO module paths for KEGG modules that were found to be at least 80% complete
Genome_name	Module_id	Module_name
GCA_003132125.1_genomic	M00471	NarX-NarL (nitrate respiration) two-component regulatory system	K07673,K07684
GCF_000184685.1_genomic	M00471	NarX-NarL (nitrate respiration) two-component regulatory system	K07673,K07684
GCF_006715055.1_genomic	M00479	DesK-DesR (membrane lipid fluidity regulation) two-component regulatory system	K07778,K07693
GCF_005222685.1_genomic	M00479	DesK-DesR (membrane lipid fluidity regulation) two-component regulatory system	K07778,K07693
GCF_000768675.1_genomic	M00479	DesK-DesR (membrane lipid fluidity regulation) two-component regulatory system	K07778,K07693
GCA_000955875.1_genomic	M00479	DesK-DesR (membrane lipid fluidity regulation) two-component regulatory system	K07778,K07693
GCF_001570965.1_genomic	M00479	DesK-DesR (membrane lipid fluidity regulation) two-component regulatory system	K07778,K07693
GCF_001428505.1_genomic	M00479	DesK-DesR (membrane lipid fluidity regulation) two-component regulatory system	K07778,K07693
GCF_000576575.1_genomic	M00479	DesK-DesR (membrane lipid fluidity regulation) two-component regulatory system	K07778,K07693
GCF_000383675.1_genomic	M00479	DesK-DesR (membrane lipid fluidity regulation) two-component regulatory system	K07778,K07693
GCF_001429185.1_genomic	M00479	DesK-DesR (membrane lipid fluidity regulation) two-component regulatory system	K07778,K07693
GCA_001956915.1_genomic	M00479	DesK-DesR (membrane lipid fluidity regulation) two-component regulatory system	K07778,K07693
GCF_006717145.1_genomic	M00479	DesK-DesR (membrane lipid fluidity regulation) two-component regulatory system	K07778,K07693
GCF_900111375.1_genomic	M00479	DesK-DesR (membrane lipid fluidity regulation) two-component regulatory system	K07778,K07693
GCF_001428065.1_genomic	M00479	DesK-DesR (membrane lipid fluidity regulation) two-component regulatory system	K07778,K07693
GCF_002846495.1_genomic	M00479	DesK-DesR (membrane lipid fluidity regulation) two-component regulatory system	K07778,K07693
GCF_001429605.1_genomic	M00479	DesK-DesR (membrane lipid fluidity regulation) two-component regulatory system	K07778,K07693
Hirt_18-Q3-R61-65_BAT3C.386	M00479	DesK-DesR (membrane lipid fluidity regulation) two-component regulatory system	K07778,K07693
GCF_006716675.1_genomic	M00479	DesK-DesR (membrane lipid fluidity regulation) two-component regulatory system	K07778,K07693
GCF_000620545.1_genomic	M00479	DesK-DesR (membrane lipid fluidity regulation) two-component regulatory system	K07778,K07693
GCF_000367525.1_genomic	M00479	DesK-DesR (membrane lipid fluidity regulation) two-component regulatory system	K07778,K07693
GCF_006438965.1_genomic	M00479	DesK-DesR (membrane lipid fluidity regulation) two-component regulatory system	K07778,K07693
GCF_003635045.1_genomic	M00479	DesK-DesR (membrane lipid fluidity regulation) two-component regulatory system	K07778,K07693
AalW_18-Q3-R10-53_BAT3C.524	M00479	DesK-DesR (membrane lipid fluidity regulation) two-component regulatory system	K07778,K07693
GCF_001552435.1_genomic	M00479	DesK-DesR (membrane lipid fluidity regulation) two-component regulatory system	K07778,K07693
AalE_18-Q3-R2-46_BAT3C.188	M00479	DesK-DesR (membrane lipid fluidity regulation) two-component regulatory system	K07778,K07693
GCF_001046855.1_genomic	M00479	DesK-DesR (membrane lipid fluidity regulation) two-component regulatory system	K07778,K07693
GCF_001426245.1_genomic	M00479	DesK-DesR (membrane lipid fluidity regulation) two-component regulatory system	K07778,K07693
GCF_001637565.1_genomic	M00479	DesK-DesR (membrane lipid fluidity regulation) two-component regulatory system	K07778,K07693
GCF_001570985.1_genomic	M00479	DesK-DesR (membrane lipid fluidity regulation) two-component regulatory system	K07778,K07693
GCF_000768705.1_genomic	M00479	DesK-DesR (membrane lipid fluidity regulation) two-component regulatory system	K07778,K07693
Hjor_18-Q3-R7-51_MAXAC.088	M00479	DesK-DesR (membrane lipid fluidity regulation) two-component regulatory system	K07778,K07693
Ribe_18-Q3-R11-54_BAT3C.65	M00479	DesK-DesR (membrane lipid fluidity regulation) two-component regulatory system	K07778,K07693
GCF_001758225.1_genomic	M00479	DesK-DesR (membrane lipid fluidity regulation) two-component regulatory system	K07778,K07693
GCF_004295485.1_genomic	M00479	DesK-DesR (membrane lipid fluidity regulation) two-component regulatory system	K07778,K07693
GCF_006716915.1_genomic	M00479	DesK-DesR (membrane lipid fluidity regulation) two-component regulatory system	K07778,K07693
Ega_18-Q3-R5-49_MAXAC.001	M00479	DesK-DesR (membrane lipid fluidity regulation) two-component regulatory system	K07778,K07693
GCF_001428025.1_genomic	M00479	DesK-DesR (membrane lipid fluidity regulation) two-component regulatory system	K07778,K07693
GCF_000720035.1_genomic	M00479	DesK-DesR (membrane lipid fluidity regulation) two-component regulatory system	K07778,K07693
EsbW_18-Q3-R4-48_BAT3C.295	M00479	DesK-DesR (membrane lipid fluidity regulation) two-component regulatory system	K07778,K07693
Ribe_18-Q3-R11-54_MAXAC.001	M00479	DesK-DesR (membrane lipid fluidity regulation) two-component regulatory system	K07778,K07693
GCF_001570945.1_genomic	M00479	DesK-DesR (membrane lipid fluidity regulation) two-component regulatory system	K07778,K07693
GCF_000720925.1_genomic	M00479	DesK-DesR (membrane lipid fluidity regulation) two-component regulatory system	K07778,K07693
GCF_001428305.1_genomic	M00479	DesK-DesR (membrane lipid fluidity regulation) two-component regulatory system	K07778,K07693
Hjor_18-Q3-R7-51_BAT3C.94	M00479	DesK-DesR (membrane lipid fluidity regulation) two-component regulatory system	K07778,K07693
GCF_900176385.1_genomic	M00479	DesK-DesR (membrane lipid fluidity regulation) two-component regulatory system	K07778,K07693
GCF_000576595.1_genomic	M00479	DesK-DesR (membrane lipid fluidity regulation) two-component regulatory system	K07778,K07693
GCF_000768685.1_genomic	M00479	DesK-DesR (membrane lipid fluidity regulation) two-component regulatory system	K07778,K07693
GCF_900289115.1_genomic	M00479	DesK-DesR (membrane lipid fluidity regulation) two-component regulatory system	K07778,K07693
GCF_000768695.1_genomic	M00479	DesK-DesR (membrane lipid fluidity regulation) two-component regulatory system	K07778,K07693
GCF_900104525.1_genomic	M00479	DesK-DesR (membrane lipid fluidity regulation) two-component regulatory system	K07778,K07693
GCF_006716205.1_genomic	M00479	DesK-DesR (membrane lipid fluidity regulation) two-component regulatory system	K07778,K07693
GCF_000152705.1_genomic	M00479	DesK-DesR (membrane lipid fluidity regulation) two-component regulatory system	K07778,K07693
Bjer_18-Q3-R1-45_BAT3C.93	M00479	DesK-DesR (membrane lipid fluidity regulation) two-component regulatory system	K07778,K07693
GCF_006715055.1_genomic	M00012	Glyoxylate cycle	K01647,K01681,K01638,K00024
GCF_005222685.1_genomic	M00012	Glyoxylate cycle	K01647,K01681,K01638,K00024
GCF_006715875.1_genomic	M00012	Glyoxylate cycle	K01647,K01681,K01638,K00024
GCF_000576575.1_genomic	M00012	Glyoxylate cycle	K01647,K01681,K01638,K00024
GCA_001956915.1_genomic	M00012	Glyoxylate cycle	K01647,K01681,K01638,K00024
GCF_001429605.1_genomic	M00012	Glyoxylate cycle	K01647,K01681,K01638,K00024
GCF_000184685.1_genomic	M00012	Glyoxylate cycle	K01647,K01681,K01638,K00024
GCF_006717025.1_genomic	M00012	Glyoxylate cycle	K01647,K01681,K01638,K00024
GCF_006438965.1_genomic	M00012	Glyoxylate cycle	K01647,K01681,K01638,K00024
GCF_003635045.1_genomic	M00012	Glyoxylate cycle	K01647,K01681,K01637,K01638,K00024
GCA_002404345.1_genomic	M00012	Glyoxylate cycle	K01647,K01681,K01638,K00024
GCF_001046855.1_genomic	M00012	Glyoxylate cycle	K01647,K01681,K01638,K00024
GCF_001426245.1_genomic	M00012	Glyoxylate cycle	K01647,K01681,K01638,K00024
GCF_000768705.1_genomic	M00012	Glyoxylate cycle	K01647,K01681,K01638,K00024
GCF_001758225.1_genomic	M00012	Glyoxylate cycle	K01647,K01681,K01638,K00024
GCF_001428025.1_genomic	M00012	Glyoxylate cycle	K01647,K01681,K01638,K00024
GCA_002748155.1_genomic	M00012	Glyoxylate cycle	K01647,K01681,K01637,K01638,K00024
Hjor_18-Q3-R7-51_BATAC.29	M00010	Citrate cycle, first carbon oxidation, oxaloacetate => 2-oxoglutarate	K01647,K01681,K00031
GCF_006715055.1_genomic	M00010	Citrate cycle, first carbon oxidation, oxaloacetate => 2-oxoglutarate	K01647,K01681,K00031
GCF_005222685.1_genomic	M00010	Citrate cycle, first carbon oxidation, oxaloacetate => 2-oxoglutarate	K01647,K01681,K00031
GCF_006715875.1_genomic	M00010	Citrate cycle, first carbon oxidation, oxaloacetate => 2-oxoglutarate	K01647,K01681,K00031
GCF_000768675.1_genomic	M00010	Citrate cycle, first carbon oxidation, oxaloacetate => 2-oxoglutarate	K01647,K01681,K00031
GCF_001427985.1_genomic	M00010	Citrate cycle, first carbon oxidation, oxaloacetate => 2-oxoglutarate	K01647,K01681,K00031
GCA_000955875.1_genomic	M00010	Citrate cycle, first carbon oxidation, oxaloacetate => 2-oxoglutarate	K01647,K01681,K00031
GCF_001570965.1_genomic	M00010	Citrate cycle, first carbon oxidation, oxaloacetate => 2-oxoglutarate	K01647,K01681,K00031
GCF_001428505.1_genomic	M00010	Citrate cycle, first carbon oxidation, oxaloacetate => 2-oxoglutarate	K01647,K01681,K00031
GCF_000576575.1_genomic	M00010	Citrate cycle, first carbon oxidation, oxaloacetate => 2-oxoglutarate	K01647,K01681,K00031
GCF_000383675.1_genomic	M00010	Citrate cycle, first carbon oxidation, oxaloacetate => 2-oxoglutarate	K01647,K01681,K00031
GCA_003132125.1_genomic	M00010	Citrate cycle, first carbon oxidation, oxaloacetate => 2-oxoglutarate	K01647,K01681,K00031
GCF_001429185.1_genomic	M00010	Citrate cycle, first carbon oxidation, oxaloacetate => 2-oxoglutarate	K01647,K01681,K00031
GCA_001956915.1_genomic	M00010	Citrate cycle, first carbon oxidation, oxaloacetate => 2-oxoglutarate	K01647,K01681,K00031
GCF_006717145.1_genomic	M00010	Citrate cycle, first carbon oxidation, oxaloacetate => 2-oxoglutarate	K01647,K01681,K00031
Mari_18-Q3-R65-66_BAT3C.41	M00010	Citrate cycle, first carbon oxidation, oxaloacetate => 2-oxoglutarate	K01647,K01681,K00031
GCF_900111375.1_genomic	M00010	Citrate cycle, first carbon oxidation, oxaloacetate => 2-oxoglutarate	K01647,K01681,K00031
GCF_001428065.1_genomic	M00010	Citrate cycle, first carbon oxidation, oxaloacetate => 2-oxoglutarate	K01647,K01681,K00031
Aved_18-Q3-R54-62_MAXAC.378	M00010	Citrate cycle, first carbon oxidation, oxaloacetate => 2-oxoglutarate	K01647,K01681,K00031
GCF_002846495.1_genomic	M00010	Citrate cycle, first carbon oxidation, oxaloacetate => 2-oxoglutarate	K01647,K01681,K00031
GCF_001429605.1_genomic	M00010	Citrate cycle, first carbon oxidation, oxaloacetate => 2-oxoglutarate	K01647,K01681,K00031
GCF_000184685.1_genomic	M00010	Citrate cycle, first carbon oxidation, oxaloacetate => 2-oxoglutarate	K01647,K01681,K00031
Hirt_18-Q3-R61-65_BAT3C.386	M00010	Citrate cycle, first carbon oxidation, oxaloacetate => 2-oxoglutarate	K01647,K01681,K00031
GCF_006716675.1_genomic	M00010	Citrate cycle, first carbon oxidation, oxaloacetate => 2-oxoglutarate	K01647,K01681,K00031
GCF_000620545.1_genomic	M00010	Citrate cycle, first carbon oxidation, oxaloacetate => 2-oxoglutarate	K01647,K01681,K00031
GCF_000367525.1_genomic	M00010	Citrate cycle, first carbon oxidation, oxaloacetate => 2-oxoglutarate	K01647,K01681,K00031
GCF_006717025.1_genomic	M00010	Citrate cycle, first carbon oxidation, oxaloacetate => 2-oxoglutarate	K01647,K01681,K00031
GCF_006438965.1_genomic	M00010	Citrate cycle, first carbon oxidation, oxaloacetate => 2-oxoglutarate	K01647,K01681,K00031
GCF_003635045.1_genomic	M00010	Citrate cycle, first carbon oxidation, oxaloacetate => 2-oxoglutarate	K01647,K01681,K00031
AalW_18-Q3-R10-53_BAT3C.524	M00010	Citrate cycle, first carbon oxidation, oxaloacetate => 2-oxoglutarate	K01647,K01681,K00031
GCF_001552435.1_genomic	M00010	Citrate cycle, first carbon oxidation, oxaloacetate => 2-oxoglutarate	K01647,K01681,K00031
GCF_001050535.1_genomic	M00010	Citrate cycle, first carbon oxidation, oxaloacetate => 2-oxoglutarate	K01647,K01681,K00031
AalE_18-Q3-R2-46_BAT3C.188	M00010	Citrate cycle, first carbon oxidation, oxaloacetate => 2-oxoglutarate	K01647,K01681,K00031
GCF_001046855.1_genomic	M00010	Citrate cycle, first carbon oxidation, oxaloacetate => 2-oxoglutarate	K01647,K01681,K00031
GCF_001426245.1_genomic	M00010	Citrate cycle, first carbon oxidation, oxaloacetate => 2-oxoglutarate	K01647,K01681,K00031
GCF_001637565.1_genomic	M00010	Citrate cycle, first carbon oxidation, oxaloacetate => 2-oxoglutarate	K01647,K01681,K00031
GCF_001570985.1_genomic	M00010	Citrate cycle, first carbon oxidation, oxaloacetate => 2-oxoglutarate	K01647,K01681,K00031
GCF_000768705.1_genomic	M00010	Citrate cycle, first carbon oxidation, oxaloacetate => 2-oxoglutarate	K01647,K01681,K00031
Hjor_18-Q3-R7-51_MAXAC.088	M00010	Citrate cycle, first carbon oxidation, oxaloacetate => 2-oxoglutarate	K01647,K01681,K00031
Ribe_18-Q3-R11-54_BAT3C.65	M00010	Citrate cycle, first carbon oxidation, oxaloacetate => 2-oxoglutarate	K01647,K01681,K00031
GCF_001046875.1_genomic	M00010	Citrate cycle, first carbon oxidation, oxaloacetate => 2-oxoglutarate	K01647,K01681,K00031
GCF_001758225.1_genomic	M00010	Citrate cycle, first carbon oxidation, oxaloacetate => 2-oxoglutarate	K01647,K01681,K00031
GCF_004295485.1_genomic	M00010	Citrate cycle, first carbon oxidation, oxaloacetate => 2-oxoglutarate	K01647,K01681,K00031
GCF_003002895.1_genomic	M00010	Citrate cycle, first carbon oxidation, oxaloacetate => 2-oxoglutarate	K01647,K01681,K00031
GCF_006716915.1_genomic	M00010	Citrate cycle, first carbon oxidation, oxaloacetate => 2-oxoglutarate	K01647,K01681,K00031
Ega_18-Q3-R5-49_MAXAC.001	M00010	Citrate cycle, first carbon oxidation, oxaloacetate => 2-oxoglutarate	K01647,K01681,K00031
GCF_001428025.1_genomic	M00010	Citrate cycle, first carbon oxidation, oxaloacetate => 2-oxoglutarate	K01647,K01681,K00031
GCF_000720035.1_genomic	M00010	Citrate cycle, first carbon oxidation, oxaloacetate => 2-oxoglutarate	K01647,K01681,K00031
EsbW_18-Q3-R4-48_BAT3C.295	M00010	Citrate cycle, first carbon oxidation, oxaloacetate => 2-oxoglutarate	K01647,K01681,K00031
Ribe_18-Q3-R11-54_MAXAC.001	M00010	Citrate cycle, first carbon oxidation, oxaloacetate => 2-oxoglutarate	K01647,K01681,K00031
GCF_001570945.1_genomic	M00010	Citrate cycle, first carbon oxidation, oxaloacetate => 2-oxoglutarate	K01647,K01681,K00031
GCF_000720925.1_genomic	M00010	Citrate cycle, first carbon oxidation, oxaloacetate => 2-oxoglutarate	K01647,K01681,K00031
GCF_001428305.1_genomic	M00010	Citrate cycle, first carbon oxidation, oxaloacetate => 2-oxoglutarate	K01647,K01681,K00031
Hjor_18-Q3-R7-51_BAT3C.94	M00010	Citrate cycle, first carbon oxidation, oxaloacetate => 2-oxoglutarate	K01647,K01681,K00031
GCF_900176385.1_genomic	M00010	Citrate cycle, first carbon oxidation, oxaloacetate => 2-oxoglutarate	K01647,K01681,K00031
GCF_000576595.1_genomic	M00010	Citrate cycle, first carbon oxidation, oxaloacetate => 2-oxoglutarate	K01647,K01681,K00031
GCA_002748155.1_genomic	M00010	Citrate cycle, first carbon oxidation, oxaloacetate => 2-oxoglutarate	K01647,K01681,K00031
GCF_000768685.1_genomic	M00010	Citrate cycle, first carbon oxidation, oxaloacetate => 2-oxoglutarate	K01647,K01681,K00031
GCF_900289115.1_genomic	M00010	Citrate cycle, first carbon oxidation, oxaloacetate => 2-oxoglutarate	K01647,K01681,K00031
GCF_000768695.1_genomic	M00010	Citrate cycle, first carbon oxidation, oxaloacetate => 2-oxoglutarate	K01647,K01681,K00031
GCA_001591405.1_genomic	M00010	Citrate cycle, first carbon oxidation, oxaloacetate => 2-oxoglutarate	K01647,K01681,K00031
GCF_006716205.1_genomic	M00010	Citrate cycle, first carbon oxidation, oxaloacetate => 2-oxoglutarate	K01647,K01681,K00031
GCF_000152705.1_genomic	M00010	Citrate cycle, first carbon oxidation, oxaloacetate => 2-oxoglutarate	K01647,K01681,K00031
Hjor_18-Q3-R7-51_BATAC.29	M00011	Citrate cycle, second carbon oxidation, 2-oxoglutarate => oxaloacetate	K00164,K00658,K00382,K00174,K00175,K01902,K01903,K00239,K00240,K00241,K01676,K01679,K00024
GCF_006715055.1_genomic	M00011	Citrate cycle, second carbon oxidation, 2-oxoglutarate => oxaloacetate	K00164,K00658,K00382,K00174,K00175,K01902,K01903,K00239,K00240,K00241,K01676,K01679,K00024
GCF_005222685.1_genomic	M00011	Citrate cycle, second carbon oxidation, 2-oxoglutarate => oxaloacetate	K00164,K00658,K00382,K00174,K00175,K01902,K01903,K00239,K00240,K00241,K01676,K01679,K00024
GCF_006715875.1_genomic	M00011	Citrate cycle, second carbon oxidation, 2-oxoglutarate => oxaloacetate	K00164,K00658,K00382,K00174,K00175,K01902,K01903,K00239,K00240,K00241,K01676,K01679,K00024
GCF_000768675.1_genomic	M00011	Citrate cycle, second carbon oxidation, 2-oxoglutarate => oxaloacetate	K00164,K00658,K00382,K00174,K00175,K01902,K01903,K00239,K00240,K00241,K01676,K01679,K00024
GCF_001427985.1_genomic	M00011	Citrate cycle, second carbon oxidation, 2-oxoglutarate => oxaloacetate	K00164,K00658,K00382,K00174,K00175,K01902,K01903,K00239,K00240,K00241,K01679,K00024
GCA_000955875.1_genomic	M00011	Citrate cycle, second carbon oxidation, 2-oxoglutarate => oxaloacetate	K00164,K00658,K00382,K00174,K00175,K01902,K01903,K00239,K00240,K00241,K01676,K01679,K00024
GCF_001570965.1_genomic	M00011	Citrate cycle, second carbon oxidation, 2-oxoglutarate => oxaloacetate	K00164,K00658,K00382,K01902,K01903,K00239,K00240,K00241,K01679,K00024
GCF_001428505.1_genomic	M00011	Citrate cycle, second carbon oxidation, 2-oxoglutarate => oxaloacetate	K00164,K00658,K00382,K00174,K00175,K01902,K01903,K00239,K00240,K00241,K01676,K01679,K00024
GCF_000576575.1_genomic	M00011	Citrate cycle, second carbon oxidation, 2-oxoglutarate => oxaloacetate	K00164,K00658,K00382,K01902,K01903,K18118,K00239,K00240,K00241,K01676,K01679,K00024
GCF_000383675.1_genomic	M00011	Citrate cycle, second carbon oxidation, 2-oxoglutarate => oxaloacetate	K00164,K00658,K00382,K00174,K00175,K01902,K01903,K00239,K00240,K00241,K01676,K01679,K00024
GCA_003132125.1_genomic	M00011	Citrate cycle, second carbon oxidation, 2-oxoglutarate => oxaloacetate	K00164,K00658,K00382,K00174,K00175,K01902,K01903,K18118,K01676,K01679,K00024
GCF_001429185.1_genomic	M00011	Citrate cycle, second carbon oxidation, 2-oxoglutarate => oxaloacetate	K00164,K00658,K00382,K00174,K00175,K01902,K01903,K00239,K00240,K00241,K01676,K01679,K00024
GCA_001956915.1_genomic	M00011	Citrate cycle, second carbon oxidation, 2-oxoglutarate => oxaloacetate	K00174,K00175,K01902,K01903,K00239,K00240,K00241,K01679,K00024
GCF_006717145.1_genomic	M00011	Citrate cycle, second carbon oxidation, 2-oxoglutarate => oxaloacetate	K00164,K00658,K00382,K00174,K00175,K01902,K01903,K00239,K00240,K00241,K01676,K01679,K00024
Mari_18-Q3-R65-66_BAT3C.41	M00011	Citrate cycle, second carbon oxidation, 2-oxoglutarate => oxaloacetate	K00164,K00658,K00382,K00174,K00175,K01902,K01903,K00239,K00240,K00241,K01676,K00024
GCF_900111375.1_genomic	M00011	Citrate cycle, second carbon oxidation, 2-oxoglutarate => oxaloacetate	K00164,K00658,K00382,K00174,K00175,K01902,K01903,K18118,K00239,K00240,K00241,K01676,K01679,K00024
GCF_001428065.1_genomic	M00011	Citrate cycle, second carbon oxidation, 2-oxoglutarate => oxaloacetate	K00164,K00658,K00382,K00174,K00175,K01902,K01903,K00239,K00240,K00241,K01676,K01679,K00024
Aved_18-Q3-R54-62_MAXAC.378	M00011	Citrate cycle, second carbon oxidation, 2-oxoglutarate => oxaloacetate	K00164,K00658,K00382,K00174,K00175,K01902,K01903,K00239,K00240,K00241,K01676,K00024
GCF_002846495.1_genomic	M00011	Citrate cycle, second carbon oxidation, 2-oxoglutarate => oxaloacetate	K00164,K00658,K00382,K00174,K00175,K01902,K01903,K00239,K00240,K00241,K01676,K01679,K00024
GCF_001429605.1_genomic	M00011	Citrate cycle, second carbon oxidation, 2-oxoglutarate => oxaloacetate	K00164,K00658,K00382,K00174,K00175,K01902,K01903,K00239,K00240,K00241,K01676,K01679,K00024
GCF_000184685.1_genomic	M00011	Citrate cycle, second carbon oxidation, 2-oxoglutarate => oxaloacetate	K00164,K00658,K00382,K00174,K00175,K01902,K01903,K00239,K00240,K00241,K01676,K01679,K00024
Hirt_18-Q3-R61-65_BAT3C.386	M00011	Citrate cycle, second carbon oxidation, 2-oxoglutarate => oxaloacetate	K00174,K00175,K01902,K01903,K00239,K00240,K00241,K01676,K00024
GCF_006716675.1_genomic	M00011	Citrate cycle, second carbon oxidation, 2-oxoglutarate => oxaloacetate	K00164,K00658,K00382,K00174,K00175,K01902,K01903,K00239,K00240,K00241,K01676,K01679,K00024
GCF_000620545.1_genomic	M00011	Citrate cycle, second carbon oxidation, 2-oxoglutarate => oxaloacetate	K00164,K00658,K00382,K00174,K00175,K01902,K01903,K00239,K00240,K00241,K01676,K01679,K00024
GCF_000367525.1_genomic	M00011	Citrate cycle, second carbon oxidation, 2-oxoglutarate => oxaloacetate	K00174,K00175,K01902,K01903,K00239,K00240,K00241,K01676,K01679,K00024
GCF_006717025.1_genomic	M00011	Citrate cycle, second carbon oxidation, 2-oxoglutarate => oxaloacetate	K00164,K00658,K00382,K00174,K00175,K01902,K01903,K00239,K00240,K00241,K01676,K01679,K00024
GCF_000297495.1_genomic	M00011	Citrate cycle, second carbon oxidation, 2-oxoglutarate => oxaloacetate	K00174,K00175,K01902,K01903,K18118,K00239,K00240,K00241,K01679,K00024
GCF_006438965.1_genomic	M00011	Citrate cycle, second carbon oxidation, 2-oxoglutarate => oxaloacetate	K00164,K00658,K00382,K00174,K00175,K01902,K01903,K00239,K00240,K00241,K01676,K01679,K00024
GCF_003635045.1_genomic	M00011	Citrate cycle, second carbon oxidation, 2-oxoglutarate => oxaloacetate	K00164,K00658,K00382,K00174,K00175,K01902,K01903,K00239,K00240,K00241,K01676,K01679,K00024
AalW_18-Q3-R10-53_BAT3C.524	M00011	Citrate cycle, second carbon oxidation, 2-oxoglutarate => oxaloacetate	K00164,K00658,K00382,K00174,K00175,K01902,K01903,K00239,K00240,K00241,K01676,K00024
GCF_001552435.1_genomic	M00011	Citrate cycle, second carbon oxidation, 2-oxoglutarate => oxaloacetate	K00174,K00175,K01902,K01903,K18118,K00239,K00240,K00241,K01676,K01679,K00024
GCF_001050535.1_genomic	M00011	Citrate cycle, second carbon oxidation, 2-oxoglutarate => oxaloacetate	K00174,K00175,K01902,K01903,K00239,K00240,K00241,K01676,K01679,K00024
GCA_002404345.1_genomic	M00011	Citrate cycle, second carbon oxidation, 2-oxoglutarate => oxaloacetate	K00174,K00175,K01902,K01903,K01676,K01679,K00024
AalE_18-Q3-R2-46_BAT3C.188	M00011	Citrate cycle, second carbon oxidation, 2-oxoglutarate => oxaloacetate	K00164,K00658,K00382,K01902,K01903,K00239,K00240,K00241,K01676,K00024
GCF_001046855.1_genomic	M00011	Citrate cycle, second carbon oxidation, 2-oxoglutarate => oxaloacetate	K00174,K00175,K01902,K01903,K00239,K00240,K00241,K01676,K01679,K00024
GCF_001426245.1_genomic	M00011	Citrate cycle, second carbon oxidation, 2-oxoglutarate => oxaloacetate	K00164,K00658,K00382,K00174,K00175,K01902,K01903,K00239,K00240,K00241,K01676,K01679,K00024
GCF_001637565.1_genomic	M00011	Citrate cycle, second carbon oxidation, 2-oxoglutarate => oxaloacetate	K00164,K00658,K00382,K00174,K00175,K01902,K01903,K00239,K00240,K00241,K01679,K00024
GCF_001570985.1_genomic	M00011	Citrate cycle, second carbon oxidation, 2-oxoglutarate => oxaloacetate	K00164,K00658,K00382,K00174,K00175,K01902,K01903,K18118,K00239,K00240,K00241,K01679,K00024
GCF_000768705.1_genomic	M00011	Citrate cycle, second carbon oxidation, 2-oxoglutarate => oxaloacetate	K00164,K00658,K00382,K00174,K00175,K01902,K01903,K00239,K00240,K00241,K01676,K01679,K00024
Hjor_18-Q3-R7-51_MAXAC.088	M00011	Citrate cycle, second carbon oxidation, 2-oxoglutarate => oxaloacetate	K00164,K00658,K00382,K00174,K00175,K01902,K01903,K00239,K00240,K00241,K01676,K00024
Ribe_18-Q3-R11-54_BAT3C.65	M00011	Citrate cycle, second carbon oxidation, 2-oxoglutarate => oxaloacetate	K00174,K00175,K01902,K01903,K00239,K00240,K00241,K01676,K00024
GCF_001046875.1_genomic	M00011	Citrate cycle, second carbon oxidation, 2-oxoglutarate => oxaloacetate	K00174,K00175,K01902,K01903,K00239,K00240,K00241,K01676,K01679,K00024
GCF_001758225.1_genomic	M00011	Citrate cycle, second carbon oxidation, 2-oxoglutarate => oxaloacetate	K00164,K00658,K00382,K00174,K00175,K01902,K01903,K00239,K00240,K00241,K01679,K00024
GCF_004295485.1_genomic	M00011	Citrate cycle, second carbon oxidation, 2-oxoglutarate => oxaloacetate	K00164,K00658,K00382,K00174,K00175,K01902,K01903,K18118,K00239,K00240,K00241,K01679,K00024
GCF_003002895.1_genomic	M00011	Citrate cycle, second carbon oxidation, 2-oxoglutarate => oxaloacetate	K00164,K00658,K00382,K00174,K00175,K01902,K01903,K00239,K00240,K00241,K01676,K01679,K00024
GCF_006716915.1_genomic	M00011	Citrate cycle, second carbon oxidation, 2-oxoglutarate => oxaloacetate	K00164,K00658,K00382,K00174,K00175,K01902,K01903,K00239,K00240,K00241,K01676,K01679,K00024
Ega_18-Q3-R5-49_MAXAC.001	M00011	Citrate cycle, second carbon oxidation, 2-oxoglutarate => oxaloacetate	K00164,K00658,K00382,K00174,K00175,K01902,K01903,K00239,K00240,K00241,K01676,K00024
GCF_001428025.1_genomic	M00011	Citrate cycle, second carbon oxidation, 2-oxoglutarate => oxaloacetate	K00164,K00658,K00382,K00174,K00175,K01902,K01903,K00239,K00240,K00241,K01676,K01679,K00024
GCF_000720035.1_genomic	M00011	Citrate cycle, second carbon oxidation, 2-oxoglutarate => oxaloacetate	K00164,K00658,K00382,K00174,K00175,K01902,K01903,K00239,K00240,K00241,K01676,K01679,K00024
EsbW_18-Q3-R4-48_BAT3C.295	M00011	Citrate cycle, second carbon oxidation, 2-oxoglutarate => oxaloacetate	K00164,K00658,K00382,K00174,K00175,K01902,K01903,K00239,K00240,K00241,K01676,K00024
Ribe_18-Q3-R11-54_MAXAC.001	M00011	Citrate cycle, second carbon oxidation, 2-oxoglutarate => oxaloacetate	K00164,K00658,K00382,K01902,K01903,K00239,K00240,K00241,K01676,K00024
GCF_001570945.1_genomic	M00011	Citrate cycle, second carbon oxidation, 2-oxoglutarate => oxaloacetate	K00164,K00658,K00382,K00174,K00175,K01902,K01903,K18118,K00239,K00240,K00241,K01679,K00024
GCF_000720925.1_genomic	M00011	Citrate cycle, second carbon oxidation, 2-oxoglutarate => oxaloacetate	K00164,K00658,K00382,K00174,K00175,K01902,K01903,K00239,K00240,K00241,K01676,K01679,K00024
GCF_001428305.1_genomic	M00011	Citrate cycle, second carbon oxidation, 2-oxoglutarate => oxaloacetate	K00164,K00658,K00382,K00174,K00175,K01902,K01903,K00239,K00240,K00241,K01679,K00024
Hjor_18-Q3-R7-51_BAT3C.94	M00011	Citrate cycle, second carbon oxidation, 2-oxoglutarate => oxaloacetate	K00164,K00658,K00382,K00174,K00175,K01902,K01903,K00239,K00240,K00241,K01676,K00024
GCF_900176385.1_genomic	M00011	Citrate cycle, second carbon oxidation, 2-oxoglutarate => oxaloacetate	K00164,K00658,K00382,K00174,K00175,K01902,K01903,K18118,K00239,K00240,K00241,K01679,K00024
GCF_000576595.1_genomic	M00011	Citrate cycle, second carbon oxidation, 2-oxoglutarate => oxaloacetate	K00164,K00658,K00382,K00174,K00175,K01902,K01903,K00239,K00240,K00241,K01676,K01679,K00024
GCA_002748155.1_genomic	M00011	Citrate cycle, second carbon oxidation, 2-oxoglutarate => oxaloacetate	K00164,K00658,K00382,K01902,K01903,K00239,K00240,K00241,K01676,K00024
GCF_000768685.1_genomic	M00011	Citrate cycle, second carbon oxidation, 2-oxoglutarate => oxaloacetate	K00164,K00658,K00382,K00174,K00175,K01902,K01903,K00239,K00240,K00241,K01676,K01679,K00024
GCF_900289115.1_genomic	M00011	Citrate cycle, second carbon oxidation, 2-oxoglutarate => oxaloacetate	K00164,K00658,K00382,K00174,K00175,K01902,K01903,K00239,K00240,K00241,K01676,K01679,K00024
GCF_000768695.1_genomic	M00011	Citrate cycle, second carbon oxidation, 2-oxoglutarate => oxaloacetate	K00164,K00658,K00382,K00174,K00175,K01902,K01903,K00239,K00240,K00241,K01679,K00024
GCA_001591405.1_genomic	M00011	Citrate cycle, second carbon oxidation, 2-oxoglutarate => oxaloacetate	K00164,K00658,K00382,K00174,K00175,K01902,K01903,K18118,K00239,K00240,K00241,K01679,K00024
GCF_900104525.1_genomic	M00011	Citrate cycle, second carbon oxidation, 2-oxoglutarate => oxaloacetate	K00164,K00658,K00382,K00174,K00175,K01902,K01903,K00239,K00240,K00241,K01676,K01679,K00024
GCF_006716205.1_genomic	M00011	Citrate cycle, second carbon oxidation, 2-oxoglutarate => oxaloacetate	K00164,K00658,K00382,K00174,K00175,K01902,K01903,K00239,K00240,K00241,K01676,K01679,K00024
GCF_000152705.1_genomic	M00011	Citrate cycle, second carbon oxidation, 2-oxoglutarate => oxaloacetate	K00164,K00658,K00382,K00174,K00175,K01902,K01903,K00239,K00240,K00241,K01676,K01679,K00024
Bjer_18-Q3-R1-45_BAT3C.93	M00011	Citrate cycle, second carbon oxidation, 2-oxoglutarate => oxaloacetate	K00164,K00658,K00382,K00174,K00175,K01902,K01903,K00239,K00240,K00241,K01676,K00024
Hjor_18-Q3-R7-51_BATAC.29	M00016	Lysine biosynthesis, succinyl-DAP pathway, aspartate => lysine	K00928,K00133,K01714,K00215,K00674,K00821,K14267,K01439,K01778,K01586
GCF_006715055.1_genomic	M00016	Lysine biosynthesis, succinyl-DAP pathway, aspartate => lysine	K00928,K00133,K01714,K00215,K00674,K00821,K14267,K01439,K01778,K01586
Hjor_18-Q3-R7-51_BAT3C.81_sub	M00016	Lysine biosynthesis, succinyl-DAP pathway, aspartate => lysine	K00928,K00133,K01714,K00215,K00674,K00821,K14267,K01439,K01778,K01586
GCF_005222685.1_genomic	M00016	Lysine biosynthesis, succinyl-DAP pathway, aspartate => lysine	K00928,K00133,K01714,K00215,K00674,K00821,K14267,K01439,K01778,K01586
GCF_006715875.1_genomic	M00016	Lysine biosynthesis, succinyl-DAP pathway, aspartate => lysine	K00928,K00133,K01714,K00215,K00674,K00821,K14267,K01439,K01778,K01586
GCF_000768675.1_genomic	M00016	Lysine biosynthesis, succinyl-DAP pathway, aspartate => lysine	K00928,K00133,K01714,K00215,K00674,K00821,K14267,K01439,K01778,K01586
GCF_001427985.1_genomic	M00016	Lysine biosynthesis, succinyl-DAP pathway, aspartate => lysine	K00928,K00133,K01714,K00215,K00674,K00821,K14267,K01439,K01778,K01586
GCA_000955875.1_genomic	M00016	Lysine biosynthesis, succinyl-DAP pathway, aspartate => lysine	K00928,K00133,K01714,K00215,K00674,K00821,K14267,K01439,K01778,K01586
GCF_001570965.1_genomic	M00016	Lysine biosynthesis, succinyl-DAP pathway, aspartate => lysine	K00928,K00133,K01714,K00215,K00674,K00821,K14267,K01439,K01778,K01586
GCF_001428505.1_genomic	M00016	Lysine biosynthesis, succinyl-DAP pathway, aspartate => lysine	K00928,K00133,K01714,K00215,K00674,K00821,K14267,K01439,K01778,K01586
GCF_000576575.1_genomic	M00016	Lysine biosynthesis, succinyl-DAP pathway, aspartate => lysine	K00928,K00133,K01714,K00215,K00674,K00821,K14267,K01439,K01778,K01586
GCF_000383675.1_genomic	M00016	Lysine biosynthesis, succinyl-DAP pathway, aspartate => lysine	K00928,K00133,K01714,K00215,K00674,K00821,K14267,K01439,K01778,K01586
GCA_003132125.1_genomic	M00016	Lysine biosynthesis, succinyl-DAP pathway, aspartate => lysine	K00928,K00133,K01714,K00215,K00674,K00821,K14267,K01439,K01778,K01586
GCF_001429185.1_genomic	M00016	Lysine biosynthesis, succinyl-DAP pathway, aspartate => lysine	K00928,K00133,K01714,K00215,K00674,K00821,K14267,K01439,K01778,K01586
GCA_001956915.1_genomic	M00016	Lysine biosynthesis, succinyl-DAP pathway, aspartate => lysine	K00928,K00133,K01714,K00215,K00674,K00821,K14267,K01439,K01778,K01586
GCF_006717145.1_genomic	M00016	Lysine biosynthesis, succinyl-DAP pathway, aspartate => lysine	K00928,K00133,K01714,K00215,K00674,K00821,K14267,K01439,K01778,K01586
Mari_18-Q3-R65-66_BAT3C.41	M00016	Lysine biosynthesis, succinyl-DAP pathway, aspartate => lysine	K00928,K00133,K01714,K00215,K00674,K00821,K14267,K01439,K01778,K01586
GCF_900111375.1_genomic	M00016	Lysine biosynthesis, succinyl-DAP pathway, aspartate => lysine	K00928,K00133,K01714,K00215,K00674,K00821,K14267,K01439,K01778,K01586
GCF_001428065.1_genomic	M00016	Lysine biosynthesis, succinyl-DAP pathway, aspartate => lysine	K00928,K00133,K01714,K00215,K00674,K00821,K14267,K01439,K01778,K01586
Aved_18-Q3-R54-62_MAXAC.378	M00016	Lysine biosynthesis, succinyl-DAP pathway, aspartate => lysine	K00928,K00133,K01714,K00215,K00674,K00821,K14267,K01439,K01778,K01586
GCF_002846495.1_genomic	M00016	Lysine biosynthesis, succinyl-DAP pathway, aspartate => lysine	K00928,K00133,K01714,K00215,K00674,K00821,K14267,K01439,K01778,K01586
GCF_001429605.1_genomic	M00016	Lysine biosynthesis, succinyl-DAP pathway, aspartate => lysine	K00928,K00133,K01714,K00215,K00674,K00821,K14267,K01439,K01778,K01586
GCF_000184685.1_genomic	M00016	Lysine biosynthesis, succinyl-DAP pathway, aspartate => lysine	K00928,K00133,K01714,K00215,K00674,K00821,K14267,K01439,K01778,K01586
Hirt_18-Q3-R61-65_BAT3C.386	M00016	Lysine biosynthesis, succinyl-DAP pathway, aspartate => lysine	K00928,K00133,K01714,K00215,K00674,K00821,K14267,K01439,K01778,K01586
GCF_006716675.1_genomic	M00016	Lysine biosynthesis, succinyl-DAP pathway, aspartate => lysine	K00928,K00133,K01714,K00215,K00674,K00821,K14267,K01439,K01778,K01586
GCF_000620545.1_genomic	M00016	Lysine biosynthesis, succinyl-DAP pathway, aspartate => lysine	K00928,K00133,K01714,K00215,K00674,K00821,K14267,K01439,K01778,K01586
GCF_000367525.1_genomic	M00016	Lysine biosynthesis, succinyl-DAP pathway, aspartate => lysine	K00928,K00133,K01714,K00215,K00674,K14267,K01439,K01778,K01586
GCF_006717025.1_genomic	M00016	Lysine biosynthesis, succinyl-DAP pathway, aspartate => lysine	K00928,K00133,K01714,K00215,K00674,K00821,K14267,K01439,K01778,K01586
GCF_000297495.1_genomic	M00016	Lysine biosynthesis, succinyl-DAP pathway, aspartate => lysine	K00928,K00133,K01714,K00215,K00674,K00821,K14267,K01439,K01778
GCF_006438965.1_genomic	M00016	Lysine biosynthesis, succinyl-DAP pathway, aspartate => lysine	K00928,K00133,K01714,K00215,K00674,K00821,K14267,K01439,K01778,K01586
GCF_003635045.1_genomic	M00016	Lysine biosynthesis, succinyl-DAP pathway, aspartate => lysine	K00928,K00133,K01714,K00215,K00674,K00821,K14267,K01439,K01778,K01586
AalW_18-Q3-R10-53_BAT3C.524	M00016	Lysine biosynthesis, succinyl-DAP pathway, aspartate => lysine	K00928,K00133,K01714,K00215,K00674,K00821,K14267,K01439,K01778,K01586
GCF_001552435.1_genomic	M00016	Lysine biosynthesis, succinyl-DAP pathway, aspartate => lysine	K00928,K00133,K01714,K00215,K00674,K00821,K01439,K01778,K01586
GCF_001050535.1_genomic	M00016	Lysine biosynthesis, succinyl-DAP pathway, aspartate => lysine	K00928,K00133,K01714,K00215,K00674,K00821,K14267,K01439,K01778,K01586
GCA_002404345.1_genomic	M00016	Lysine biosynthesis, succinyl-DAP pathway, aspartate => lysine	K00928,K00133,K01714,K00215,K00674,K00821,K14267,K01439,K01778,K01586
AalE_18-Q3-R2-46_BAT3C.188	M00016	Lysine biosynthesis, succinyl-DAP pathway, aspartate => lysine	K00928,K00133,K01714,K00215,K00674,K00821,K14267,K01439,K01586
GCF_001046855.1_genomic	M00016	Lysine biosynthesis, succinyl-DAP pathway, aspartate => lysine	K00928,K00133,K01714,K00215,K00674,K00821,K14267,K01439,K01778,K01586
GCF_001426245.1_genomic	M00016	Lysine biosynthesis, succinyl-DAP pathway, aspartate => lysine	K00928,K00133,K01714,K00215,K00674,K00821,K14267,K01439,K01778,K01586
GCF_001637565.1_genomic	M00016	Lysine biosynthesis, succinyl-DAP pathway, aspartate => lysine	K00928,K00133,K01714,K00215,K00674,K00821,K14267,K01439,K01778,K01586
GCF_001570985.1_genomic	M00016	Lysine biosynthesis, succinyl-DAP pathway, aspartate => lysine	K00928,K00133,K01714,K00215,K00674,K00821,K14267,K01439,K01778,K01586
GCF_000768705.1_genomic	M00016	Lysine biosynthesis, succinyl-DAP pathway, aspartate => lysine	K00928,K00133,K01714,K00215,K00674,K00821,K14267,K01439,K01778,K01586
Hjor_18-Q3-R7-51_MAXAC.088	M00016	Lysine biosynthesis, succinyl-DAP pathway, aspartate => lysine	K00928,K00133,K01714,K00215,K00674,K00821,K14267,K01439,K01778,K01586
Ribe_18-Q3-R11-54_BAT3C.65	M00016	Lysine biosynthesis, succinyl-DAP pathway, aspartate => lysine	K00928,K00133,K01714,K00215,K00674,K00821,K14267,K01439,K01778,K01586
GCF_001046875.1_genomic	M00016	Lysine biosynthesis, succinyl-DAP pathway, aspartate => lysine	K00928,K00133,K01714,K00215,K00674,K00821,K14267,K01439,K01778,K01586
GCF_001758225.1_genomic	M00016	Lysine biosynthesis, succinyl-DAP pathway, aspartate => lysine	K00928,K00133,K01714,K00215,K00674,K00821,K14267,K01439,K01778,K01586
GCF_004295485.1_genomic	M00016	Lysine biosynthesis, succinyl-DAP pathway, aspartate => lysine	K00928,K00133,K01714,K00215,K00821,K14267,K01439,K01778,K01586
GCF_003002895.1_genomic	M00016	Lysine biosynthesis, succinyl-DAP pathway, aspartate => lysine	K00928,K00133,K01714,K00215,K00674,K00821,K14267,K01439,K01778,K01586
GCF_006716915.1_genomic	M00016	Lysine biosynthesis, succinyl-DAP pathway, aspartate => lysine	K00928,K00133,K01714,K00215,K00674,K00821,K14267,K01439,K01778,K01586
Ega_18-Q3-R5-49_MAXAC.001	M00016	Lysine biosynthesis, succinyl-DAP pathway, aspartate => lysine	K00928,K00133,K01714,K00215,K00674,K00821,K14267,K01439,K01778
GCF_001428025.1_genomic	M00016	Lysine biosynthesis, succinyl-DAP pathway, aspartate => lysine	K00928,K00133,K01714,K00215,K00674,K00821,K14267,K01439,K01778,K01586
GCF_000720035.1_genomic	M00016	Lysine biosynthesis, succinyl-DAP pathway, aspartate => lysine	K00928,K00133,K01714,K00215,K00674,K00821,K14267,K01439,K01778,K01586
EsbW_18-Q3-R4-48_BAT3C.295	M00016	Lysine biosynthesis, succinyl-DAP pathway, aspartate => lysine	K00928,K00133,K01714,K00215,K00674,K00821,K14267,K01439,K01778,K01586
Ribe_18-Q3-R11-54_MAXAC.001	M00016	Lysine biosynthesis, succinyl-DAP pathway, aspartate => lysine	K00928,K01714,K00215,K00674,K00821,K14267,K01439,K01778,K01586
GCF_001570945.1_genomic	M00016	Lysine biosynthesis, succinyl-DAP pathway, aspartate => lysine	K00928,K00133,K01714,K00215,K00674,K00821,K14267,K01439,K01778,K01586
GCF_000720925.1_genomic	M00016	Lysine biosynthesis, succinyl-DAP pathway, aspartate => lysine	K00928,K00133,K01714,K00215,K00674,K00821,K14267,K01439,K01778,K01586
GCF_001428305.1_genomic	M00016	Lysine biosynthesis, succinyl-DAP pathway, aspartate => lysine	K00928,K00133,K01714,K00215,K00821,K14267,K01439,K01778,K01586
Hjor_18-Q3-R7-51_BAT3C.94	M00016	Lysine biosynthesis, succinyl-DAP pathway, aspartate => lysine	K00928,K00133,K01714,K00674,K00821,K14267,K01439,K01778,K01586
GCF_900176385.1_genomic	M00016	Lysine biosynthesis, succinyl-DAP pathway, aspartate => lysine	K00928,K00133,K01714,K00215,K00674,K00821,K14267,K01439,K01778,K01586
GCF_000576595.1_genomic	M00016	Lysine biosynthesis, succinyl-DAP pathway, aspartate => lysine	K00928,K00133,K01714,K00215,K00674,K00821,K14267,K01439,K01778,K01586
GCF_000768685.1_genomic	M00016	Lysine biosynthesis, succinyl-DAP pathway, aspartate => lysine	K00928,K00133,K01714,K00215,K00674,K00821,K14267,K01439,K01778,K01586
GCF_900289115.1_genomic	M00016	Lysine biosynthesis, succinyl-DAP pathway, aspartate => lysine	K00928,K00133,K01714,K00215,K00674,K00821,K01439,K01778,K01586
GCF_000768695.1_genomic	M00016	Lysine biosynthesis, succinyl-DAP pathway, aspartate => lysine	K00928,K00133,K01714,K00215,K00674,K00821,K14267,K01439,K01778,K01586
GCA_001591405.1_genomic	M00016	Lysine biosynthesis, succinyl-DAP pathway, aspartate => lysine	K00928,K00133,K01714,K00215,K00674,K00821,K14267,K01439,K01778,K01586
GCF_900104525.1_genomic	M00016	Lysine biosynthesis, succinyl-DAP pathway, aspartate => lysine	K00928,K00133,K01714,K00215,K00674,K00821,K14267,K01439,K01778,K01586
GCF_006716205.1_genomic	M00016	Lysine biosynthesis, succinyl-DAP pathway, aspartate => lysine	K00928,K00133,K01714,K00215,K00674,K00821,K14267,K01439,K01778,K01586
GCF_000152705.1_genomic	M00016	Lysine biosynthesis, succinyl-DAP pathway, aspartate => lysine	K00928,K00133,K01714,K00215,K00674,K00821,K14267,K01439,K01778,K01586
Bjer_18-Q3-R1-45_BAT3C.93	M00016	Lysine biosynthesis, succinyl-DAP pathway, aspartate => lysine	K00928,K00133,K01714,K00215,K00674,K00821,K14267,K01439,K01778,K01586
Aved_18-Q3-R54-62_MAXAC.378	M00017	Methionine biosynthesis, apartate => homoserine => methionine	K00928,K00133,K00003,K00651,K01739,K00548,K00549
GCF_001552435.1_genomic	M00017	Methionine biosynthesis, apartate => homoserine => methionine	K00928,K00133,K00003,K00651,K01739,K00548
GCF_001050535.1_genomic	M00017	Methionine biosynthesis, apartate => homoserine => methionine	K00928,K00133,K00003,K00651,K01739,K00548,K00549
Ribe_18-Q3-R11-54_BAT3C.65	M00017	Methionine biosynthesis, apartate => homoserine => methionine	K00928,K00133,K00003,K00651,K01739,K00548,K00549
GCF_001046875.1_genomic	M00017	Methionine biosynthesis, apartate => homoserine => methionine	K00928,K00133,K00003,K00651,K01739,K00548,K00549
Hjor_18-Q3-R7-51_BATAC.29	M00015	Proline biosynthesis, glutamate => proline	K00931,K00147,K00286
GCF_006715055.1_genomic	M00015	Proline biosynthesis, glutamate => proline	K00931,K00147,K00286
Hjor_18-Q3-R7-51_BAT3C.81_sub	M00015	Proline biosynthesis, glutamate => proline	K00931,K00147,K00286
GCF_005222685.1_genomic	M00015	Proline biosynthesis, glutamate => proline	K00931,K00147,K00286
GCF_006715875.1_genomic	M00015	Proline biosynthesis, glutamate => proline	K00931,K00147,K00286
GCF_000768675.1_genomic	M00015	Proline biosynthesis, glutamate => proline	K00931,K00147,K00286
GCF_001427985.1_genomic	M00015	Proline biosynthesis, glutamate => proline	K00931,K00147,K00286
GCA_000955875.1_genomic	M00015	Proline biosynthesis, glutamate => proline	K00931,K00147,K00286
GCF_001570965.1_genomic	M00015	Proline biosynthesis, glutamate => proline	K00931,K00147,K00286
GCF_001428505.1_genomic	M00015	Proline biosynthesis, glutamate => proline	K00931,K00147,K00286
GCF_000576575.1_genomic	M00015	Proline biosynthesis, glutamate => proline	K00931,K00147,K00286
GCF_000383675.1_genomic	M00015	Proline biosynthesis, glutamate => proline	K00931,K00147,K00286
GCA_003132125.1_genomic	M00015	Proline biosynthesis, glutamate => proline	K00931,K00147,K00286
GCF_001429185.1_genomic	M00015	Proline biosynthesis, glutamate => proline	K00931,K00147,K00286
GCA_001956915.1_genomic	M00015	Proline biosynthesis, glutamate => proline	K00931,K00147,K00286
GCF_006717145.1_genomic	M00015	Proline biosynthesis, glutamate => proline	K00931,K00147,K00286
Mari_18-Q3-R65-66_BAT3C.41	M00015	Proline biosynthesis, glutamate => proline	K00931,K00147,K00286
GCF_900111375.1_genomic	M00015	Proline biosynthesis, glutamate => proline	K00931,K00147,K00286
GCF_001428065.1_genomic	M00015	Proline biosynthesis, glutamate => proline	K00931,K00147,K00286
Aved_18-Q3-R54-62_MAXAC.378	M00015	Proline biosynthesis, glutamate => proline	K00931,K00147,K00286
GCF_002846495.1_genomic	M00015	Proline biosynthesis, glutamate => proline	K00931,K00147,K00286
GCF_001429605.1_genomic	M00015	Proline biosynthesis, glutamate => proline	K00931,K00147,K00286
GCF_000184685.1_genomic	M00015	Proline biosynthesis, glutamate => proline	K00931,K00147,K00286
Hirt_18-Q3-R61-65_BAT3C.386	M00015	Proline biosynthesis, glutamate => proline	K00931,K00147,K00286
GCF_006716675.1_genomic	M00015	Proline biosynthesis, glutamate => proline	K00931,K00147,K00286
GCF_000620545.1_genomic	M00015	Proline biosynthesis, glutamate => proline	K00931,K00147,K00286
GCF_000367525.1_genomic	M00015	Proline biosynthesis, glutamate => proline	K00931,K00147,K00286
GCF_006717025.1_genomic	M00015	Proline biosynthesis, glutamate => proline	K00931,K00147,K00286
GCF_006438965.1_genomic	M00015	Proline biosynthesis, glutamate => proline	K00931,K00147,K00286
GCA_003157445.1_genomic	M00015	Proline biosynthesis, glutamate => proline	K00931,K00147,K00286
GCF_003635045.1_genomic	M00015	Proline biosynthesis, glutamate => proline	K00931,K00147,K00286
AalW_18-Q3-R10-53_BAT3C.524	M00015	Proline biosynthesis, glutamate => proline	K00931,K00147,K00286
GCF_001552435.1_genomic	M00015	Proline biosynthesis, glutamate => proline	K00931,K00147,K00286
GCF_001050535.1_genomic	M00015	Proline biosynthesis, glutamate => proline	K00931,K00147,K00286
GCA_002404345.1_genomic	M00015	Proline biosynthesis, glutamate => proline	K00931,K00147,K00286
AalE_18-Q3-R2-46_BAT3C.188	M00015	Proline biosynthesis, glutamate => proline	K00931,K00147,K00286
GCF_001046855.1_genomic	M00015	Proline biosynthesis, glutamate => proline	K00931,K00147,K00286
GCF_001426245.1_genomic	M00015	Proline biosynthesis, glutamate => proline	K00931,K00147,K00286
GCF_001637565.1_genomic	M00015	Proline biosynthesis, glutamate => proline	K00931,K00147,K00286
GCF_001570985.1_genomic	M00015	Proline biosynthesis, glutamate => proline	K00931,K00147,K00286
GCF_000768705.1_genomic	M00015	Proline biosynthesis, glutamate => proline	K00931,K00147,K00286
Hjor_18-Q3-R7-51_MAXAC.088	M00015	Proline biosynthesis, glutamate => proline	K00931,K00147,K00286
Ribe_18-Q3-R11-54_BAT3C.65	M00015	Proline biosynthesis, glutamate => proline	K00931,K00147,K00286
GCF_001046875.1_genomic	M00015	Proline biosynthesis, glutamate => proline	K00931,K00147,K00286
GCF_001758225.1_genomic	M00015	Proline biosynthesis, glutamate => proline	K00931,K00147,K00286
GCF_004295485.1_genomic	M00015	Proline biosynthesis, glutamate => proline	K00931,K00147,K00286
GCF_003002895.1_genomic	M00015	Proline biosynthesis, glutamate => proline	K00931,K00147,K00286
GCF_006716915.1_genomic	M00015	Proline biosynthesis, glutamate => proline	K00931,K00147,K00286
Ega_18-Q3-R5-49_MAXAC.001	M00015	Proline biosynthesis, glutamate => proline	K00931,K00147,K00286
GCF_001428025.1_genomic	M00015	Proline biosynthesis, glutamate => proline	K00931,K00147,K00286
GCF_000720035.1_genomic	M00015	Proline biosynthesis, glutamate => proline	K00931,K00147,K00286
EsbW_18-Q3-R4-48_BAT3C.295	M00015	Proline biosynthesis, glutamate => proline	K00931,K00147,K00286
GCF_001570945.1_genomic	M00015	Proline biosynthesis, glutamate => proline	K00931,K00147,K00286
GCF_000720925.1_genomic	M00015	Proline biosynthesis, glutamate => proline	K00931,K00147,K00286
GCF_001428305.1_genomic	M00015	Proline biosynthesis, glutamate => proline	K00931,K00147,K00286
Hjor_18-Q3-R7-51_BAT3C.94	M00015	Proline biosynthesis, glutamate => proline	K00931,K00147,K00286
GCF_900176385.1_genomic	M00015	Proline biosynthesis, glutamate => proline	K00931,K00147,K00286
GCF_000576595.1_genomic	M00015	Proline biosynthesis, glutamate => proline	K00931,K00147,K00286
GCF_000768685.1_genomic	M00015	Proline biosynthesis, glutamate => proline	K00931,K00147,K00286
GCF_900289115.1_genomic	M00015	Proline biosynthesis, glutamate => proline	K00931,K00147,K00286
GCF_000768695.1_genomic	M00015	Proline biosynthesis, glutamate => proline	K00931,K00147,K00286
GCA_001591405.1_genomic	M00015	Proline biosynthesis, glutamate => proline	K00931,K00147,K00286
GCF_900104525.1_genomic	M00015	Proline biosynthesis, glutamate => proline	K00931,K00147,K00286
GCF_006716205.1_genomic	M00015	Proline biosynthesis, glutamate => proline	K00931,K00147,K00286
GCF_000152705.1_genomic	M00015	Proline biosynthesis, glutamate => proline	K00931,K00147,K00286
Bjer_18-Q3-R1-45_BAT3C.93	M00015	Proline biosynthesis, glutamate => proline	K00931,K00147,K00286
Hjor_18-Q3-R7-51_BATAC.29	M00018	Threonine biosynthesis, aspartate => homoserine => threonine	K00928,K00133,K00003,K00872,K01733
GCF_006715055.1_genomic	M00018	Threonine biosynthesis, aspartate => homoserine => threonine	K00928,K00133,K00003,K00872,K01733
Hjor_18-Q3-R7-51_BAT3C.81_sub	M00018	Threonine biosynthesis, aspartate => homoserine => threonine	K00928,K00133,K00003,K00872,K01733
GCF_005222685.1_genomic	M00018	Threonine biosynthesis, aspartate => homoserine => threonine	K00928,K00133,K00003,K00872,K01733
GCF_006715875.1_genomic	M00018	Threonine biosynthesis, aspartate => homoserine => threonine	K00928,K00133,K00003,K00872,K01733
GCF_000768675.1_genomic	M00018	Threonine biosynthesis, aspartate => homoserine => threonine	K00928,K00133,K00003,K00872,K01733
GCF_001427985.1_genomic	M00018	Threonine biosynthesis, aspartate => homoserine => threonine	K00928,K00133,K00003,K00872,K01733
GCA_000955875.1_genomic	M00018	Threonine biosynthesis, aspartate => homoserine => threonine	K00928,K00133,K00003,K00872,K01733
GCF_001570965.1_genomic	M00018	Threonine biosynthesis, aspartate => homoserine => threonine	K00928,K00133,K00003,K00872,K01733
GCF_001428505.1_genomic	M00018	Threonine biosynthesis, aspartate => homoserine => threonine	K00928,K00133,K00003,K00872,K01733
GCF_000576575.1_genomic	M00018	Threonine biosynthesis, aspartate => homoserine => threonine	K00928,K00133,K00003,K00872,K01733
GCF_000383675.1_genomic	M00018	Threonine biosynthesis, aspartate => homoserine => threonine	K00928,K00133,K00003,K00872,K01733
GCF_001429185.1_genomic	M00018	Threonine biosynthesis, aspartate => homoserine => threonine	K00928,K00133,K00003,K00872,K01733
GCA_001956915.1_genomic	M00018	Threonine biosynthesis, aspartate => homoserine => threonine	K00928,K00133,K00003,K00872,K01733
GCF_006717145.1_genomic	M00018	Threonine biosynthesis, aspartate => homoserine => threonine	K00928,K00133,K00003,K00872,K01733
Mari_18-Q3-R65-66_BAT3C.41	M00018	Threonine biosynthesis, aspartate => homoserine => threonine	K00928,K00133,K00003,K00872,K01733
GCF_900111375.1_genomic	M00018	Threonine biosynthesis, aspartate => homoserine => threonine	K00928,K00133,K00003,K00872,K01733
GCF_001428065.1_genomic	M00018	Threonine biosynthesis, aspartate => homoserine => threonine	K00928,K00133,K00003,K00872,K01733
Aved_18-Q3-R54-62_MAXAC.378	M00018	Threonine biosynthesis, aspartate => homoserine => threonine	K00928,K00133,K00003,K00872,K01733
GCF_002846495.1_genomic	M00018	Threonine biosynthesis, aspartate => homoserine => threonine	K00928,K00133,K00003,K00872,K01733
GCF_001429605.1_genomic	M00018	Threonine biosynthesis, aspartate => homoserine => threonine	K00928,K00133,K00003,K00872,K01733
GCF_000184685.1_genomic	M00018	Threonine biosynthesis, aspartate => homoserine => threonine	K00928,K00133,K00003,K00872,K01733
GCF_006716675.1_genomic	M00018	Threonine biosynthesis, aspartate => homoserine => threonine	K00928,K00133,K00003,K00872,K01733
GCF_000620545.1_genomic	M00018	Threonine biosynthesis, aspartate => homoserine => threonine	K00928,K00133,K00003,K00872,K01733
GCF_000367525.1_genomic	M00018	Threonine biosynthesis, aspartate => homoserine => threonine	K00928,K00133,K00003,K00872,K01733
GCF_006717025.1_genomic	M00018	Threonine biosynthesis, aspartate => homoserine => threonine	K00928,K00133,K00003,K00872,K01733
GCF_000297495.1_genomic	M00018	Threonine biosynthesis, aspartate => homoserine => threonine	K00928,K00133,K00003,K00872,K01733
GCF_006438965.1_genomic	M00018	Threonine biosynthesis, aspartate => homoserine => threonine	K00928,K00133,K00003,K00872,K01733
GCF_003635045.1_genomic	M00018	Threonine biosynthesis, aspartate => homoserine => threonine	K00928,K00133,K00003,K00872,K01733
AalW_18-Q3-R10-53_BAT3C.524	M00018	Threonine biosynthesis, aspartate => homoserine => threonine	K00928,K00133,K00003,K00872,K01733
GCF_001552435.1_genomic	M00018	Threonine biosynthesis, aspartate => homoserine => threonine	K00928,K00133,K00003,K00872,K01733
GCF_001050535.1_genomic	M00018	Threonine biosynthesis, aspartate => homoserine => threonine	K00928,K00133,K00003,K00872,K01733
GCA_002404345.1_genomic	M00018	Threonine biosynthesis, aspartate => homoserine => threonine	K00928,K00133,K00003,K00872,K01733
AalE_18-Q3-R2-46_BAT3C.188	M00018	Threonine biosynthesis, aspartate => homoserine => threonine	K00928,K00133,K00003,K00872,K01733
GCF_001046855.1_genomic	M00018	Threonine biosynthesis, aspartate => homoserine => threonine	K00928,K00133,K00003,K00872,K02204,K01733
GCF_001426245.1_genomic	M00018	Threonine biosynthesis, aspartate => homoserine => threonine	K00928,K00133,K00003,K00872,K01733
GCF_001637565.1_genomic	M00018	Threonine biosynthesis, aspartate => homoserine => threonine	K00928,K00133,K00003,K00872,K01733
GCF_001570985.1_genomic	M00018	Threonine biosynthesis, aspartate => homoserine => threonine	K00928,K00133,K00003,K00872,K01733
GCF_000768705.1_genomic	M00018	Threonine biosynthesis, aspartate => homoserine => threonine	K00928,K00133,K00003,K00872,K01733
Hjor_18-Q3-R7-51_MAXAC.088	M00018	Threonine biosynthesis, aspartate => homoserine => threonine	K00928,K00133,K00003,K00872,K01733
Ribe_18-Q3-R11-54_BAT3C.65	M00018	Threonine biosynthesis, aspartate => homoserine => threonine	K00928,K00133,K00003,K00872,K01733
GCF_001046875.1_genomic	M00018	Threonine biosynthesis, aspartate => homoserine => threonine	K00928,K00133,K00003,K00872,K01733
GCF_001758225.1_genomic	M00018	Threonine biosynthesis, aspartate => homoserine => threonine	K00928,K00133,K00003,K00872,K01733
GCF_004295485.1_genomic	M00018	Threonine biosynthesis, aspartate => homoserine => threonine	K00928,K00133,K00003,K00872,K01733
GCF_003002895.1_genomic	M00018	Threonine biosynthesis, aspartate => homoserine => threonine	K00928,K00133,K00003,K00872,K01733
GCF_006716915.1_genomic	M00018	Threonine biosynthesis, aspartate => homoserine => threonine	K00928,K00133,K00003,K00872,K01733
Ega_18-Q3-R5-49_MAXAC.001	M00018	Threonine biosynthesis, aspartate => homoserine => threonine	K00928,K00133,K00872,K01733
GCF_001428025.1_genomic	M00018	Threonine biosynthesis, aspartate => homoserine => threonine	K00928,K00133,K00003,K00872,K01733
GCF_000720035.1_genomic	M00018	Threonine biosynthesis, aspartate => homoserine => threonine	K00928,K00133,K00003,K00872,K01733
EsbW_18-Q3-R4-48_BAT3C.295	M00018	Threonine biosynthesis, aspartate => homoserine => threonine	K00928,K00133,K00003,K00872,K01733
GCF_001570945.1_genomic	M00018	Threonine biosynthesis, aspartate => homoserine => threonine	K00928,K00133,K00003,K00872,K01733
GCF_000720925.1_genomic	M00018	Threonine biosynthesis, aspartate => homoserine => threonine	K00928,K00133,K00003,K00872,K01733
GCF_001428305.1_genomic	M00018	Threonine biosynthesis, aspartate => homoserine => threonine	K00928,K00133,K00003,K00872,K01733
Hjor_18-Q3-R7-51_BAT3C.94	M00018	Threonine biosynthesis, aspartate => homoserine => threonine	K00928,K00133,K00003,K00872,K01733
GCF_900176385.1_genomic	M00018	Threonine biosynthesis, aspartate => homoserine => threonine	K00928,K00133,K00003,K00872,K01733
GCF_000576595.1_genomic	M00018	Threonine biosynthesis, aspartate => homoserine => threonine	K00928,K00133,K00003,K00872,K01733
GCF_000768685.1_genomic	M00018	Threonine biosynthesis, aspartate => homoserine => threonine	K00928,K00133,K00003,K00872,K01733
GCF_900289115.1_genomic	M00018	Threonine biosynthesis, aspartate => homoserine => threonine	K00928,K00133,K00003,K00872,K01733
GCF_000768695.1_genomic	M00018	Threonine biosynthesis, aspartate => homoserine => threonine	K00928,K00133,K00003,K00872,K01733
GCA_001591405.1_genomic	M00018	Threonine biosynthesis, aspartate => homoserine => threonine	K00928,K00133,K00003,K00872,K01733
GCF_900104525.1_genomic	M00018	Threonine biosynthesis, aspartate => homoserine => threonine	K00928,K00133,K00003,K00872,K01733
GCF_006716205.1_genomic	M00018	Threonine biosynthesis, aspartate => homoserine => threonine	K00928,K00133,K00003,K00872,K02204,K01733
GCF_000152705.1_genomic	M00018	Threonine biosynthesis, aspartate => homoserine => threonine	K00928,K00133,K00003,K00872,K01733
Bjer_18-Q3-R1-45_BAT3C.93	M00018	Threonine biosynthesis, aspartate => homoserine => threonine	K00928,K00133,K00003,K00872,K01733
Hjor_18-Q3-R7-51_BATAC.29	M00019	Valine/isoleucine biosynthesis, pyruvate => valine / 2-oxobutanoate => isoleucine	K01652,K01653,K00053,K01687,K00826
GCF_006715055.1_genomic	M00019	Valine/isoleucine biosynthesis, pyruvate => valine / 2-oxobutanoate => isoleucine	K01652,K01653,K00053,K01687,K00826
GCF_005222685.1_genomic	M00019	Valine/isoleucine biosynthesis, pyruvate => valine / 2-oxobutanoate => isoleucine	K01652,K01653,K00053,K01687,K00826
GCF_006715875.1_genomic	M00019	Valine/isoleucine biosynthesis, pyruvate => valine / 2-oxobutanoate => isoleucine	K01652,K01653,K00053,K01687,K00826
GCF_000768675.1_genomic	M00019	Valine/isoleucine biosynthesis, pyruvate => valine / 2-oxobutanoate => isoleucine	K01652,K01653,K00053,K01687,K00826
GCF_001427985.1_genomic	M00019	Valine/isoleucine biosynthesis, pyruvate => valine / 2-oxobutanoate => isoleucine	K01652,K01653,K00053,K01687,K00826
GCA_000955875.1_genomic	M00019	Valine/isoleucine biosynthesis, pyruvate => valine / 2-oxobutanoate => isoleucine	K01652,K01653,K00053,K01687,K00826
GCF_001570965.1_genomic	M00019	Valine/isoleucine biosynthesis, pyruvate => valine / 2-oxobutanoate => isoleucine	K01652,K01653,K00053,K01687,K00826
GCF_001428505.1_genomic	M00019	Valine/isoleucine biosynthesis, pyruvate => valine / 2-oxobutanoate => isoleucine	K01652,K01653,K00053,K01687,K00826
GCF_000576575.1_genomic	M00019	Valine/isoleucine biosynthesis, pyruvate => valine / 2-oxobutanoate => isoleucine	K01652,K01653,K00053,K01687,K00826
GCF_000383675.1_genomic	M00019	Valine/isoleucine biosynthesis, pyruvate => valine / 2-oxobutanoate => isoleucine	K01652,K01653,K00053,K01687,K00826
GCA_003132125.1_genomic	M00019	Valine/isoleucine biosynthesis, pyruvate => valine / 2-oxobutanoate => isoleucine	K01652,K01653,K00053,K01687,K00826
GCF_001429185.1_genomic	M00019	Valine/isoleucine biosynthesis, pyruvate => valine / 2-oxobutanoate => isoleucine	K01652,K01653,K00053,K01687,K00826
GCA_001956915.1_genomic	M00019	Valine/isoleucine biosynthesis, pyruvate => valine / 2-oxobutanoate => isoleucine	K01652,K01653,K00053,K01687,K00826
GCF_006717145.1_genomic	M00019	Valine/isoleucine biosynthesis, pyruvate => valine / 2-oxobutanoate => isoleucine	K01652,K01653,K00053,K01687,K00826
Mari_18-Q3-R65-66_BAT3C.41	M00019	Valine/isoleucine biosynthesis, pyruvate => valine / 2-oxobutanoate => isoleucine	K01652,K01653,K00053,K01687,K00826
GCF_900111375.1_genomic	M00019	Valine/isoleucine biosynthesis, pyruvate => valine / 2-oxobutanoate => isoleucine	K01652,K01653,K00053,K01687,K00826
GCF_001428065.1_genomic	M00019	Valine/isoleucine biosynthesis, pyruvate => valine / 2-oxobutanoate => isoleucine	K01652,K01653,K00053,K01687,K00826
Aved_18-Q3-R54-62_MAXAC.378	M00019	Valine/isoleucine biosynthesis, pyruvate => valine / 2-oxobutanoate => isoleucine	K01652,K01653,K00053,K01687,K00826
GCF_002846495.1_genomic	M00019	Valine/isoleucine biosynthesis, pyruvate => valine / 2-oxobutanoate => isoleucine	K01652,K01653,K00053,K01687,K00826
GCF_001429605.1_genomic	M00019	Valine/isoleucine biosynthesis, pyruvate => valine / 2-oxobutanoate => isoleucine	K01652,K01653,K00053,K01687,K00826
GCF_000184685.1_genomic	M00019	Valine/isoleucine biosynthesis, pyruvate => valine / 2-oxobutanoate => isoleucine	K01652,K01653,K00053,K01687,K00826
Hirt_18-Q3-R61-65_BAT3C.386	M00019	Valine/isoleucine biosynthesis, pyruvate => valine / 2-oxobutanoate => isoleucine	K01652,K01653,K00053,K01687,K00826
GCF_006716675.1_genomic	M00019	Valine/isoleucine biosynthesis, pyruvate => valine / 2-oxobutanoate => isoleucine	K01652,K01653,K00053,K01687,K00826
GCF_000620545.1_genomic	M00019	Valine/isoleucine biosynthesis, pyruvate => valine / 2-oxobutanoate => isoleucine	K01652,K01653,K00053,K01687,K00826
GCF_000367525.1_genomic	M00019	Valine/isoleucine biosynthesis, pyruvate => valine / 2-oxobutanoate => isoleucine	K01652,K01653,K00053,K01687,K00826
GCF_006717025.1_genomic	M00019	Valine/isoleucine biosynthesis, pyruvate => valine / 2-oxobutanoate => isoleucine	K01652,K01653,K00053,K01687,K00826
GCF_000297495.1_genomic	M00019	Valine/isoleucine biosynthesis, pyruvate => valine / 2-oxobutanoate => isoleucine	K01652,K01653,K00053,K01687,K00826
GCF_006438965.1_genomic	M00019	Valine/isoleucine biosynthesis, pyruvate => valine / 2-oxobutanoate => isoleucine	K01652,K01653,K00053,K01687,K00826
GCF_003635045.1_genomic	M00019	Valine/isoleucine biosynthesis, pyruvate => valine / 2-oxobutanoate => isoleucine	K01652,K01653,K00053,K01687,K00826
AalW_18-Q3-R10-53_BAT3C.524	M00019	Valine/isoleucine biosynthesis, pyruvate => valine / 2-oxobutanoate => isoleucine	K01652,K01653,K00053,K01687,K00826
GCF_001552435.1_genomic	M00019	Valine/isoleucine biosynthesis, pyruvate => valine / 2-oxobutanoate => isoleucine	K01652,K01653,K00053,K01687,K00826
GCF_001050535.1_genomic	M00019	Valine/isoleucine biosynthesis, pyruvate => valine / 2-oxobutanoate => isoleucine	K01652,K01653,K00053,K01687,K00826
GCA_002404345.1_genomic	M00019	Valine/isoleucine biosynthesis, pyruvate => valine / 2-oxobutanoate => isoleucine	K01652,K01653,K00053,K01687,K00826
AalE_18-Q3-R2-46_BAT3C.188	M00019	Valine/isoleucine biosynthesis, pyruvate => valine / 2-oxobutanoate => isoleucine	K01652,K01653,K00053,K01687,K00826
GCF_001046855.1_genomic	M00019	Valine/isoleucine biosynthesis, pyruvate => valine / 2-oxobutanoate => isoleucine	K01652,K01653,K00053,K01687,K00826
GCF_001426245.1_genomic	M00019	Valine/isoleucine biosynthesis, pyruvate => valine / 2-oxobutanoate => isoleucine	K01652,K01653,K00053,K01687,K00826
GCF_001637565.1_genomic	M00019	Valine/isoleucine biosynthesis, pyruvate => valine / 2-oxobutanoate => isoleucine	K01652,K01653,K00053,K01687,K00826
GCF_001570985.1_genomic	M00019	Valine/isoleucine biosynthesis, pyruvate => valine / 2-oxobutanoate => isoleucine	K01652,K01653,K00053,K01687,K00826
GCF_000768705.1_genomic	M00019	Valine/isoleucine biosynthesis, pyruvate => valine / 2-oxobutanoate => isoleucine	K01652,K01653,K00053,K01687,K00826
Ribe_18-Q3-R11-54_BAT3C.65	M00019	Valine/isoleucine biosynthesis, pyruvate => valine / 2-oxobutanoate => isoleucine	K01652,K01653,K00053,K01687,K00826
GCF_001046875.1_genomic	M00019	Valine/isoleucine biosynthesis, pyruvate => valine / 2-oxobutanoate => isoleucine	K01652,K01653,K00053,K01687,K00826
GCF_001758225.1_genomic	M00019	Valine/isoleucine biosynthesis, pyruvate => valine / 2-oxobutanoate => isoleucine	K01652,K01653,K00053,K01687,K00826
GCF_004295485.1_genomic	M00019	Valine/isoleucine biosynthesis, pyruvate => valine / 2-oxobutanoate => isoleucine	K01652,K01653,K00053,K01687,K00826
GCF_003002895.1_genomic	M00019	Valine/isoleucine biosynthesis, pyruvate => valine / 2-oxobutanoate => isoleucine	K01652,K01653,K00053,K01687,K00826
GCF_006716915.1_genomic	M00019	Valine/isoleucine biosynthesis, pyruvate => valine / 2-oxobutanoate => isoleucine	K01652,K01653,K00053,K01687,K00826
Ega_18-Q3-R5-49_MAXAC.001	M00019	Valine/isoleucine biosynthesis, pyruvate => valine / 2-oxobutanoate => isoleucine	K01652,K01653,K00053,K01687,K00826
GCF_001428025.1_genomic	M00019	Valine/isoleucine biosynthesis, pyruvate => valine / 2-oxobutanoate => isoleucine	K01652,K01653,K00053,K01687,K00826
GCF_000720035.1_genomic	M00019	Valine/isoleucine biosynthesis, pyruvate => valine / 2-oxobutanoate => isoleucine	K01652,K01653,K00053,K01687,K00826
Ribe_18-Q3-R11-54_MAXAC.001	M00019	Valine/isoleucine biosynthesis, pyruvate => valine / 2-oxobutanoate => isoleucine	K01652,K01653,K00053,K01687,K00826
GCF_001570945.1_genomic	M00019	Valine/isoleucine biosynthesis, pyruvate => valine / 2-oxobutanoate => isoleucine	K01652,K01653,K00053,K01687,K00826
GCF_000720925.1_genomic	M00019	Valine/isoleucine biosynthesis, pyruvate => valine / 2-oxobutanoate => isoleucine	K01652,K01653,K00053,K01687,K00826
GCF_001428305.1_genomic	M00019	Valine/isoleucine biosynthesis, pyruvate => valine / 2-oxobutanoate => isoleucine	K01652,K01653,K00053,K01687,K00826
Hjor_18-Q3-R7-51_BAT3C.94	M00019	Valine/isoleucine biosynthesis, pyruvate => valine / 2-oxobutanoate => isoleucine	K01652,K01653,K00053,K01687,K00826
GCF_900176385.1_genomic	M00019	Valine/isoleucine biosynthesis, pyruvate => valine / 2-oxobutanoate => isoleucine	K01652,K01653,K00053,K01687,K00826
GCF_000576595.1_genomic	M00019	Valine/isoleucine biosynthesis, pyruvate => valine / 2-oxobutanoate => isoleucine	K01652,K01653,K00053,K01687,K00826
GCA_002748155.1_genomic	M00019	Valine/isoleucine biosynthesis, pyruvate => valine / 2-oxobutanoate => isoleucine	K01652,K01653,K00053,K01687,K00826
GCF_000768685.1_genomic	M00019	Valine/isoleucine biosynthesis, pyruvate => valine / 2-oxobutanoate => isoleucine	K01652,K01653,K00053,K01687,K00826
GCF_900289115.1_genomic	M00019	Valine/isoleucine biosynthesis, pyruvate => valine / 2-oxobutanoate => isoleucine	K01652,K01653,K00053,K01687,K00826
GCF_000768695.1_genomic	M00019	Valine/isoleucine biosynthesis, pyruvate => valine / 2-oxobutanoate => isoleucine	K01652,K01653,K00053,K01687,K00826
GCA_001591405.1_genomic	M00019	Valine/isoleucine biosynthesis, pyruvate => valine / 2-oxobutanoate => isoleucine	K01652,K01653,K00053,K01687,K00826
GCF_006716205.1_genomic	M00019	Valine/isoleucine biosynthesis, pyruvate => valine / 2-oxobutanoate => isoleucine	K01652,K01653,K00053,K01687,K00826
GCF_000152705.1_genomic	M00019	Valine/isoleucine biosynthesis, pyruvate => valine / 2-oxobutanoate => isoleucine	K01652,K01653,K00053,K01687,K00826
Bjer_18-Q3-R1-45_BAT3C.93	M00019	Valine/isoleucine biosynthesis, pyruvate => valine / 2-oxobutanoate => isoleucine	K01652,K01653,K00053,K01687,K00826
Hjor_18-Q3-R7-51_BATAC.29	M00157	F-type ATPase, prokaryotes and chloroplasts	K02111,K02112,K02113,K02114,K02115,K02108,K02109,K02110
GCF_006715055.1_genomic	M00157	F-type ATPase, prokaryotes and chloroplasts	K02111,K02112,K02113,K02114,K02115,K02108,K02109,K02110
Hjor_18-Q3-R7-51_BAT3C.81_sub	M00157	F-type ATPase, prokaryotes and chloroplasts	K02111,K02112,K02113,K02114,K02115,K02108,K02109,K02110
GCF_005222685.1_genomic	M00157	F-type ATPase, prokaryotes and chloroplasts	K02111,K02112,K02113,K02114,K02115,K02108,K02109,K02110
GCF_006715875.1_genomic	M00157	F-type ATPase, prokaryotes and chloroplasts	K02111,K02112,K02113,K02114,K02115,K02108,K02109,K02110
GCF_000768675.1_genomic	M00157	F-type ATPase, prokaryotes and chloroplasts	K02111,K02112,K02113,K02114,K02115,K02108,K02109,K02110
GCF_001427985.1_genomic	M00157	F-type ATPase, prokaryotes and chloroplasts	K02111,K02112,K02113,K02114,K02115,K02108,K02109,K02110
GCA_000955875.1_genomic	M00157	F-type ATPase, prokaryotes and chloroplasts	K02111,K02112,K02113,K02114,K02115,K02108,K02109,K02110
GCF_001570965.1_genomic	M00157	F-type ATPase, prokaryotes and chloroplasts	K02111,K02112,K02113,K02114,K02115,K02108,K02109,K02110
GCF_001428505.1_genomic	M00157	F-type ATPase, prokaryotes and chloroplasts	K02111,K02112,K02113,K02114,K02115,K02108,K02109,K02110
GCF_000576575.1_genomic	M00157	F-type ATPase, prokaryotes and chloroplasts	K02111,K02112,K02113,K02114,K02115,K02108,K02109,K02110
GCF_000383675.1_genomic	M00157	F-type ATPase, prokaryotes and chloroplasts	K02111,K02112,K02113,K02114,K02115,K02108,K02109,K02110
GCF_001429185.1_genomic	M00157	F-type ATPase, prokaryotes and chloroplasts	K02111,K02112,K02113,K02114,K02115,K02108,K02109,K02110
GCA_001956915.1_genomic	M00157	F-type ATPase, prokaryotes and chloroplasts	K02111,K02112,K02113,K02114,K02115,K02108,K02109,K02110
GCF_006717145.1_genomic	M00157	F-type ATPase, prokaryotes and chloroplasts	K02111,K02112,K02113,K02114,K02115,K02108,K02109,K02110
Mari_18-Q3-R65-66_BAT3C.41	M00157	F-type ATPase, prokaryotes and chloroplasts	K02111,K02112,K02113,K02114,K02115,K02108,K02109,K02110
GCF_900111375.1_genomic	M00157	F-type ATPase, prokaryotes and chloroplasts	K02111,K02112,K02113,K02114,K02115,K02108,K02109,K02110
GCF_001428065.1_genomic	M00157	F-type ATPase, prokaryotes and chloroplasts	K02111,K02112,K02113,K02114,K02115,K02108,K02109,K02110
Aved_18-Q3-R54-62_MAXAC.378	M00157	F-type ATPase, prokaryotes and chloroplasts	K02112,K02113,K02114,K02115,K02108,K02109,K02110
GCF_002846495.1_genomic	M00157	F-type ATPase, prokaryotes and chloroplasts	K02111,K02112,K02113,K02114,K02115,K02108,K02109,K02110
GCF_001429605.1_genomic	M00157	F-type ATPase, prokaryotes and chloroplasts	K02111,K02112,K02113,K02114,K02115,K02108,K02109,K02110
GCF_000184685.1_genomic	M00157	F-type ATPase, prokaryotes and chloroplasts	K02111,K02112,K02113,K02114,K02115,K02108,K02109,K02110
Hirt_18-Q3-R61-65_BAT3C.386	M00157	F-type ATPase, prokaryotes and chloroplasts	K02111,K02112,K02113,K02114,K02115,K02108,K02109,K02110
GCF_006716675.1_genomic	M00157	F-type ATPase, prokaryotes and chloroplasts	K02111,K02112,K02113,K02114,K02115,K02108,K02109,K02110
GCF_000620545.1_genomic	M00157	F-type ATPase, prokaryotes and chloroplasts	K02111,K02112,K02113,K02114,K02115,K02108,K02109,K02110
GCF_000367525.1_genomic	M00157	F-type ATPase, prokaryotes and chloroplasts	K02111,K02112,K02113,K02114,K02115,K02108,K02109,K02110
GCF_006717025.1_genomic	M00157	F-type ATPase, prokaryotes and chloroplasts	K02111,K02112,K02113,K02114,K02115,K02108,K02109,K02110
GCF_000297495.1_genomic	M00157	F-type ATPase, prokaryotes and chloroplasts	K02111,K02112,K02113,K02114,K02115,K02108,K02109,K02110
GCF_006438965.1_genomic	M00157	F-type ATPase, prokaryotes and chloroplasts	K02111,K02112,K02113,K02114,K02115,K02108,K02109,K02110
GCF_003635045.1_genomic	M00157	F-type ATPase, prokaryotes and chloroplasts	K02111,K02112,K02113,K02114,K02115,K02108,K02109,K02110
AalW_18-Q3-R10-53_BAT3C.524	M00157	F-type ATPase, prokaryotes and chloroplasts	K02111,K02112,K02113,K02114,K02115,K02108,K02109,K02110
GCF_001552435.1_genomic	M00157	F-type ATPase, prokaryotes and chloroplasts	K02111,K02112,K02113,K02114,K02115,K02108,K02110
GCF_001050535.1_genomic	M00157	F-type ATPase, prokaryotes and chloroplasts	K02111,K02112,K02113,K02114,K02115,K02108,K02109,K02110
GCA_002404345.1_genomic	M00157	F-type ATPase, prokaryotes and chloroplasts	K02111,K02113,K02114,K02115,K02108,K02109,K02110
AalE_18-Q3-R2-46_BAT3C.188	M00157	F-type ATPase, prokaryotes and chloroplasts	K02111,K02112,K02113,K02114,K02115,K02108,K02109,K02110
GCF_001046855.1_genomic	M00157	F-type ATPase, prokaryotes and chloroplasts	K02111,K02112,K02113,K02114,K02115,K02108,K02109,K02110
GCF_001426245.1_genomic	M00157	F-type ATPase, prokaryotes and chloroplasts	K02111,K02112,K02113,K02114,K02115,K02108,K02109,K02110
GCF_001637565.1_genomic	M00157	F-type ATPase, prokaryotes and chloroplasts	K02111,K02112,K02113,K02114,K02115,K02108,K02109,K02110
GCF_001570985.1_genomic	M00157	F-type ATPase, prokaryotes and chloroplasts	K02111,K02112,K02113,K02114,K02115,K02108,K02109,K02110
GCF_000768705.1_genomic	M00157	F-type ATPase, prokaryotes and chloroplasts	K02111,K02112,K02113,K02114,K02115,K02108,K02109,K02110
Hjor_18-Q3-R7-51_MAXAC.088	M00157	F-type ATPase, prokaryotes and chloroplasts	K02111,K02112,K02113,K02114,K02115,K02108,K02109,K02110
Ribe_18-Q3-R11-54_BAT3C.65	M00157	F-type ATPase, prokaryotes and chloroplasts	K02111,K02112,K02113,K02114,K02115,K02108,K02109,K02110
GCF_001046875.1_genomic	M00157	F-type ATPase, prokaryotes and chloroplasts	K02111,K02112,K02113,K02114,K02115,K02108,K02109,K02110
GCF_001758225.1_genomic	M00157	F-type ATPase, prokaryotes and chloroplasts	K02111,K02112,K02113,K02114,K02115,K02108,K02109,K02110
GCF_004295485.1_genomic	M00157	F-type ATPase, prokaryotes and chloroplasts	K02111,K02112,K02113,K02114,K02115,K02108,K02109,K02110
GCF_003002895.1_genomic	M00157	F-type ATPase, prokaryotes and chloroplasts	K02111,K02112,K02113,K02114,K02115,K02108,K02109,K02110
GCF_006716915.1_genomic	M00157	F-type ATPase, prokaryotes and chloroplasts	K02111,K02112,K02113,K02114,K02115,K02108,K02109,K02110
Ega_18-Q3-R5-49_MAXAC.001	M00157	F-type ATPase, prokaryotes and chloroplasts	K02111,K02112,K02113,K02114,K02115,K02108,K02109,K02110
GCF_001428025.1_genomic	M00157	F-type ATPase, prokaryotes and chloroplasts	K02111,K02112,K02113,K02114,K02115,K02108,K02109,K02110
GCF_000720035.1_genomic	M00157	F-type ATPase, prokaryotes and chloroplasts	K02111,K02112,K02113,K02114,K02115,K02108,K02109,K02110
EsbW_18-Q3-R4-48_BAT3C.295	M00157	F-type ATPase, prokaryotes and chloroplasts	K02111,K02112,K02113,K02114,K02115,K02108,K02109,K02110
Ribe_18-Q3-R11-54_MAXAC.001	M00157	F-type ATPase, prokaryotes and chloroplasts	K02111,K02112,K02113,K02114,K02115,K02108,K02109,K02110
GCF_001570945.1_genomic	M00157	F-type ATPase, prokaryotes and chloroplasts	K02111,K02112,K02113,K02114,K02115,K02108,K02109,K02110
GCF_000720925.1_genomic	M00157	F-type ATPase, prokaryotes and chloroplasts	K02111,K02112,K02113,K02114,K02115,K02108,K02109,K02110
GCF_001428305.1_genomic	M00157	F-type ATPase, prokaryotes and chloroplasts	K02111,K02112,K02113,K02114,K02115,K02108,K02109,K02110
Hjor_18-Q3-R7-51_BAT3C.94	M00157	F-type ATPase, prokaryotes and chloroplasts	K02111,K02112,K02113,K02114,K02115,K02108,K02109,K02110
GCF_900176385.1_genomic	M00157	F-type ATPase, prokaryotes and chloroplasts	K02111,K02112,K02113,K02114,K02115,K02108,K02109,K02110
GCF_000576595.1_genomic	M00157	F-type ATPase, prokaryotes and chloroplasts	K02111,K02112,K02113,K02114,K02115,K02108,K02109,K02110
GCA_002748155.1_genomic	M00157	F-type ATPase, prokaryotes and chloroplasts	K02111,K02112,K02113,K02114,K02115,K02108,K02109,K02110
GCF_000768685.1_genomic	M00157	F-type ATPase, prokaryotes and chloroplasts	K02111,K02112,K02113,K02114,K02115,K02108,K02109,K02110
GCF_900289115.1_genomic	M00157	F-type ATPase, prokaryotes and chloroplasts	K02111,K02112,K02113,K02114,K02115,K02108,K02109,K02110
GCF_000768695.1_genomic	M00157	F-type ATPase, prokaryotes and chloroplasts	K02111,K02112,K02113,K02114,K02115,K02108,K02109,K02110
GCA_001591405.1_genomic	M00157	F-type ATPase, prokaryotes and chloroplasts	K02111,K02112,K02113,K02114,K02115,K02108,K02109,K02110
GCF_900104525.1_genomic	M00157	F-type ATPase, prokaryotes and chloroplasts	K02111,K02112,K02113,K02114,K02115,K02108,K02109,K02110
GCF_006716205.1_genomic	M00157	F-type ATPase, prokaryotes and chloroplasts	K02111,K02112,K02113,K02114,K02115,K02108,K02110
GCF_000152705.1_genomic	M00157	F-type ATPase, prokaryotes and chloroplasts	K02111,K02112,K02113,K02114,K02115,K02108,K02109,K02110
Bjer_18-Q3-R1-45_BAT3C.93	M00157	F-type ATPase, prokaryotes and chloroplasts	K02111,K02112,K02113,K02114,K02115,K02108,K02109,K02110
Hjor_18-Q3-R7-51_BATAC.29	M00155	Cytochrome c oxidase, prokaryotes	K02275,K02274,K02276
GCF_006715055.1_genomic	M00155	Cytochrome c oxidase, prokaryotes	K02275,K02274,K02276
Hjor_18-Q3-R7-51_BAT3C.81_sub	M00155	Cytochrome c oxidase, prokaryotes	K02275,K02274,K02276
GCF_005222685.1_genomic	M00155	Cytochrome c oxidase, prokaryotes	K02275,K02274,K02276
GCF_006715875.1_genomic	M00155	Cytochrome c oxidase, prokaryotes	K02275,K02274,K02276
GCF_000768675.1_genomic	M00155	Cytochrome c oxidase, prokaryotes	K02275,K02274,K02276
GCA_000955875.1_genomic	M00155	Cytochrome c oxidase, prokaryotes	K02275,K02274,K02276
GCF_001570965.1_genomic	M00155	Cytochrome c oxidase, prokaryotes	K02275,K02274,K02276
GCF_001428505.1_genomic	M00155	Cytochrome c oxidase, prokaryotes	K02275,K02274,K02276
GCF_000576575.1_genomic	M00155	Cytochrome c oxidase, prokaryotes	K02275,K02274,K02276
GCF_000383675.1_genomic	M00155	Cytochrome c oxidase, prokaryotes	K02275,K02274,K02276
GCA_003132125.1_genomic	M00155	Cytochrome c oxidase, prokaryotes	K02275,K02274,K02276
GCF_001429185.1_genomic	M00155	Cytochrome c oxidase, prokaryotes	K02275,K02274,K02276
GCF_006717145.1_genomic	M00155	Cytochrome c oxidase, prokaryotes	K02275,K02274,K02276
Mari_18-Q3-R65-66_BAT3C.41	M00155	Cytochrome c oxidase, prokaryotes	K02275,K02274,K02276
GCF_900111375.1_genomic	M00155	Cytochrome c oxidase, prokaryotes	K02275,K02274,K02276
GCF_001428065.1_genomic	M00155	Cytochrome c oxidase, prokaryotes	K02275,K02274,K02276
Aved_18-Q3-R54-62_MAXAC.378	M00155	Cytochrome c oxidase, prokaryotes	K02275,K02274,K02276
GCF_002846495.1_genomic	M00155	Cytochrome c oxidase, prokaryotes	K02275,K02274,K02276
GCF_001429605.1_genomic	M00155	Cytochrome c oxidase, prokaryotes	K02275,K02274,K02276
GCF_000184685.1_genomic	M00155	Cytochrome c oxidase, prokaryotes	K02275,K02274,K02276
Hirt_18-Q3-R61-65_BAT3C.386	M00155	Cytochrome c oxidase, prokaryotes	K02275,K02274,K02276
GCF_006716675.1_genomic	M00155	Cytochrome c oxidase, prokaryotes	K02275,K02274,K02276
GCF_000620545.1_genomic	M00155	Cytochrome c oxidase, prokaryotes	K02275,K02274,K02276
GCF_000367525.1_genomic	M00155	Cytochrome c oxidase, prokaryotes	K02275,K02274,K02276
GCF_006717025.1_genomic	M00155	Cytochrome c oxidase, prokaryotes	K02275,K02274,K02276
GCF_000297495.1_genomic	M00155	Cytochrome c oxidase, prokaryotes	K02275,K02274,K02276
GCF_006438965.1_genomic	M00155	Cytochrome c oxidase, prokaryotes	K02275,K02274,K02276
GCF_003635045.1_genomic	M00155	Cytochrome c oxidase, prokaryotes	K02275,K02274,K02276
AalW_18-Q3-R10-53_BAT3C.524	M00155	Cytochrome c oxidase, prokaryotes	K02275,K02274,K02276
GCF_001552435.1_genomic	M00155	Cytochrome c oxidase, prokaryotes	K02275,K02274,K02276
GCF_001050535.1_genomic	M00155	Cytochrome c oxidase, prokaryotes	K02275,K02274,K02276
GCA_002404345.1_genomic	M00155	Cytochrome c oxidase, prokaryotes	K02275,K02274,K02276
AalE_18-Q3-R2-46_BAT3C.188	M00155	Cytochrome c oxidase, prokaryotes	K02275,K02274,K02276
GCF_001046855.1_genomic	M00155	Cytochrome c oxidase, prokaryotes	K02275,K02274,K02276
GCF_001426245.1_genomic	M00155	Cytochrome c oxidase, prokaryotes	K02275,K02274,K02276
GCF_001637565.1_genomic	M00155	Cytochrome c oxidase, prokaryotes	K02275,K02274,K02276
GCF_001570985.1_genomic	M00155	Cytochrome c oxidase, prokaryotes	K02275,K02274,K02276
GCF_000768705.1_genomic	M00155	Cytochrome c oxidase, prokaryotes	K02275,K02274,K02276
Hjor_18-Q3-R7-51_MAXAC.088	M00155	Cytochrome c oxidase, prokaryotes	K02275,K02274,K02276
Ribe_18-Q3-R11-54_BAT3C.65	M00155	Cytochrome c oxidase, prokaryotes	K02275,K02274,K02276
GCF_001046875.1_genomic	M00155	Cytochrome c oxidase, prokaryotes	K02275,K02274,K02276
GCF_001758225.1_genomic	M00155	Cytochrome c oxidase, prokaryotes	K02275,K02274,K02276
GCF_004295485.1_genomic	M00155	Cytochrome c oxidase, prokaryotes	K02275,K02274,K02276
GCF_003002895.1_genomic	M00155	Cytochrome c oxidase, prokaryotes	K02275,K02274,K02276
GCF_006716915.1_genomic	M00155	Cytochrome c oxidase, prokaryotes	K02275,K02274,K02276
Ega_18-Q3-R5-49_MAXAC.001	M00155	Cytochrome c oxidase, prokaryotes	K02275,K02274,K02276
GCF_001428025.1_genomic	M00155	Cytochrome c oxidase, prokaryotes	K02275,K02274,K02276
GCF_000720035.1_genomic	M00155	Cytochrome c oxidase, prokaryotes	K02275,K02274,K02276
EsbW_18-Q3-R4-48_BAT3C.295	M00155	Cytochrome c oxidase, prokaryotes	K02275,K02274,K02276
Ribe_18-Q3-R11-54_MAXAC.001	M00155	Cytochrome c oxidase, prokaryotes	K02275,K02274,K02276
GCF_001570945.1_genomic	M00155	Cytochrome c oxidase, prokaryotes	K02275,K02274,K02276
GCF_000720925.1_genomic	M00155	Cytochrome c oxidase, prokaryotes	K02275,K02274,K02276
GCF_001428305.1_genomic	M00155	Cytochrome c oxidase, prokaryotes	K02275,K02274,K02276
Hjor_18-Q3-R7-51_BAT3C.94	M00155	Cytochrome c oxidase, prokaryotes	K02275,K02274,K02276
GCF_900176385.1_genomic	M00155	Cytochrome c oxidase, prokaryotes	K02275,K02274,K02276
GCF_000576595.1_genomic	M00155	Cytochrome c oxidase, prokaryotes	K02275,K02274,K02276
GCA_002748155.1_genomic	M00155	Cytochrome c oxidase, prokaryotes	K02275,K02274,K02276
GCF_000768685.1_genomic	M00155	Cytochrome c oxidase, prokaryotes	K02275,K02274,K02276
GCF_900289115.1_genomic	M00155	Cytochrome c oxidase, prokaryotes	K02275,K02274,K02276
GCF_000768695.1_genomic	M00155	Cytochrome c oxidase, prokaryotes	K02275,K02274,K02276
GCA_001591405.1_genomic	M00155	Cytochrome c oxidase, prokaryotes	K02275,K02274,K02276
GCF_900104525.1_genomic	M00155	Cytochrome c oxidase, prokaryotes	K02275,K02274,K02276
GCF_006716205.1_genomic	M00155	Cytochrome c oxidase, prokaryotes	K02275,K02274,K02276
GCF_000152705.1_genomic	M00155	Cytochrome c oxidase, prokaryotes	K02275,K02274,K02276
Bjer_18-Q3-R1-45_BAT3C.93	M00155	Cytochrome c oxidase, prokaryotes	K02275,K02274,K02276
GCF_005222685.1_genomic	M00606	N,N'-Diacetylchitobiose transport system	K17329,K17330,K17331,K10112
GCA_000955875.1_genomic	M00606	N,N'-Diacetylchitobiose transport system	K17329,K17330,K17331,K10112
GCF_001428505.1_genomic	M00606	N,N'-Diacetylchitobiose transport system	K17329,K17330,K17331,K10112
GCF_000383675.1_genomic	M00606	N,N'-Diacetylchitobiose transport system	K17329,K17330,K17331,K10112
GCA_003132125.1_genomic	M00606	N,N'-Diacetylchitobiose transport system	K17329,K17330,K17331,K10112
GCF_001429185.1_genomic	M00606	N,N'-Diacetylchitobiose transport system	K17329,K17330,K17331,K10112
GCA_001956915.1_genomic	M00606	N,N'-Diacetylchitobiose transport system	K17329,K17330,K17331,K10112
GCF_006717145.1_genomic	M00606	N,N'-Diacetylchitobiose transport system	K17329,K17330,K17331,K10112
GCF_001429605.1_genomic	M00606	N,N'-Diacetylchitobiose transport system	K17329,K17330,K17331,K10112
GCF_006716675.1_genomic	M00606	N,N'-Diacetylchitobiose transport system	K17329,K17330,K17331,K10112
AalE_18-Q3-R2-46_BAT3C.188	M00606	N,N'-Diacetylchitobiose transport system	K17329,K17330,K17331,K10112
GCF_001046855.1_genomic	M00606	N,N'-Diacetylchitobiose transport system	K17329,K17330,K17331,K10112
Ribe_18-Q3-R11-54_BAT3C.65	M00606	N,N'-Diacetylchitobiose transport system	K17329,K17330,K17331,K10112
GCF_006716915.1_genomic	M00606	N,N'-Diacetylchitobiose transport system	K17329,K17330,K17331,K10112
Ega_18-Q3-R5-49_MAXAC.001	M00606	N,N'-Diacetylchitobiose transport system	K17329,K17330,K17331,K10112
GCF_000720035.1_genomic	M00606	N,N'-Diacetylchitobiose transport system	K17329,K17330,K17331,K10112
Ribe_18-Q3-R11-54_MAXAC.001	M00606	N,N'-Diacetylchitobiose transport system	K17329,K17330,K17331,K10112
GCF_000576595.1_genomic	M00606	N,N'-Diacetylchitobiose transport system	K17329,K17330,K17331,K10112
GCF_900104525.1_genomic	M00606	N,N'-Diacetylchitobiose transport system	K17329,K17330,K17331,K10112
GCF_000576575.1_genomic	M00605	Glucose/mannose transport system	K17315,K17316,K17317,K10112
GCA_001956915.1_genomic	M00605	Glucose/mannose transport system	K17315,K17316,K17317,K10112
GCF_000184685.1_genomic	M00605	Glucose/mannose transport system	K17315,K17316,K17317,K10112
GCF_001046855.1_genomic	M00605	Glucose/mannose transport system	K17315,K17316,K17317,K10112
GCF_001637565.1_genomic	M00605	Glucose/mannose transport system	K17315,K17316,K17317,K10112
AalE_18-Q3-R2-46_BAT3C.188	M00603	Putative aldouronate transport system	K17318,K17319,K17320
GCF_000152705.1_genomic	M00603	Putative aldouronate transport system	K17318,K17319,K17320
GCF_003002895.1_genomic	M00600	alpha-1,4-Digalacturonate transport system	K17241,K17242,K17243
GCA_000955875.1_genomic	M00568	Catechol ortho-cleavage, catechol => 3-oxoadipate	K03381,K01856,K03464,K01055
Hjor_18-Q3-R7-51_BAT3C.81_sub	M00569	Catechol meta-cleavage, catechol => acetyl-CoA / 4-methylcatechol => propanoyl-CoA	K00446,K10217,K01821,K01617,K02554,K01666,K04073
GCF_001570965.1_genomic	M00569	Catechol meta-cleavage, catechol => acetyl-CoA / 4-methylcatechol => propanoyl-CoA	K00446,K10217,K01821,K01617,K10216,K02554,K01666,K04073
GCF_000576575.1_genomic	M00569	Catechol meta-cleavage, catechol => acetyl-CoA / 4-methylcatechol => propanoyl-CoA	K00446,K02554,K01666,K04073
Mari_18-Q3-R65-66_BAT3C.41	M00569	Catechol meta-cleavage, catechol => acetyl-CoA / 4-methylcatechol => propanoyl-CoA	K10217,K01821,K01617,K10216,K02554,K01666,K04073
GCF_001428065.1_genomic	M00569	Catechol meta-cleavage, catechol => acetyl-CoA / 4-methylcatechol => propanoyl-CoA	K00446,K10217,K01821,K01617,K02554,K01666,K04073
Aved_18-Q3-R54-62_MAXAC.378	M00569	Catechol meta-cleavage, catechol => acetyl-CoA / 4-methylcatechol => propanoyl-CoA	K00446,K10217,K01821,K01617,K10216,K02554,K01666
GCF_000184685.1_genomic	M00569	Catechol meta-cleavage, catechol => acetyl-CoA / 4-methylcatechol => propanoyl-CoA	K00446,K10217,K01821,K01617,K10216,K02554,K01666,K04073
GCA_003157445.1_genomic	M00569	Catechol meta-cleavage, catechol => acetyl-CoA / 4-methylcatechol => propanoyl-CoA	K00446,K10217,K01821,K01617,K02554,K01666,K04073
GCF_001050535.1_genomic	M00569	Catechol meta-cleavage, catechol => acetyl-CoA / 4-methylcatechol => propanoyl-CoA	K00446,K10217,K01821,K01617,K10216,K02554,K01666,K04073
GCF_001637565.1_genomic	M00569	Catechol meta-cleavage, catechol => acetyl-CoA / 4-methylcatechol => propanoyl-CoA	K00446,K10217,K01821,K01617,K10216,K02554,K01666,K04073
GCF_001570985.1_genomic	M00569	Catechol meta-cleavage, catechol => acetyl-CoA / 4-methylcatechol => propanoyl-CoA	K00446,K10217,K01821,K01617,K10216,K02554,K01666,K04073
Hjor_18-Q3-R7-51_MAXAC.088	M00569	Catechol meta-cleavage, catechol => acetyl-CoA / 4-methylcatechol => propanoyl-CoA	K00446,K10217,K01821,K01617,K02554,K01666,K04073
Ribe_18-Q3-R11-54_BAT3C.65	M00569	Catechol meta-cleavage, catechol => acetyl-CoA / 4-methylcatechol => propanoyl-CoA	K00446,K10217,K01821,K01617,K10216,K02554,K01666,K04073
GCF_004295485.1_genomic	M00569	Catechol meta-cleavage, catechol => acetyl-CoA / 4-methylcatechol => propanoyl-CoA	K00446,K07104,K10217,K01821,K01617,K10216,K02554,K01666,K04073
GCF_001428025.1_genomic	M00569	Catechol meta-cleavage, catechol => acetyl-CoA / 4-methylcatechol => propanoyl-CoA	K00446,K07104,K10217,K01821,K01617,K10216,K02554,K01666,K04073
GCF_001570945.1_genomic	M00569	Catechol meta-cleavage, catechol => acetyl-CoA / 4-methylcatechol => propanoyl-CoA	K00446,K10217,K01821,K01617,K10216,K02554,K01666,K04073
GCF_001428305.1_genomic	M00569	Catechol meta-cleavage, catechol => acetyl-CoA / 4-methylcatechol => propanoyl-CoA	K00446,K07104,K10217,K01821,K01617,K10216,K02554,K01666,K04073
Hjor_18-Q3-R7-51_BAT3C.94	M00569	Catechol meta-cleavage, catechol => acetyl-CoA / 4-methylcatechol => propanoyl-CoA	K00446,K10217,K01821,K01617,K10216,K02554,K01666,K04073
GCF_900176385.1_genomic	M00569	Catechol meta-cleavage, catechol => acetyl-CoA / 4-methylcatechol => propanoyl-CoA	K00446,K10217,K01821,K01617,K10216,K02554,K01666,K04073
GCA_001591405.1_genomic	M00569	Catechol meta-cleavage, catechol => acetyl-CoA / 4-methylcatechol => propanoyl-CoA	K00446,K07104,K10217,K01821,K01617,K10216,K02554,K01666,K04073
Hjor_18-Q3-R7-51_BATAC.29	M00565	Trehalose biosynthesis, D-glucose 1P => trehalose	K00975,K00700,K01214,K06044,K01236
GCF_006715055.1_genomic	M00565	Trehalose biosynthesis, D-glucose 1P => trehalose	K00975,K00700,K01214,K06044,K01236
GCF_005222685.1_genomic	M00565	Trehalose biosynthesis, D-glucose 1P => trehalose	K00975,K00700,K01214,K06044,K01236
GCF_006715875.1_genomic	M00565	Trehalose biosynthesis, D-glucose 1P => trehalose	K00975,K00700,K01214,K06044,K01236
GCF_000768675.1_genomic	M00565	Trehalose biosynthesis, D-glucose 1P => trehalose	K00975,K00700,K01214,K06044,K01236
GCF_001427985.1_genomic	M00565	Trehalose biosynthesis, D-glucose 1P => trehalose	K00975,K00700,K01214,K06044,K01236
GCA_000955875.1_genomic	M00565	Trehalose biosynthesis, D-glucose 1P => trehalose	K00975,K00700,K01214,K06044,K01236
GCF_001428505.1_genomic	M00565	Trehalose biosynthesis, D-glucose 1P => trehalose	K00975,K00700,K01214,K06044,K01236
GCF_000383675.1_genomic	M00565	Trehalose biosynthesis, D-glucose 1P => trehalose	K00975,K00700,K01214,K06044,K01236
GCF_001429185.1_genomic	M00565	Trehalose biosynthesis, D-glucose 1P => trehalose	K00975,K00700,K01214,K06044,K01236
GCF_006717145.1_genomic	M00565	Trehalose biosynthesis, D-glucose 1P => trehalose	K00975,K00700,K01214,K06044,K01236
GCF_900111375.1_genomic	M00565	Trehalose biosynthesis, D-glucose 1P => trehalose	K00975,K00700,K16149,K01214,K06044,K01236
GCF_001428065.1_genomic	M00565	Trehalose biosynthesis, D-glucose 1P => trehalose	K00975,K00700,K01214,K06044,K01236
GCF_002846495.1_genomic	M00565	Trehalose biosynthesis, D-glucose 1P => trehalose	K00975,K00700,K01214,K06044,K01236
GCF_001429605.1_genomic	M00565	Trehalose biosynthesis, D-glucose 1P => trehalose	K00975,K00700,K16149,K01214,K06044,K01236
GCF_000184685.1_genomic	M00565	Trehalose biosynthesis, D-glucose 1P => trehalose	K00975,K00700,K01214,K06044,K01236
Hirt_18-Q3-R61-65_BAT3C.386	M00565	Trehalose biosynthesis, D-glucose 1P => trehalose	K00975,K00700,K01214,K06044,K01236
GCF_006716675.1_genomic	M00565	Trehalose biosynthesis, D-glucose 1P => trehalose	K00975,K00700,K01214,K06044,K01236
GCF_000620545.1_genomic	M00565	Trehalose biosynthesis, D-glucose 1P => trehalose	K00975,K00700,K01214,K06044,K01236
GCF_000367525.1_genomic	M00565	Trehalose biosynthesis, D-glucose 1P => trehalose	K00975,K00700,K01214,K06044,K01236
GCF_006717025.1_genomic	M00565	Trehalose biosynthesis, D-glucose 1P => trehalose	K00975,K00700,K01214,K06044,K01236
GCF_006438965.1_genomic	M00565	Trehalose biosynthesis, D-glucose 1P => trehalose	K00975,K00700,K16149,K01214,K06044,K01236
GCA_003157445.1_genomic	M00565	Trehalose biosynthesis, D-glucose 1P => trehalose	K00975,K00700,K01214,K06044,K01236
GCF_003635045.1_genomic	M00565	Trehalose biosynthesis, D-glucose 1P => trehalose	K00975,K00700,K01214,K06044,K01236
GCF_001552435.1_genomic	M00565	Trehalose biosynthesis, D-glucose 1P => trehalose	K00975,K00700,K01214,K06044,K01236
GCF_001050535.1_genomic	M00565	Trehalose biosynthesis, D-glucose 1P => trehalose	K00975,K00700,K01214,K06044,K01236
GCF_001046855.1_genomic	M00565	Trehalose biosynthesis, D-glucose 1P => trehalose	K00975,K00700,K01214,K06044,K01236
GCF_001426245.1_genomic	M00565	Trehalose biosynthesis, D-glucose 1P => trehalose	K00975,K00700,K16149,K01214,K06044,K01236
GCF_000768705.1_genomic	M00565	Trehalose biosynthesis, D-glucose 1P => trehalose	K00975,K00700,K01214,K06044,K01236
GCF_001758225.1_genomic	M00565	Trehalose biosynthesis, D-glucose 1P => trehalose	K00975,K00700,K01214,K06044,K01236
GCF_003002895.1_genomic	M00565	Trehalose biosynthesis, D-glucose 1P => trehalose	K00975,K00700,K01214,K06044,K01236
GCF_006716915.1_genomic	M00565	Trehalose biosynthesis, D-glucose 1P => trehalose	K00975,K00700,K01214,K06044,K01236
GCF_001428025.1_genomic	M00565	Trehalose biosynthesis, D-glucose 1P => trehalose	K00975,K00700,K16149,K01214,K06044,K01236
GCF_000720925.1_genomic	M00565	Trehalose biosynthesis, D-glucose 1P => trehalose	K00975,K00700,K01214,K06044,K01236
GCF_000576595.1_genomic	M00565	Trehalose biosynthesis, D-glucose 1P => trehalose	K00975,K00700,K01214,K06044,K01236
GCF_000768685.1_genomic	M00565	Trehalose biosynthesis, D-glucose 1P => trehalose	K00975,K00700,K01214,K06044,K01236
GCF_900289115.1_genomic	M00565	Trehalose biosynthesis, D-glucose 1P => trehalose	K00975,K00700,K01214,K06044,K01236
GCF_000768695.1_genomic	M00565	Trehalose biosynthesis, D-glucose 1P => trehalose	K00975,K00700,K01214,K06044,K01236
GCF_900104525.1_genomic	M00565	Trehalose biosynthesis, D-glucose 1P => trehalose	K00975,K00700,K16149,K01214,K06044,K01236
GCF_006716205.1_genomic	M00565	Trehalose biosynthesis, D-glucose 1P => trehalose	K00975,K00700,K16149,K01214,K06044,K01236
GCF_000152705.1_genomic	M00565	Trehalose biosynthesis, D-glucose 1P => trehalose	K00975,K00700,K01214,K06044,K01236
Hjor_18-Q3-R7-51_BATAC.29	M00126	Tetrahydrofolate biosynthesis, GTP => THF	K01495,K13940,K00796,K11754,K00287
GCF_006715055.1_genomic	M00126	Tetrahydrofolate biosynthesis, GTP => THF	K01495,K01077,K01113,K13940,K00796,K11754,K00287
Hjor_18-Q3-R7-51_BAT3C.81_sub	M00126	Tetrahydrofolate biosynthesis, GTP => THF	K01495,K13940,K00796,K11754,K00287
GCF_005222685.1_genomic	M00126	Tetrahydrofolate biosynthesis, GTP => THF	K01495,K13940,K00796,K11754,K00287
GCF_006715875.1_genomic	M00126	Tetrahydrofolate biosynthesis, GTP => THF	K01495,K13940,K00796,K11754,K00287
GCF_000768675.1_genomic	M00126	Tetrahydrofolate biosynthesis, GTP => THF	K01495,K01113,K13940,K00796,K11754,K00287
GCF_001427985.1_genomic	M00126	Tetrahydrofolate biosynthesis, GTP => THF	K01495,K13940,K00796,K11754,K00287
GCA_000955875.1_genomic	M00126	Tetrahydrofolate biosynthesis, GTP => THF	K01495,K01077,K01113,K13940,K00796,K11754,K00287
GCF_001570965.1_genomic	M00126	Tetrahydrofolate biosynthesis, GTP => THF	K01495,K01077,K13940,K00796,K11754,K00287
GCF_001428505.1_genomic	M00126	Tetrahydrofolate biosynthesis, GTP => THF	K01495,K09007,K01113,K13940,K00796,K11754,K00287
GCF_000576575.1_genomic	M00126	Tetrahydrofolate biosynthesis, GTP => THF	K01495,K13940,K00796,K11754,K00287
GCF_000383675.1_genomic	M00126	Tetrahydrofolate biosynthesis, GTP => THF	K01495,K01077,K01113,K13940,K00796,K11754,K00287
GCA_003132125.1_genomic	M00126	Tetrahydrofolate biosynthesis, GTP => THF	K01495,K13940,K00796,K11754,K00287
GCF_001429185.1_genomic	M00126	Tetrahydrofolate biosynthesis, GTP => THF	K01495,K01113,K13940,K00796,K11754,K00287
GCA_001956915.1_genomic	M00126	Tetrahydrofolate biosynthesis, GTP => THF	K01495,K01113,K13940,K00796,K11754,K00287
GCF_006717145.1_genomic	M00126	Tetrahydrofolate biosynthesis, GTP => THF	K01495,K01113,K13940,K00796,K11754,K00287
Mari_18-Q3-R65-66_BAT3C.41	M00126	Tetrahydrofolate biosynthesis, GTP => THF	K01495,K13940,K00796,K11754,K00287
GCF_900111375.1_genomic	M00126	Tetrahydrofolate biosynthesis, GTP => THF	K01495,K01077,K13940,K00796,K11754,K00287
GCF_001428065.1_genomic	M00126	Tetrahydrofolate biosynthesis, GTP => THF	K01495,K01077,K13940,K00796,K11754,K00287
GCF_002846495.1_genomic	M00126	Tetrahydrofolate biosynthesis, GTP => THF	K01495,K01077,K13940,K00796,K11754,K00287
GCF_001429605.1_genomic	M00126	Tetrahydrofolate biosynthesis, GTP => THF	K01495,K13940,K00796,K11754,K00287
GCF_000184685.1_genomic	M00126	Tetrahydrofolate biosynthesis, GTP => THF	K01495,K13940,K00796,K11754,K00287
Hirt_18-Q3-R61-65_BAT3C.386	M00126	Tetrahydrofolate biosynthesis, GTP => THF	K01495,K13940,K00796,K11754,K00287
GCF_006716675.1_genomic	M00126	Tetrahydrofolate biosynthesis, GTP => THF	K01495,K01077,K01113,K13940,K00796,K11754,K00287
GCF_000620545.1_genomic	M00126	Tetrahydrofolate biosynthesis, GTP => THF	K01495,K01077,K13940,K00796,K11754,K00287
GCF_000367525.1_genomic	M00126	Tetrahydrofolate biosynthesis, GTP => THF	K01495,K13940,K00796,K11754,K00287
GCF_006717025.1_genomic	M00126	Tetrahydrofolate biosynthesis, GTP => THF	K01495,K13940,K00796,K11754,K00287
GCF_000297495.1_genomic	M00126	Tetrahydrofolate biosynthesis, GTP => THF	K01495,K01077,K01113,K11754,K00287
GCF_006438965.1_genomic	M00126	Tetrahydrofolate biosynthesis, GTP => THF	K01495,K13940,K00796,K11754,K00287
GCA_003157445.1_genomic	M00126	Tetrahydrofolate biosynthesis, GTP => THF	K01113,K13940,K00796,K11754,K00287
GCF_003635045.1_genomic	M00126	Tetrahydrofolate biosynthesis, GTP => THF	K01495,K01077,K13940,K00796,K11754,K00287
AalW_18-Q3-R10-53_BAT3C.524	M00126	Tetrahydrofolate biosynthesis, GTP => THF	K01495,K13940,K00796,K11754,K00287
GCF_001552435.1_genomic	M00126	Tetrahydrofolate biosynthesis, GTP => THF	K01495,K01077,K01113,K13940,K00796,K11754,K00287
GCF_001050535.1_genomic	M00126	Tetrahydrofolate biosynthesis, GTP => THF	K01495,K01077,K01113,K13940,K00796,K11754,K00287
GCA_002404345.1_genomic	M00126	Tetrahydrofolate biosynthesis, GTP => THF	K01495,K09007,K13940,K00796,K11754,K00287
AalE_18-Q3-R2-46_BAT3C.188	M00126	Tetrahydrofolate biosynthesis, GTP => THF	K01495,K13940,K00796,K11754,K00287
GCF_001046855.1_genomic	M00126	Tetrahydrofolate biosynthesis, GTP => THF	K01495,K13940,K00796,K11754,K00287
GCF_001426245.1_genomic	M00126	Tetrahydrofolate biosynthesis, GTP => THF	K01495,K01077,K13940,K00796,K11754,K00287
GCF_001637565.1_genomic	M00126	Tetrahydrofolate biosynthesis, GTP => THF	K01495,K01077,K01113,K13940,K00796,K11754,K00287
GCF_001570985.1_genomic	M00126	Tetrahydrofolate biosynthesis, GTP => THF	K01495,K01077,K13940,K00796,K11754,K00287
GCF_000768705.1_genomic	M00126	Tetrahydrofolate biosynthesis, GTP => THF	K01495,K01077,K01113,K13940,K00796,K11754,K00287
Hjor_18-Q3-R7-51_MAXAC.088	M00126	Tetrahydrofolate biosynthesis, GTP => THF	K01495,K13940,K00796,K11754,K00287
Ribe_18-Q3-R11-54_BAT3C.65	M00126	Tetrahydrofolate biosynthesis, GTP => THF	K01495,K13940,K00796,K11754,K00287
GCF_001046875.1_genomic	M00126	Tetrahydrofolate biosynthesis, GTP => THF	K01495,K13940,K00796,K11754,K00287
GCF_001758225.1_genomic	M00126	Tetrahydrofolate biosynthesis, GTP => THF	K01495,K01077,K13940,K00796,K11754,K00287
GCF_004295485.1_genomic	M00126	Tetrahydrofolate biosynthesis, GTP => THF	K01495,K01077,K01113,K13940,K00796,K11754,K00287
GCF_003002895.1_genomic	M00126	Tetrahydrofolate biosynthesis, GTP => THF	K01495,K01077,K01113,K13940,K00796,K11754,K00287
GCF_006716915.1_genomic	M00126	Tetrahydrofolate biosynthesis, GTP => THF	K01495,K01077,K01113,K13940,K00796,K11754,K00287
Ega_18-Q3-R5-49_MAXAC.001	M00126	Tetrahydrofolate biosynthesis, GTP => THF	K01495,K13940,K00796,K11754,K00287
GCF_001428025.1_genomic	M00126	Tetrahydrofolate biosynthesis, GTP => THF	K01495,K01113,K13940,K00796,K11754,K00287
GCF_000720035.1_genomic	M00126	Tetrahydrofolate biosynthesis, GTP => THF	K01495,K01077,K01113,K13940,K00796,K11754,K00287
EsbW_18-Q3-R4-48_BAT3C.295	M00126	Tetrahydrofolate biosynthesis, GTP => THF	K01495,K13940,K00796,K11754,K00287
Ribe_18-Q3-R11-54_MAXAC.001	M00126	Tetrahydrofolate biosynthesis, GTP => THF	K01495,K13940,K00796,K11754,K00287
GCF_001570945.1_genomic	M00126	Tetrahydrofolate biosynthesis, GTP => THF	K01495,K01077,K01113,K13940,K00796,K11754,K00287
GCF_000720925.1_genomic	M00126	Tetrahydrofolate biosynthesis, GTP => THF	K01495,K01077,K01113,K13940,K00796,K11754,K00287
GCF_001428305.1_genomic	M00126	Tetrahydrofolate biosynthesis, GTP => THF	K01495,K01077,K01113,K13940,K00796,K11754,K00287
Hjor_18-Q3-R7-51_BAT3C.94	M00126	Tetrahydrofolate biosynthesis, GTP => THF	K01495,K13940,K00796,K11754,K00287
GCF_900176385.1_genomic	M00126	Tetrahydrofolate biosynthesis, GTP => THF	K01495,K01077,K01113,K13940,K00796,K11754,K00287
GCF_000576595.1_genomic	M00126	Tetrahydrofolate biosynthesis, GTP => THF	K01495,K01113,K13940,K00796,K11754,K00287
GCF_000768685.1_genomic	M00126	Tetrahydrofolate biosynthesis, GTP => THF	K01495,K13940,K00796,K11754,K00287
GCF_900289115.1_genomic	M00126	Tetrahydrofolate biosynthesis, GTP => THF	K01495,K01077,K01113,K13940,K00796,K11754,K00287
GCF_000768695.1_genomic	M00126	Tetrahydrofolate biosynthesis, GTP => THF	K01495,K01113,K13940,K00796,K11754,K00287
GCA_001591405.1_genomic	M00126	Tetrahydrofolate biosynthesis, GTP => THF	K01495,K01077,K01113,K13940,K00796,K11754,K00287
GCF_900104525.1_genomic	M00126	Tetrahydrofolate biosynthesis, GTP => THF	K01495,K13940,K00796,K11754,K00287
GCF_006716205.1_genomic	M00126	Tetrahydrofolate biosynthesis, GTP => THF	K01495,K13940,K00796,K11754,K00287
GCF_000152705.1_genomic	M00126	Tetrahydrofolate biosynthesis, GTP => THF	K01495,K01077,K01113,K13940,K00796,K11754,K00287
Bjer_18-Q3-R1-45_BAT3C.93	M00126	Tetrahydrofolate biosynthesis, GTP => THF	K01495,K13940,K00796,K11754,K00287
GCF_006715875.1_genomic	M00127	Thiamine biosynthesis, AIR => thiamine-P/thiamine-2P	K03147,K00941,K00788,K00946
GCA_000955875.1_genomic	M00127	Thiamine biosynthesis, AIR => thiamine-P/thiamine-2P	K03147,K00941,K00788,K00946
GCA_001956915.1_genomic	M00127	Thiamine biosynthesis, AIR => thiamine-P/thiamine-2P	K03147,K00941,K00788,K00946
GCF_000184685.1_genomic	M00127	Thiamine biosynthesis, AIR => thiamine-P/thiamine-2P	K03147,K00941,K00788,K00946
GCF_000297495.1_genomic	M00127	Thiamine biosynthesis, AIR => thiamine-P/thiamine-2P	K03147,K00941,K00878,K00788
GCA_003157445.1_genomic	M00127	Thiamine biosynthesis, AIR => thiamine-P/thiamine-2P	K03147,K00941,K00878,K00788,K00946
GCF_001570985.1_genomic	M00127	Thiamine biosynthesis, AIR => thiamine-P/thiamine-2P	K03147,K00941,K00878,K00788,K00946
GCF_000768705.1_genomic	M00127	Thiamine biosynthesis, AIR => thiamine-P/thiamine-2P	K03147,K00941,K00878,K00788,K00946
GCF_004295485.1_genomic	M00127	Thiamine biosynthesis, AIR => thiamine-P/thiamine-2P	K03147,K00941,K00878,K00788,K00946
GCF_003002895.1_genomic	M00127	Thiamine biosynthesis, AIR => thiamine-P/thiamine-2P	K00941,K00878,K00788,K00946
GCF_001570945.1_genomic	M00127	Thiamine biosynthesis, AIR => thiamine-P/thiamine-2P	K03147,K00941,K00878,K00788,K00946
GCF_001428305.1_genomic	M00127	Thiamine biosynthesis, AIR => thiamine-P/thiamine-2P	K03147,K00941,K00878,K00788,K00946
GCF_900176385.1_genomic	M00127	Thiamine biosynthesis, AIR => thiamine-P/thiamine-2P	K03147,K00941,K00878,K00788,K00946
GCF_000768685.1_genomic	M00127	Thiamine biosynthesis, AIR => thiamine-P/thiamine-2P	K03147,K00941,K00878,K00788,K00946
GCF_900289115.1_genomic	M00127	Thiamine biosynthesis, AIR => thiamine-P/thiamine-2P	K00941,K00878,K00788,K00946
GCA_001591405.1_genomic	M00127	Thiamine biosynthesis, AIR => thiamine-P/thiamine-2P	K03147,K00941,K00878,K00788,K00946
GCF_006716205.1_genomic	M00127	Thiamine biosynthesis, AIR => thiamine-P/thiamine-2P	K00941,K00878,K00788,K00946
GCF_006715055.1_genomic	M00125	Riboflavin biosynthesis, GTP => riboflavin/FMN/FAD	K01497,K14652,K11752,K14652,K00794,K00793,K11753
GCF_005222685.1_genomic	M00125	Riboflavin biosynthesis, GTP => riboflavin/FMN/FAD	K14652,K11752,K14652,K00794,K00793,K11753
GCF_006715875.1_genomic	M00125	Riboflavin biosynthesis, GTP => riboflavin/FMN/FAD	K01497,K14652,K11752,K14652,K00794,K00793,K11753
GCF_000768675.1_genomic	M00125	Riboflavin biosynthesis, GTP => riboflavin/FMN/FAD	K14652,K11752,K14652,K00794,K00793,K11753
GCF_001427985.1_genomic	M00125	Riboflavin biosynthesis, GTP => riboflavin/FMN/FAD	K01497,K14652,K11752,K14652,K00794,K00793,K11753
GCA_000955875.1_genomic	M00125	Riboflavin biosynthesis, GTP => riboflavin/FMN/FAD	K01497,K14652,K11752,K14652,K00794,K00793,K11753
GCF_001570965.1_genomic	M00125	Riboflavin biosynthesis, GTP => riboflavin/FMN/FAD	K14652,K11752,K14652,K00794,K00793,K11753
GCF_001428505.1_genomic	M00125	Riboflavin biosynthesis, GTP => riboflavin/FMN/FAD	K01497,K14652,K11752,K14652,K00794,K00793,K11753
GCF_000576575.1_genomic	M00125	Riboflavin biosynthesis, GTP => riboflavin/FMN/FAD	K14652,K11752,K14652,K00794,K00793,K11753
GCF_000383675.1_genomic	M00125	Riboflavin biosynthesis, GTP => riboflavin/FMN/FAD	K01497,K14652,K11752,K14652,K00794,K00793,K11753
GCA_003132125.1_genomic	M00125	Riboflavin biosynthesis, GTP => riboflavin/FMN/FAD	K14652,K11752,K14652,K00794,K00793,K11753
GCF_001429185.1_genomic	M00125	Riboflavin biosynthesis, GTP => riboflavin/FMN/FAD	K01497,K14652,K11752,K14652,K00794,K00793,K11753
GCF_006717145.1_genomic	M00125	Riboflavin biosynthesis, GTP => riboflavin/FMN/FAD	K01497,K14652,K11752,K20861,K14652,K00794,K00793,K11753
GCF_900111375.1_genomic	M00125	Riboflavin biosynthesis, GTP => riboflavin/FMN/FAD	K01497,K14652,K11752,K14652,K00794,K00793,K11753
GCF_001428065.1_genomic	M00125	Riboflavin biosynthesis, GTP => riboflavin/FMN/FAD	K14652,K11752,K14652,K00794,K00793,K11753
GCF_002846495.1_genomic	M00125	Riboflavin biosynthesis, GTP => riboflavin/FMN/FAD	K14652,K11752,K14652,K00794,K00793,K11753
GCF_001429605.1_genomic	M00125	Riboflavin biosynthesis, GTP => riboflavin/FMN/FAD	K01497,K14652,K11752,K14652,K00794,K00793,K11753
GCF_000184685.1_genomic	M00125	Riboflavin biosynthesis, GTP => riboflavin/FMN/FAD	K01497,K14652,K11752,K14652,K00794,K00793,K11753
Hirt_18-Q3-R61-65_BAT3C.386	M00125	Riboflavin biosynthesis, GTP => riboflavin/FMN/FAD	K14652,K11752,K14652,K00794,K00793,K11753
GCF_006716675.1_genomic	M00125	Riboflavin biosynthesis, GTP => riboflavin/FMN/FAD	K01497,K14652,K11752,K20861,K14652,K00794,K00793,K11753
GCF_000620545.1_genomic	M00125	Riboflavin biosynthesis, GTP => riboflavin/FMN/FAD	K01497,K14652,K11752,K14652,K00794,K00793,K11753
GCF_006717025.1_genomic	M00125	Riboflavin biosynthesis, GTP => riboflavin/FMN/FAD	K01497,K14652,K11752,K14652,K00794,K00793,K11753
GCF_006438965.1_genomic	M00125	Riboflavin biosynthesis, GTP => riboflavin/FMN/FAD	K01497,K14652,K11752,K14652,K00794,K00793,K11753
GCF_001426245.1_genomic	M00125	Riboflavin biosynthesis, GTP => riboflavin/FMN/FAD	K01497,K14652,K11752,K14652,K00794,K00793,K11753
GCF_001637565.1_genomic	M00125	Riboflavin biosynthesis, GTP => riboflavin/FMN/FAD	K14652,K11752,K14652,K00794,K00793,K11753
GCF_001570985.1_genomic	M00125	Riboflavin biosynthesis, GTP => riboflavin/FMN/FAD	K14652,K11752,K14652,K00794,K00793,K11753
GCF_000768705.1_genomic	M00125	Riboflavin biosynthesis, GTP => riboflavin/FMN/FAD	K01497,K14652,K11752,K14652,K00794,K00793,K11753
GCF_004295485.1_genomic	M00125	Riboflavin biosynthesis, GTP => riboflavin/FMN/FAD	K14652,K11752,K14652,K00794,K00793,K11753
GCF_003002895.1_genomic	M00125	Riboflavin biosynthesis, GTP => riboflavin/FMN/FAD	K14652,K11752,K14652,K00794,K00793,K11753
GCF_006716915.1_genomic	M00125	Riboflavin biosynthesis, GTP => riboflavin/FMN/FAD	K01497,K14652,K11752,K14652,K00794,K00793,K11753
GCF_001428025.1_genomic	M00125	Riboflavin biosynthesis, GTP => riboflavin/FMN/FAD	K14652,K11752,K14652,K00794,K00793,K11753
GCF_000720035.1_genomic	M00125	Riboflavin biosynthesis, GTP => riboflavin/FMN/FAD	K01497,K14652,K11752,K14652,K00794,K00793,K11753
GCF_001570945.1_genomic	M00125	Riboflavin biosynthesis, GTP => riboflavin/FMN/FAD	K14652,K11752,K14652,K00794,K00793,K11753
GCF_000720925.1_genomic	M00125	Riboflavin biosynthesis, GTP => riboflavin/FMN/FAD	K14652,K11752,K14652,K00794,K00793,K11753
GCF_001428305.1_genomic	M00125	Riboflavin biosynthesis, GTP => riboflavin/FMN/FAD	K14652,K11752,K14652,K00794,K00793,K11753
GCF_900176385.1_genomic	M00125	Riboflavin biosynthesis, GTP => riboflavin/FMN/FAD	K14652,K11752,K14652,K00794,K00793,K11753
GCF_000576595.1_genomic	M00125	Riboflavin biosynthesis, GTP => riboflavin/FMN/FAD	K01497,K14652,K11752,K14652,K00794,K00793,K11753
GCF_000768685.1_genomic	M00125	Riboflavin biosynthesis, GTP => riboflavin/FMN/FAD	K14652,K11752,K14652,K00794,K00793,K11753
GCF_900289115.1_genomic	M00125	Riboflavin biosynthesis, GTP => riboflavin/FMN/FAD	K14652,K11752,K14652,K00794,K00793,K11753
GCF_000768695.1_genomic	M00125	Riboflavin biosynthesis, GTP => riboflavin/FMN/FAD	K01497,K14652,K11752,K14652,K00794,K00793,K11753
GCA_001591405.1_genomic	M00125	Riboflavin biosynthesis, GTP => riboflavin/FMN/FAD	K01497,K14652,K11752,K14652,K00794,K00793,K11753
GCF_900104525.1_genomic	M00125	Riboflavin biosynthesis, GTP => riboflavin/FMN/FAD	K14652,K11752,K14652,K00794,K00793,K11753
GCF_006716205.1_genomic	M00125	Riboflavin biosynthesis, GTP => riboflavin/FMN/FAD	K14652,K11752,K20862,K14652,K00794,K00793,K11753
GCF_000152705.1_genomic	M00125	Riboflavin biosynthesis, GTP => riboflavin/FMN/FAD	K14652,K11752,K14652,K00794,K00793,K11753
Hjor_18-Q3-R7-51_BATAC.29	M00122	Cobalamin biosynthesis, cobinamide => cobalamin	K00798,K19221,K02232,K02227,K02231,K00768,K02233
GCF_006715875.1_genomic	M00122	Cobalamin biosynthesis, cobinamide => cobalamin	K00798,K19221,K02232,K02227,K02231,K00768,K02226,K02233
GCA_000955875.1_genomic	M00122	Cobalamin biosynthesis, cobinamide => cobalamin	K00798,K19221,K02232,K02227,K02231,K00768,K02226,K02233
GCF_001570965.1_genomic	M00122	Cobalamin biosynthesis, cobinamide => cobalamin	K00798,K19221,K02232,K02227,K02231,K00768,K02233
GCF_001428505.1_genomic	M00122	Cobalamin biosynthesis, cobinamide => cobalamin	K00798,K19221,K02232,K02227,K02231,K00768,K02233
GCF_000576575.1_genomic	M00122	Cobalamin biosynthesis, cobinamide => cobalamin	K00798,K19221,K02232,K02227,K02231,K00768,K02226,K02233
GCF_000383675.1_genomic	M00122	Cobalamin biosynthesis, cobinamide => cobalamin	K00798,K19221,K02232,K02227,K02231,K00768,K02226,K02233
GCA_003132125.1_genomic	M00122	Cobalamin biosynthesis, cobinamide => cobalamin	K00798,K19221,K02232,K02227,K02231,K00768,K02226,K02233
GCF_001429185.1_genomic	M00122	Cobalamin biosynthesis, cobinamide => cobalamin	K00798,K19221,K02232,K02227,K02231,K00768,K02233
GCF_006717145.1_genomic	M00122	Cobalamin biosynthesis, cobinamide => cobalamin	K00798,K19221,K02232,K02227,K02231,K00768,K02233
GCF_000184685.1_genomic	M00122	Cobalamin biosynthesis, cobinamide => cobalamin	K00798,K19221,K02232,K02227,K02231,K00768,K02233
Hirt_18-Q3-R61-65_BAT3C.386	M00122	Cobalamin biosynthesis, cobinamide => cobalamin	K00798,K19221,K02232,K02227,K02231,K00768,K02226,K02233
GCF_006716675.1_genomic	M00122	Cobalamin biosynthesis, cobinamide => cobalamin	K00798,K02232,K02231,K00768,K02226,K02233
GCF_000620545.1_genomic	M00122	Cobalamin biosynthesis, cobinamide => cobalamin	K00798,K19221,K02232,K02227,K02231,K00768,K02233
GCF_000297495.1_genomic	M00122	Cobalamin biosynthesis, cobinamide => cobalamin	K00798,K19221,K02232,K02227,K02231,K00768,K02226,K02233
GCF_003635045.1_genomic	M00122	Cobalamin biosynthesis, cobinamide => cobalamin	K00798,K19221,K02232,K02227,K02231,K00768,K02233
GCA_002404345.1_genomic	M00122	Cobalamin biosynthesis, cobinamide => cobalamin	K00798,K19221,K02227,K02231,K00768,K02226,K02233
AalE_18-Q3-R2-46_BAT3C.188	M00122	Cobalamin biosynthesis, cobinamide => cobalamin	K00798,K02232,K02227,K02231,K00768,K02233
GCF_001637565.1_genomic	M00122	Cobalamin biosynthesis, cobinamide => cobalamin	K00798,K19221,K02232,K02227,K02231,K00768,K02226,K02233
GCF_001570985.1_genomic	M00122	Cobalamin biosynthesis, cobinamide => cobalamin	K00798,K19221,K02232,K02227,K02231,K00768,K02233
GCF_000768705.1_genomic	M00122	Cobalamin biosynthesis, cobinamide => cobalamin	K00798,K19221,K02232,K02227,K02231,K00768,K02233
GCF_001758225.1_genomic	M00122	Cobalamin biosynthesis, cobinamide => cobalamin	K00798,K19221,K02232,K02227,K02231,K00768,K02226,K02233
GCF_004295485.1_genomic	M00122	Cobalamin biosynthesis, cobinamide => cobalamin	K00798,K19221,K02232,K02227,K02231,K00768,K02233
GCF_003002895.1_genomic	M00122	Cobalamin biosynthesis, cobinamide => cobalamin	K00798,K19221,K02232,K02227,K02231,K00768,K02233
GCF_006716915.1_genomic	M00122	Cobalamin biosynthesis, cobinamide => cobalamin	K00798,K19221,K02232,K02227,K02231,K00768,K02233
Ega_18-Q3-R5-49_MAXAC.001	M00122	Cobalamin biosynthesis, cobinamide => cobalamin	K00798,K02232,K02227,K02231,K00768,K02233
GCF_000720035.1_genomic	M00122	Cobalamin biosynthesis, cobinamide => cobalamin	K00798,K19221,K02232,K02227,K02231,K00768,K02233
GCF_001570945.1_genomic	M00122	Cobalamin biosynthesis, cobinamide => cobalamin	K00798,K19221,K02232,K02227,K02231,K00768,K02226,K02233
GCF_001428305.1_genomic	M00122	Cobalamin biosynthesis, cobinamide => cobalamin	K00798,K19221,K02232,K02227,K02231,K00768,K02226,K02233
GCF_900176385.1_genomic	M00122	Cobalamin biosynthesis, cobinamide => cobalamin	K00798,K19221,K02232,K02227,K02231,K00768,K02226,K02233
GCF_000768685.1_genomic	M00122	Cobalamin biosynthesis, cobinamide => cobalamin	K00798,K19221,K02232,K02227,K02231,K00768,K02233
GCF_900289115.1_genomic	M00122	Cobalamin biosynthesis, cobinamide => cobalamin	K00798,K19221,K02232,K02227,K02231,K00768,K02233
GCA_001591405.1_genomic	M00122	Cobalamin biosynthesis, cobinamide => cobalamin	K00798,K19221,K02232,K02227,K02231,K00768,K02226,K02233
GCF_006716205.1_genomic	M00122	Cobalamin biosynthesis, cobinamide => cobalamin	K00798,K19221,K02232,K02227,K02231,K00768,K02233
Hjor_18-Q3-R7-51_BATAC.29	M00123	Biotin biosynthesis, pimeloyl-ACP/CoA => biotin	K00652,K00833,K01935,K01012
Hjor_18-Q3-R7-51_BAT3C.81_sub	M00123	Biotin biosynthesis, pimeloyl-ACP/CoA => biotin	K00652,K00833,K01935,K01012
GCF_006715875.1_genomic	M00123	Biotin biosynthesis, pimeloyl-ACP/CoA => biotin	K00652,K00833,K01935,K01012
GCA_000955875.1_genomic	M00123	Biotin biosynthesis, pimeloyl-ACP/CoA => biotin	K00652,K00833,K01935,K01012
GCF_001428505.1_genomic	M00123	Biotin biosynthesis, pimeloyl-ACP/CoA => biotin	K00652,K00833,K01935,K01012
GCF_000383675.1_genomic	M00123	Biotin biosynthesis, pimeloyl-ACP/CoA => biotin	K00652,K00833,K01935,K01012
GCF_001429185.1_genomic	M00123	Biotin biosynthesis, pimeloyl-ACP/CoA => biotin	K00652,K00833,K01935,K01012
GCA_001956915.1_genomic	M00123	Biotin biosynthesis, pimeloyl-ACP/CoA => biotin	K00652,K00833,K01935,K01012
GCF_006717145.1_genomic	M00123	Biotin biosynthesis, pimeloyl-ACP/CoA => biotin	K00652,K00833,K01935,K01012
Mari_18-Q3-R65-66_BAT3C.41	M00123	Biotin biosynthesis, pimeloyl-ACP/CoA => biotin	K00652,K00833,K01935,K01012
GCF_001428065.1_genomic	M00123	Biotin biosynthesis, pimeloyl-ACP/CoA => biotin	K00652,K00833,K01935,K01012
Aved_18-Q3-R54-62_MAXAC.378	M00123	Biotin biosynthesis, pimeloyl-ACP/CoA => biotin	K00652,K00833,K01935,K01012
GCF_002846495.1_genomic	M00123	Biotin biosynthesis, pimeloyl-ACP/CoA => biotin	K00652,K00833,K01935,K01012
GCF_001429605.1_genomic	M00123	Biotin biosynthesis, pimeloyl-ACP/CoA => biotin	K00652,K00833,K01935,K01012
GCF_006716675.1_genomic	M00123	Biotin biosynthesis, pimeloyl-ACP/CoA => biotin	K00652,K00833,K01935,K01012
GCF_000620545.1_genomic	M00123	Biotin biosynthesis, pimeloyl-ACP/CoA => biotin	K00652,K00833,K01935,K01012
GCF_000367525.1_genomic	M00123	Biotin biosynthesis, pimeloyl-ACP/CoA => biotin	K00652,K00833,K01935,K01012
GCF_006717025.1_genomic	M00123	Biotin biosynthesis, pimeloyl-ACP/CoA => biotin	K00652,K00833,K01935,K01012
GCA_003157445.1_genomic	M00123	Biotin biosynthesis, pimeloyl-ACP/CoA => biotin	K00652,K00833,K01935,K01012
GCA_002404345.1_genomic	M00123	Biotin biosynthesis, pimeloyl-ACP/CoA => biotin	K00652,K00833,K01935,K01012
GCF_000768705.1_genomic	M00123	Biotin biosynthesis, pimeloyl-ACP/CoA => biotin	K00652,K00833,K01935,K01012
Hjor_18-Q3-R7-51_MAXAC.088	M00123	Biotin biosynthesis, pimeloyl-ACP/CoA => biotin	K00652,K00833,K01935,K01012
GCF_001758225.1_genomic	M00123	Biotin biosynthesis, pimeloyl-ACP/CoA => biotin	K00652,K00833,K01935,K01012
GCF_006716915.1_genomic	M00123	Biotin biosynthesis, pimeloyl-ACP/CoA => biotin	K00652,K00833,K01935,K01012
Ega_18-Q3-R5-49_MAXAC.001	M00123	Biotin biosynthesis, pimeloyl-ACP/CoA => biotin	K00652,K00833,K01935,K01012
GCF_000720035.1_genomic	M00123	Biotin biosynthesis, pimeloyl-ACP/CoA => biotin	K00652,K00833,K01935,K01012
Ribe_18-Q3-R11-54_MAXAC.001	M00123	Biotin biosynthesis, pimeloyl-ACP/CoA => biotin	K00652,K00833,K01935,K01012
GCF_000720925.1_genomic	M00123	Biotin biosynthesis, pimeloyl-ACP/CoA => biotin	K00652,K00833,K01935,K01012
Hjor_18-Q3-R7-51_BAT3C.94	M00123	Biotin biosynthesis, pimeloyl-ACP/CoA => biotin	K00652,K00833,K01935,K01012
GCF_000576595.1_genomic	M00123	Biotin biosynthesis, pimeloyl-ACP/CoA => biotin	K00652,K00833,K01935,K01012
GCF_000768685.1_genomic	M00123	Biotin biosynthesis, pimeloyl-ACP/CoA => biotin	K00652,K00833,K01935,K01012
GCF_900289115.1_genomic	M00123	Biotin biosynthesis, pimeloyl-ACP/CoA => biotin	K00652,K00833,K01935,K01012
GCF_006716205.1_genomic	M00123	Biotin biosynthesis, pimeloyl-ACP/CoA => biotin	K00652,K00833,K01935,K01012
Hjor_18-Q3-R7-51_BATAC.29	M00120	Coenzyme A biosynthesis, pantothenate => CoA	K00867,K13038,K00954,K00859
GCF_006715055.1_genomic	M00120	Coenzyme A biosynthesis, pantothenate => CoA	K00867,K13038,K00954,K00859
Hjor_18-Q3-R7-51_BAT3C.81_sub	M00120	Coenzyme A biosynthesis, pantothenate => CoA	K00867,K13038,K00954,K00859
GCF_005222685.1_genomic	M00120	Coenzyme A biosynthesis, pantothenate => CoA	K00867,K03525,K13038,K00954,K00859
GCF_006715875.1_genomic	M00120	Coenzyme A biosynthesis, pantothenate => CoA	K00867,K13038,K00954,K00859
GCF_000768675.1_genomic	M00120	Coenzyme A biosynthesis, pantothenate => CoA	K00867,K13038,K00954,K00859
GCF_001427985.1_genomic	M00120	Coenzyme A biosynthesis, pantothenate => CoA	K00867,K03525,K13038,K00954,K00859
GCA_000955875.1_genomic	M00120	Coenzyme A biosynthesis, pantothenate => CoA	K00867,K13038,K00954,K00859
GCF_001570965.1_genomic	M00120	Coenzyme A biosynthesis, pantothenate => CoA	K00867,K13038,K00954,K00859
GCF_001428505.1_genomic	M00120	Coenzyme A biosynthesis, pantothenate => CoA	K00867,K13038,K00954,K00859
GCF_000576575.1_genomic	M00120	Coenzyme A biosynthesis, pantothenate => CoA	K00867,K03525,K13038,K00954,K00859
GCF_000383675.1_genomic	M00120	Coenzyme A biosynthesis, pantothenate => CoA	K00867,K13038,K00954,K00859
GCA_003132125.1_genomic	M00120	Coenzyme A biosynthesis, pantothenate => CoA	K00867,K13038,K00954,K00859
GCF_001429185.1_genomic	M00120	Coenzyme A biosynthesis, pantothenate => CoA	K00867,K13038,K00954,K00859
GCF_006717145.1_genomic	M00120	Coenzyme A biosynthesis, pantothenate => CoA	K00867,K13038,K00954,K00859
Mari_18-Q3-R65-66_BAT3C.41	M00120	Coenzyme A biosynthesis, pantothenate => CoA	K00867,K13038,K00954,K00859
GCF_900111375.1_genomic	M00120	Coenzyme A biosynthesis, pantothenate => CoA	K00867,K03525,K13038,K00954,K00859
GCF_001428065.1_genomic	M00120	Coenzyme A biosynthesis, pantothenate => CoA	K00867,K13038,K00954,K00859
Aved_18-Q3-R54-62_MAXAC.378	M00120	Coenzyme A biosynthesis, pantothenate => CoA	K00867,K13038,K00954,K00859
GCF_002846495.1_genomic	M00120	Coenzyme A biosynthesis, pantothenate => CoA	K00867,K13038,K00954,K00859
GCF_001429605.1_genomic	M00120	Coenzyme A biosynthesis, pantothenate => CoA	K00867,K13038,K00954,K00859
GCF_000184685.1_genomic	M00120	Coenzyme A biosynthesis, pantothenate => CoA	K00867,K13038,K00954,K00859
Hirt_18-Q3-R61-65_BAT3C.386	M00120	Coenzyme A biosynthesis, pantothenate => CoA	K00867,K13038,K00954,K00859
GCF_006716675.1_genomic	M00120	Coenzyme A biosynthesis, pantothenate => CoA	K00867,K13038,K00954,K00859
GCF_000620545.1_genomic	M00120	Coenzyme A biosynthesis, pantothenate => CoA	K00867,K13038,K00954,K00859
GCF_000367525.1_genomic	M00120	Coenzyme A biosynthesis, pantothenate => CoA	K00867,K13038,K00954,K00859
GCF_006717025.1_genomic	M00120	Coenzyme A biosynthesis, pantothenate => CoA	K00867,K13038,K00954,K00859
GCF_006438965.1_genomic	M00120	Coenzyme A biosynthesis, pantothenate => CoA	K00867,K13038,K00954,K00859
GCF_003635045.1_genomic	M00120	Coenzyme A biosynthesis, pantothenate => CoA	K00867,K13038,K00954,K00859
AalW_18-Q3-R10-53_BAT3C.524	M00120	Coenzyme A biosynthesis, pantothenate => CoA	K00867,K13038,K00954,K00859
GCF_001552435.1_genomic	M00120	Coenzyme A biosynthesis, pantothenate => CoA	K00867,K13038,K00954,K00859
GCF_001050535.1_genomic	M00120	Coenzyme A biosynthesis, pantothenate => CoA	K00867,K13038,K00954,K00859
GCA_002404345.1_genomic	M00120	Coenzyme A biosynthesis, pantothenate => CoA	K00867,K13038,K00954,K00859
GCF_001046855.1_genomic	M00120	Coenzyme A biosynthesis, pantothenate => CoA	K00867,K13038,K00954,K00859
GCF_001426245.1_genomic	M00120	Coenzyme A biosynthesis, pantothenate => CoA	K00867,K13038,K00954,K00859
GCF_001637565.1_genomic	M00120	Coenzyme A biosynthesis, pantothenate => CoA	K00867,K13038,K00954,K00859
GCF_001570985.1_genomic	M00120	Coenzyme A biosynthesis, pantothenate => CoA	K00867,K13038,K00954,K00859
GCF_000768705.1_genomic	M00120	Coenzyme A biosynthesis, pantothenate => CoA	K00867,K13038,K00954,K00859
Ribe_18-Q3-R11-54_BAT3C.65	M00120	Coenzyme A biosynthesis, pantothenate => CoA	K00867,K13038,K00954,K00859
GCF_001046875.1_genomic	M00120	Coenzyme A biosynthesis, pantothenate => CoA	K00867,K13038,K00954,K00859
GCF_001758225.1_genomic	M00120	Coenzyme A biosynthesis, pantothenate => CoA	K00867,K13038,K00954,K00859
GCF_004295485.1_genomic	M00120	Coenzyme A biosynthesis, pantothenate => CoA	K00867,K13038,K00954,K00859
GCF_003002895.1_genomic	M00120	Coenzyme A biosynthesis, pantothenate => CoA	K00867,K13038,K00954,K00859
GCF_006716915.1_genomic	M00120	Coenzyme A biosynthesis, pantothenate => CoA	K00867,K13038,K00954,K00859
Ega_18-Q3-R5-49_MAXAC.001	M00120	Coenzyme A biosynthesis, pantothenate => CoA	K00867,K13038,K00954,K00859
GCF_000720035.1_genomic	M00120	Coenzyme A biosynthesis, pantothenate => CoA	K00867,K13038,K00954,K00859
EsbW_18-Q3-R4-48_BAT3C.295	M00120	Coenzyme A biosynthesis, pantothenate => CoA	K00867,K13038,K00954,K00859
Ribe_18-Q3-R11-54_MAXAC.001	M00120	Coenzyme A biosynthesis, pantothenate => CoA	K00867,K13038,K00954,K00859
GCF_001570945.1_genomic	M00120	Coenzyme A biosynthesis, pantothenate => CoA	K00867,K13038,K00954,K00859
GCF_000720925.1_genomic	M00120	Coenzyme A biosynthesis, pantothenate => CoA	K00867,K13038,K00954,K00859
GCF_001428305.1_genomic	M00120	Coenzyme A biosynthesis, pantothenate => CoA	K00867,K13038,K00954,K00859
Hjor_18-Q3-R7-51_BAT3C.94	M00120	Coenzyme A biosynthesis, pantothenate => CoA	K00867,K13038,K00954,K00859
GCF_900176385.1_genomic	M00120	Coenzyme A biosynthesis, pantothenate => CoA	K00867,K13038,K00954,K00859
GCF_000576595.1_genomic	M00120	Coenzyme A biosynthesis, pantothenate => CoA	K00867,K13038,K00954,K00859
GCA_002748155.1_genomic	M00120	Coenzyme A biosynthesis, pantothenate => CoA	K00867,K13038,K00954,K00859
GCF_000768685.1_genomic	M00120	Coenzyme A biosynthesis, pantothenate => CoA	K00867,K13038,K00954,K00859
GCF_900289115.1_genomic	M00120	Coenzyme A biosynthesis, pantothenate => CoA	K00867,K13038,K00954,K00859
GCF_000768695.1_genomic	M00120	Coenzyme A biosynthesis, pantothenate => CoA	K00867,K13038,K00954,K00859
GCA_001591405.1_genomic	M00120	Coenzyme A biosynthesis, pantothenate => CoA	K00867,K13038,K00954,K00859
GCF_900104525.1_genomic	M00120	Coenzyme A biosynthesis, pantothenate => CoA	K00867,K13038,K00954,K00859
GCF_006716205.1_genomic	M00120	Coenzyme A biosynthesis, pantothenate => CoA	K00867,K13038,K00954,K00859
GCF_000152705.1_genomic	M00120	Coenzyme A biosynthesis, pantothenate => CoA	K00867,K13038,K00954,K00859
Bjer_18-Q3-R1-45_BAT3C.93	M00120	Coenzyme A biosynthesis, pantothenate => CoA	K00867,K13038,K00954,K00859
Hjor_18-Q3-R7-51_BATAC.29	M00121	Heme biosynthesis, glutamate => heme	K01885,K02492,K01845,K01698,K01749,K13542,K01599,K00231,K01772
GCF_006715055.1_genomic	M00121	Heme biosynthesis, glutamate => heme	K01885,K02492,K01845,K01698,K01749,K13542,K01599,K00231,K01772
Hjor_18-Q3-R7-51_BAT3C.81_sub	M00121	Heme biosynthesis, glutamate => heme	K01885,K02492,K01845,K01698,K01749,K13542,K01599,K00231,K01772
GCF_005222685.1_genomic	M00121	Heme biosynthesis, glutamate => heme	K01885,K02492,K01845,K01698,K01749,K13542,K01599,K00231,K01772
GCF_006715875.1_genomic	M00121	Heme biosynthesis, glutamate => heme	K01885,K02492,K01845,K01698,K01749,K01719,K13542,K01599,K00231,K01772
GCF_000768675.1_genomic	M00121	Heme biosynthesis, glutamate => heme	K01885,K02492,K01845,K01698,K01749,K01719,K13542,K01599,K00231,K01772
GCF_001427985.1_genomic	M00121	Heme biosynthesis, glutamate => heme	K01885,K02492,K01845,K01698,K01749,K13542,K01599,K00231,K01772
GCA_000955875.1_genomic	M00121	Heme biosynthesis, glutamate => heme	K01885,K02492,K01845,K01698,K01749,K01719,K13542,K01599,K00231,K01772
GCF_001570965.1_genomic	M00121	Heme biosynthesis, glutamate => heme	K01885,K02492,K01845,K01698,K01749,K13542,K01599,K00231,K01772
GCF_001428505.1_genomic	M00121	Heme biosynthesis, glutamate => heme	K01885,K02492,K01845,K01698,K01749,K01719,K13542,K01599,K00231,K01772
GCF_000576575.1_genomic	M00121	Heme biosynthesis, glutamate => heme	K01885,K02492,K01845,K01698,K01749,K13542,K01599,K00231,K01772
GCF_000383675.1_genomic	M00121	Heme biosynthesis, glutamate => heme	K01885,K02492,K01845,K01698,K01749,K01719,K13542,K01599,K00231,K01772
GCA_003132125.1_genomic	M00121	Heme biosynthesis, glutamate => heme	K01885,K02492,K01845,K01698,K01749,K13542,K01599,K01772
GCF_001429185.1_genomic	M00121	Heme biosynthesis, glutamate => heme	K01885,K02492,K01845,K01698,K01749,K01719,K13542,K01599,K00231,K01772
GCF_006717145.1_genomic	M00121	Heme biosynthesis, glutamate => heme	K01885,K02492,K01845,K01698,K01749,K01719,K13542,K01599,K00231,K01772
GCF_900111375.1_genomic	M00121	Heme biosynthesis, glutamate => heme	K01885,K02492,K01845,K01698,K01749,K01719,K13542,K01599,K00230,K00231,K01772
GCF_001428065.1_genomic	M00121	Heme biosynthesis, glutamate => heme	K01885,K02492,K01845,K01698,K01749,K13542,K01599,K00231,K01772
Aved_18-Q3-R54-62_MAXAC.378	M00121	Heme biosynthesis, glutamate => heme	K01885,K02492,K01845,K01698,K01749,K13542,K01599,K00231,K01772
GCF_002846495.1_genomic	M00121	Heme biosynthesis, glutamate => heme	K01885,K02492,K01845,K01698,K01749,K13542,K01599,K00231,K01772
GCF_001429605.1_genomic	M00121	Heme biosynthesis, glutamate => heme	K01885,K02492,K01845,K01698,K01749,K01719,K13542,K01599,K00231,K01772
GCF_000184685.1_genomic	M00121	Heme biosynthesis, glutamate => heme	K01885,K02492,K01845,K01698,K01749,K13542,K01599,K00231,K01772
Hirt_18-Q3-R61-65_BAT3C.386	M00121	Heme biosynthesis, glutamate => heme	K01885,K02492,K01845,K01698,K01749,K13542,K00231,K01772
GCF_006716675.1_genomic	M00121	Heme biosynthesis, glutamate => heme	K01885,K02492,K01845,K01698,K01749,K01719,K13542,K01599,K00231,K01772
GCF_000620545.1_genomic	M00121	Heme biosynthesis, glutamate => heme	K01885,K02492,K01845,K01698,K01749,K01719,K13542,K01599,K00231,K01772
GCF_000367525.1_genomic	M00121	Heme biosynthesis, glutamate => heme	K01885,K02492,K01845,K01698,K01749,K13542,K01599,K00231,K01772
GCF_006717025.1_genomic	M00121	Heme biosynthesis, glutamate => heme	K01885,K02492,K01845,K01698,K01749,K01719,K13542,K01599,K00231,K01772
GCF_000297495.1_genomic	M00121	Heme biosynthesis, glutamate => heme	K01885,K02492,K01845,K01698,K01749,K01719,K13542,K01599,K01772
GCF_006438965.1_genomic	M00121	Heme biosynthesis, glutamate => heme	K01885,K02492,K01845,K01698,K01749,K01719,K13542,K01599,K00231,K01772
GCF_003635045.1_genomic	M00121	Heme biosynthesis, glutamate => heme	K01885,K02492,K01845,K01698,K01749,K01719,K13542,K01599,K00231,K01772
GCF_001552435.1_genomic	M00121	Heme biosynthesis, glutamate => heme	K01885,K02492,K01845,K01698,K13542,K01599,K00231,K01772
GCA_002404345.1_genomic	M00121	Heme biosynthesis, glutamate => heme	K01885,K02492,K01845,K01698,K01749,K01719,K13542,K01599,K00231,K01772
AalE_18-Q3-R2-46_BAT3C.188	M00121	Heme biosynthesis, glutamate => heme	K01885,K02492,K01845,K01698,K01749,K13542,K01599,K00231,K01772
GCF_001046855.1_genomic	M00121	Heme biosynthesis, glutamate => heme	K01885,K02492,K01845,K01749,K01719,K13542,K01599,K00231,K01772
GCF_001426245.1_genomic	M00121	Heme biosynthesis, glutamate => heme	K01885,K02492,K01845,K01698,K01749,K01719,K13542,K01599,K00231,K01772
GCF_001637565.1_genomic	M00121	Heme biosynthesis, glutamate => heme	K01885,K02492,K01845,K01698,K01749,K01719,K13542,K01599,K00231,K01772
GCF_001570985.1_genomic	M00121	Heme biosynthesis, glutamate => heme	K01885,K02492,K01845,K01698,K01749,K01719,K13542,K01599,K00231,K01772
GCF_000768705.1_genomic	M00121	Heme biosynthesis, glutamate => heme	K01885,K02492,K01845,K01698,K01749,K01719,K13542,K01599,K00231,K01772
GCF_001046875.1_genomic	M00121	Heme biosynthesis, glutamate => heme	K01885,K02492,K01845,K01698,K01749,K13542,K01599,K00231,K01772
GCF_001758225.1_genomic	M00121	Heme biosynthesis, glutamate => heme	K01885,K02492,K01845,K01698,K01749,K13542,K01599,K00231,K01772
GCF_004295485.1_genomic	M00121	Heme biosynthesis, glutamate => heme	K01885,K02492,K01845,K01698,K01749,K01719,K13542,K01599,K00231,K01772
GCF_003002895.1_genomic	M00121	Heme biosynthesis, glutamate => heme	K01885,K02492,K01845,K01698,K01749,K01719,K13542,K01599,K00231,K01772
GCF_006716915.1_genomic	M00121	Heme biosynthesis, glutamate => heme	K01885,K02492,K01845,K01698,K01749,K01719,K13542,K01599,K00231,K01772
Ega_18-Q3-R5-49_MAXAC.001	M00121	Heme biosynthesis, glutamate => heme	K01885,K02492,K01845,K01698,K01749,K13542,K01599,K01772
GCF_001428025.1_genomic	M00121	Heme biosynthesis, glutamate => heme	K01885,K02492,K01845,K01698,K01749,K01719,K13542,K01599,K00231,K01772
GCF_000720035.1_genomic	M00121	Heme biosynthesis, glutamate => heme	K01885,K02492,K01845,K01698,K01749,K01719,K13542,K01599,K00231,K01772
Ribe_18-Q3-R11-54_MAXAC.001	M00121	Heme biosynthesis, glutamate => heme	K01885,K02492,K01845,K01698,K01749,K13542,K01599,K00231,K01772
GCF_001570945.1_genomic	M00121	Heme biosynthesis, glutamate => heme	K01885,K02492,K01845,K01698,K01749,K01719,K13542,K01599,K00231,K01772
GCF_000720925.1_genomic	M00121	Heme biosynthesis, glutamate => heme	K01885,K02492,K01845,K01698,K01749,K01719,K13542,K01599,K00231,K01772
GCF_001428305.1_genomic	M00121	Heme biosynthesis, glutamate => heme	K01885,K02492,K01845,K01698,K01749,K01719,K13542,K01599,K00231,K01772
Hjor_18-Q3-R7-51_BAT3C.94	M00121	Heme biosynthesis, glutamate => heme	K01885,K02492,K01845,K01698,K01749,K13542,K01599,K00231,K01772
GCF_900176385.1_genomic	M00121	Heme biosynthesis, glutamate => heme	K01885,K02492,K01845,K01698,K01749,K01719,K13542,K01599,K00231,K01772
GCF_000576595.1_genomic	M00121	Heme biosynthesis, glutamate => heme	K01885,K02492,K01845,K01698,K01749,K01719,K13542,K01599,K00231,K01772
GCF_000768685.1_genomic	M00121	Heme biosynthesis, glutamate => heme	K01885,K02492,K01845,K01698,K01749,K01719,K13542,K01599,K00231,K01772
GCF_900289115.1_genomic	M00121	Heme biosynthesis, glutamate => heme	K01885,K02492,K01845,K01698,K01749,K13542,K00231,K01772
GCF_000768695.1_genomic	M00121	Heme biosynthesis, glutamate => heme	K01885,K02492,K01845,K01698,K01749,K01719,K13542,K01599,K00230,K01772
GCA_001591405.1_genomic	M00121	Heme biosynthesis, glutamate => heme	K01885,K02492,K01845,K01698,K01749,K01719,K13542,K01599,K00231,K01772
GCF_900104525.1_genomic	M00121	Heme biosynthesis, glutamate => heme	K01885,K02492,K01845,K01698,K01749,K13542,K01599,K00231,K01772
GCF_006716205.1_genomic	M00121	Heme biosynthesis, glutamate => heme	K01885,K02492,K01845,K01698,K01749,K01719,K13542,K01599,K00230,K00231,K01772
GCF_000152705.1_genomic	M00121	Heme biosynthesis, glutamate => heme	K01885,K02492,K01845,K01698,K01749,K01719,K13542,K01599,K00231,K01772
GCF_001046855.1_genomic	M00088	Ketone body biosynthesis, acetyl-CoA => acetoacetate/3-hydroxybutyrate/acetone	K00626,K01640,K00019,K01574
GCF_006716205.1_genomic	M00088	Ketone body biosynthesis, acetyl-CoA => acetoacetate/3-hydroxybutyrate/acetone	K00626,K01640,K00019,K01574
GCF_005222685.1_genomic	M00082	Fatty acid biosynthesis, initiation	K11263,K18472,K00645,K00648
GCF_000768675.1_genomic	M00082	Fatty acid biosynthesis, initiation	K11263,K18472,K00645,K00648
GCF_001427985.1_genomic	M00082	Fatty acid biosynthesis, initiation	K11263,K18472,K00645,K00648
GCF_001570965.1_genomic	M00082	Fatty acid biosynthesis, initiation	K02160,K01961,K11263,K18472,K00645,K00648
GCF_001552435.1_genomic	M00082	Fatty acid biosynthesis, initiation	K11263,K18472,K00645,K00648
GCA_002404345.1_genomic	M00082	Fatty acid biosynthesis, initiation	K11263,K18472,K00645,K00648
GCF_001637565.1_genomic	M00082	Fatty acid biosynthesis, initiation	K11263,K18472,K00645,K00648
GCF_001570985.1_genomic	M00082	Fatty acid biosynthesis, initiation	K02160,K01961,K11263,K18472,K00645,K00648
GCF_000768705.1_genomic	M00082	Fatty acid biosynthesis, initiation	K11263,K18472,K00645,K00648
GCF_004295485.1_genomic	M00082	Fatty acid biosynthesis, initiation	K11263,K18472,K00645,K00648
GCF_003002895.1_genomic	M00082	Fatty acid biosynthesis, initiation	K11263,K18472,K00645,K00648
GCF_001570945.1_genomic	M00082	Fatty acid biosynthesis, initiation	K11263,K18472,K00645,K00648
GCF_001428305.1_genomic	M00082	Fatty acid biosynthesis, initiation	K11263,K18472,K00645,K00648
Hjor_18-Q3-R7-51_BAT3C.94	M00082	Fatty acid biosynthesis, initiation	K11263,K18472,K00645,K00648
GCF_900176385.1_genomic	M00082	Fatty acid biosynthesis, initiation	K11263,K18472,K00645,K00648
GCF_000768685.1_genomic	M00082	Fatty acid biosynthesis, initiation	K11263,K18472,K00645,K00648
GCF_000768695.1_genomic	M00082	Fatty acid biosynthesis, initiation	K11263,K18472,K00645,K00648
GCA_001591405.1_genomic	M00082	Fatty acid biosynthesis, initiation	K11263,K18472,K00645,K00648
GCF_006716205.1_genomic	M00082	Fatty acid biosynthesis, initiation	K11263,K18472,K00645,K00648
GCF_000152705.1_genomic	M00082	Fatty acid biosynthesis, initiation	K11263,K18472,K00645,K00648
Hjor_18-Q3-R7-51_BATAC.29	M00087	beta-Oxidation	K00249,K01782,K00632
GCF_006715055.1_genomic	M00087	beta-Oxidation	K00232,K00249,K00255,K01782,K00632
Hjor_18-Q3-R7-51_BAT3C.81_sub	M00087	beta-Oxidation	K00255,K01782,K00632
GCF_006715875.1_genomic	M00087	beta-Oxidation	K00232,K00249,K00255,K01782,K00632
GCF_000768675.1_genomic	M00087	beta-Oxidation	K00232,K00249,K00255,K01782,K00632
GCA_000955875.1_genomic	M00087	beta-Oxidation	K00232,K00249,K00255,K01782,K00632
GCF_001428505.1_genomic	M00087	beta-Oxidation	K00232,K00249,K00255,K01782,K00632
GCF_000576575.1_genomic	M00087	beta-Oxidation	K00232,K00249,K00255,K01782,K00632
GCF_000383675.1_genomic	M00087	beta-Oxidation	K00232,K00249,K00255,K01782,K00632
GCA_003132125.1_genomic	M00087	beta-Oxidation	K00249,K00255,K01782,K00632
GCF_001429185.1_genomic	M00087	beta-Oxidation	K00232,K00249,K00255,K01782,K00632
GCF_006717145.1_genomic	M00087	beta-Oxidation	K00249,K00255,K01782,K00632
Mari_18-Q3-R65-66_BAT3C.41	M00087	beta-Oxidation	K00255,K01782,K00632
GCF_900111375.1_genomic	M00087	beta-Oxidation	K00232,K00249,K00255,K01782,K00632
GCF_001428065.1_genomic	M00087	beta-Oxidation	K00232,K00249,K00255,K01782,K00632
Aved_18-Q3-R54-62_MAXAC.378	M00087	beta-Oxidation	K00249,K00255,K01782,K00632
GCF_002846495.1_genomic	M00087	beta-Oxidation	K00232,K00249,K00255,K01782,K00632
GCF_001429605.1_genomic	M00087	beta-Oxidation	K00232,K00249,K00255,K09479,K01782,K00632
GCF_000184685.1_genomic	M00087	beta-Oxidation	K00249,K00255,K01782,K00632
Hirt_18-Q3-R61-65_BAT3C.386	M00087	beta-Oxidation	K00249,K00255,K01782,K00632
GCF_006716675.1_genomic	M00087	beta-Oxidation	K00249,K00255,K01782,K00632
GCF_000620545.1_genomic	M00087	beta-Oxidation	K00232,K00249,K00255,K01782,K00632
GCF_000367525.1_genomic	M00087	beta-Oxidation	K00249,K01782,K00632
GCF_006717025.1_genomic	M00087	beta-Oxidation	K00232,K00249,K00255,K01782,K00632
GCF_000297495.1_genomic	M00087	beta-Oxidation	K00232,K00249,K00255,K01782,K00632
GCF_006438965.1_genomic	M00087	beta-Oxidation	K00232,K00249,K00255,K01782,K00632
GCA_003157445.1_genomic	M00087	beta-Oxidation	K00249,K00255,K01782,K00632
GCF_003635045.1_genomic	M00087	beta-Oxidation	K00232,K00249,K00255,K01782,K00632
AalW_18-Q3-R10-53_BAT3C.524	M00087	beta-Oxidation	K00249,K00255,K01782,K00632
GCF_001552435.1_genomic	M00087	beta-Oxidation	K00249,K00255,K01782,K00632
GCF_001050535.1_genomic	M00087	beta-Oxidation	K00249,K01782,K00632
GCA_002404345.1_genomic	M00087	beta-Oxidation	K00249,K00255,K01782,K00632
AalE_18-Q3-R2-46_BAT3C.188	M00087	beta-Oxidation	K00249,K00255,K01782,K00632
GCF_001046855.1_genomic	M00087	beta-Oxidation	K00232,K00249,K01782,K00632
GCF_001426245.1_genomic	M00087	beta-Oxidation	K00232,K00249,K00255,K01782,K00632
GCF_001637565.1_genomic	M00087	beta-Oxidation	K00232,K00249,K00255,K01782,K00632
GCF_000768705.1_genomic	M00087	beta-Oxidation	K00232,K00249,K00255,K01782,K00632
Hjor_18-Q3-R7-51_MAXAC.088	M00087	beta-Oxidation	K00255,K01782,K00632
Ribe_18-Q3-R11-54_BAT3C.65	M00087	beta-Oxidation	K00249,K00255,K01782,K00632
GCF_001046875.1_genomic	M00087	beta-Oxidation	K00249,K00255,K01782,K00632
GCF_001758225.1_genomic	M00087	beta-Oxidation	K00249,K00255,K01782,K00632
GCF_004295485.1_genomic	M00087	beta-Oxidation	K00232,K00249,K00255,K01782,K00632
GCF_003002895.1_genomic	M00087	beta-Oxidation	K00232,K00249,K00255,K01782,K00632
GCF_006716915.1_genomic	M00087	beta-Oxidation	K00232,K00249,K00255,K01782,K00632
Ega_18-Q3-R5-49_MAXAC.001	M00087	beta-Oxidation	K00249,K00255,K01782,K00632
GCF_001428025.1_genomic	M00087	beta-Oxidation	K00232,K00249,K00255,K01782,K00632
GCF_000720035.1_genomic	M00087	beta-Oxidation	K00232,K00249,K00255,K01782,K00632
EsbW_18-Q3-R4-48_BAT3C.295	M00087	beta-Oxidation	K00249,K00255,K01782,K00632
Ribe_18-Q3-R11-54_MAXAC.001	M00087	beta-Oxidation	K00249,K00255,K01782,K00632
GCF_001570945.1_genomic	M00087	beta-Oxidation	K00232,K00249,K00255,K01782,K00632
GCF_000720925.1_genomic	M00087	beta-Oxidation	K00232,K00249,K00255,K01782,K00632
GCF_001428305.1_genomic	M00087	beta-Oxidation	K00232,K00249,K00255,K01782,K00632
Hjor_18-Q3-R7-51_BAT3C.94	M00087	beta-Oxidation	K00249,K00255,K01782,K00632
GCF_900176385.1_genomic	M00087	beta-Oxidation	K00232,K00249,K00255,K01782,K00632
GCF_000576595.1_genomic	M00087	beta-Oxidation	K00249,K00255,K09479,K01782,K00632
GCA_002748155.1_genomic	M00087	beta-Oxidation	K00249,K00255,K01782,K00632
GCF_000768685.1_genomic	M00087	beta-Oxidation	K00232,K00249,K00255,K01782,K00632
GCF_900289115.1_genomic	M00087	beta-Oxidation	K00232,K00249,K00255,K01782,K00632
GCF_000768695.1_genomic	M00087	beta-Oxidation	K00232,K00249,K00255,K01782,K00632
GCA_001591405.1_genomic	M00087	beta-Oxidation	K00232,K00249,K00255,K01782,K00632
GCF_900104525.1_genomic	M00087	beta-Oxidation	K00232,K00249,K00255,K01782,K00632
GCF_006716205.1_genomic	M00087	beta-Oxidation	K00232,K00249,K00255,K01782,K00632
GCF_000152705.1_genomic	M00087	beta-Oxidation	K00232,K00249,K00255,K01782,K00632
Bjer_18-Q3-R1-45_BAT3C.93	M00087	beta-Oxidation	K00249,K00255,K01782,K00632
Hjor_18-Q3-R7-51_BATAC.29	M00086	beta-Oxidation, acyl-CoA synthesis	K01897
GCF_006715055.1_genomic	M00086	beta-Oxidation, acyl-CoA synthesis	K01897
Hjor_18-Q3-R7-51_BAT3C.81_sub	M00086	beta-Oxidation, acyl-CoA synthesis	K01897
GCF_005222685.1_genomic	M00086	beta-Oxidation, acyl-CoA synthesis	K01897
GCF_006715875.1_genomic	M00086	beta-Oxidation, acyl-CoA synthesis	K01897
GCF_000768675.1_genomic	M00086	beta-Oxidation, acyl-CoA synthesis	K01897
GCF_001427985.1_genomic	M00086	beta-Oxidation, acyl-CoA synthesis	K01897
GCA_000955875.1_genomic	M00086	beta-Oxidation, acyl-CoA synthesis	K01897
GCF_001570965.1_genomic	M00086	beta-Oxidation, acyl-CoA synthesis	K01897
GCF_001428505.1_genomic	M00086	beta-Oxidation, acyl-CoA synthesis	K01897
GCF_000576575.1_genomic	M00086	beta-Oxidation, acyl-CoA synthesis	K01897
GCF_000383675.1_genomic	M00086	beta-Oxidation, acyl-CoA synthesis	K01897
GCA_003132125.1_genomic	M00086	beta-Oxidation, acyl-CoA synthesis	K01897
GCF_001429185.1_genomic	M00086	beta-Oxidation, acyl-CoA synthesis	K01897
GCA_001956915.1_genomic	M00086	beta-Oxidation, acyl-CoA synthesis	K01897
GCF_006717145.1_genomic	M00086	beta-Oxidation, acyl-CoA synthesis	K01897
Mari_18-Q3-R65-66_BAT3C.41	M00086	beta-Oxidation, acyl-CoA synthesis	K01897
GCF_900111375.1_genomic	M00086	beta-Oxidation, acyl-CoA synthesis	K01897
GCF_001428065.1_genomic	M00086	beta-Oxidation, acyl-CoA synthesis	K01897
Aved_18-Q3-R54-62_MAXAC.378	M00086	beta-Oxidation, acyl-CoA synthesis	K01897
GCF_002846495.1_genomic	M00086	beta-Oxidation, acyl-CoA synthesis	K01897
GCF_001429605.1_genomic	M00086	beta-Oxidation, acyl-CoA synthesis	K01897
GCF_000184685.1_genomic	M00086	beta-Oxidation, acyl-CoA synthesis	K01897
Hirt_18-Q3-R61-65_BAT3C.386	M00086	beta-Oxidation, acyl-CoA synthesis	K01897
GCF_006716675.1_genomic	M00086	beta-Oxidation, acyl-CoA synthesis	K01897
GCF_000620545.1_genomic	M00086	beta-Oxidation, acyl-CoA synthesis	K01897
GCF_000367525.1_genomic	M00086	beta-Oxidation, acyl-CoA synthesis	K01897
GCF_006717025.1_genomic	M00086	beta-Oxidation, acyl-CoA synthesis	K01897
GCF_000297495.1_genomic	M00086	beta-Oxidation, acyl-CoA synthesis	K01897
GCF_006438965.1_genomic	M00086	beta-Oxidation, acyl-CoA synthesis	K01897
GCA_003157445.1_genomic	M00086	beta-Oxidation, acyl-CoA synthesis	K01897
GCF_003635045.1_genomic	M00086	beta-Oxidation, acyl-CoA synthesis	K01897
AalW_18-Q3-R10-53_BAT3C.524	M00086	beta-Oxidation, acyl-CoA synthesis	K01897
GCF_001552435.1_genomic	M00086	beta-Oxidation, acyl-CoA synthesis	K01897
GCF_001050535.1_genomic	M00086	beta-Oxidation, acyl-CoA synthesis	K01897
GCA_002404345.1_genomic	M00086	beta-Oxidation, acyl-CoA synthesis	K01897
AalE_18-Q3-R2-46_BAT3C.188	M00086	beta-Oxidation, acyl-CoA synthesis	K01897
GCF_001046855.1_genomic	M00086	beta-Oxidation, acyl-CoA synthesis	K01897
GCF_001426245.1_genomic	M00086	beta-Oxidation, acyl-CoA synthesis	K01897
GCF_001637565.1_genomic	M00086	beta-Oxidation, acyl-CoA synthesis	K01897
GCF_001570985.1_genomic	M00086	beta-Oxidation, acyl-CoA synthesis	K01897
GCF_000768705.1_genomic	M00086	beta-Oxidation, acyl-CoA synthesis	K01897
Hjor_18-Q3-R7-51_MAXAC.088	M00086	beta-Oxidation, acyl-CoA synthesis	K01897
Ribe_18-Q3-R11-54_BAT3C.65	M00086	beta-Oxidation, acyl-CoA synthesis	K01897
GCF_001046875.1_genomic	M00086	beta-Oxidation, acyl-CoA synthesis	K01897
GCF_001758225.1_genomic	M00086	beta-Oxidation, acyl-CoA synthesis	K01897
GCF_004295485.1_genomic	M00086	beta-Oxidation, acyl-CoA synthesis	K01897
GCF_003002895.1_genomic	M00086	beta-Oxidation, acyl-CoA synthesis	K01897
GCF_006716915.1_genomic	M00086	beta-Oxidation, acyl-CoA synthesis	K01897
Ega_18-Q3-R5-49_MAXAC.001	M00086	beta-Oxidation, acyl-CoA synthesis	K01897
GCF_001428025.1_genomic	M00086	beta-Oxidation, acyl-CoA synthesis	K01897
GCF_000720035.1_genomic	M00086	beta-Oxidation, acyl-CoA synthesis	K01897
EsbW_18-Q3-R4-48_BAT3C.295	M00086	beta-Oxidation, acyl-CoA synthesis	K01897
Ribe_18-Q3-R11-54_MAXAC.001	M00086	beta-Oxidation, acyl-CoA synthesis	K01897
GCF_001570945.1_genomic	M00086	beta-Oxidation, acyl-CoA synthesis	K01897
GCF_000720925.1_genomic	M00086	beta-Oxidation, acyl-CoA synthesis	K01897
GCF_001428305.1_genomic	M00086	beta-Oxidation, acyl-CoA synthesis	K01897
Hjor_18-Q3-R7-51_BAT3C.94	M00086	beta-Oxidation, acyl-CoA synthesis	K01897
GCF_900176385.1_genomic	M00086	beta-Oxidation, acyl-CoA synthesis	K01897
GCF_000576595.1_genomic	M00086	beta-Oxidation, acyl-CoA synthesis	K01897
GCF_000768685.1_genomic	M00086	beta-Oxidation, acyl-CoA synthesis	K01897
GCF_900289115.1_genomic	M00086	beta-Oxidation, acyl-CoA synthesis	K01897
GCF_000768695.1_genomic	M00086	beta-Oxidation, acyl-CoA synthesis	K01897
GCA_001591405.1_genomic	M00086	beta-Oxidation, acyl-CoA synthesis	K01897
GCF_900104525.1_genomic	M00086	beta-Oxidation, acyl-CoA synthesis	K01897
GCF_006716205.1_genomic	M00086	beta-Oxidation, acyl-CoA synthesis	K01897
GCF_000152705.1_genomic	M00086	beta-Oxidation, acyl-CoA synthesis	K01897
Bjer_18-Q3-R1-45_BAT3C.93	M00086	beta-Oxidation, acyl-CoA synthesis	K01897
Hjor_18-Q3-R7-51_BATAC.29	M00336	Twin-arginine translocation (Tat) system	K03116,K03118
Hjor_18-Q3-R7-51_BAT3C.81_sub	M00336	Twin-arginine translocation (Tat) system	K03116,K03118
GCF_000768675.1_genomic	M00336	Twin-arginine translocation (Tat) system	K03116,K03118
GCF_001427985.1_genomic	M00336	Twin-arginine translocation (Tat) system	K03116,K03118
GCF_001428505.1_genomic	M00336	Twin-arginine translocation (Tat) system	K03116,K03118
GCF_000383675.1_genomic	M00336	Twin-arginine translocation (Tat) system	K03116,K03118
Mari_18-Q3-R65-66_BAT3C.41	M00336	Twin-arginine translocation (Tat) system	K03116,K03118
GCF_001428065.1_genomic	M00336	Twin-arginine translocation (Tat) system	K03116,K03118
GCF_002846495.1_genomic	M00336	Twin-arginine translocation (Tat) system	K03116,K03118
GCF_001429605.1_genomic	M00336	Twin-arginine translocation (Tat) system	K03116,K03118
Hirt_18-Q3-R61-65_BAT3C.386	M00336	Twin-arginine translocation (Tat) system	K03116,K03118
GCF_000367525.1_genomic	M00336	Twin-arginine translocation (Tat) system	K03116,K03118
GCF_006717025.1_genomic	M00336	Twin-arginine translocation (Tat) system	K03116,K03118
GCF_000297495.1_genomic	M00336	Twin-arginine translocation (Tat) system	K03116,K03118
GCF_006438965.1_genomic	M00336	Twin-arginine translocation (Tat) system	K03116,K03118
GCA_003157445.1_genomic	M00336	Twin-arginine translocation (Tat) system	K03116,K03118
AalW_18-Q3-R10-53_BAT3C.524	M00336	Twin-arginine translocation (Tat) system	K03116,K03118
GCF_001552435.1_genomic	M00336	Twin-arginine translocation (Tat) system	K03116,K03118
GCF_001050535.1_genomic	M00336	Twin-arginine translocation (Tat) system	K03116,K03118
AalE_18-Q3-R2-46_BAT3C.188	M00336	Twin-arginine translocation (Tat) system	K03116,K03118
GCF_001637565.1_genomic	M00336	Twin-arginine translocation (Tat) system	K03116,K03118
GCF_001570985.1_genomic	M00336	Twin-arginine translocation (Tat) system	K03116,K03118
GCF_000768705.1_genomic	M00336	Twin-arginine translocation (Tat) system	K03116,K03118
Hjor_18-Q3-R7-51_MAXAC.088	M00336	Twin-arginine translocation (Tat) system	K03116,K03118
Ribe_18-Q3-R11-54_BAT3C.65	M00336	Twin-arginine translocation (Tat) system	K03116,K03118
GCF_001046875.1_genomic	M00336	Twin-arginine translocation (Tat) system	K03116,K03118
GCF_004295485.1_genomic	M00336	Twin-arginine translocation (Tat) system	K03116,K03118
GCF_003002895.1_genomic	M00336	Twin-arginine translocation (Tat) system	K03116,K03118
GCF_006716915.1_genomic	M00336	Twin-arginine translocation (Tat) system	K03116,K03118
Ega_18-Q3-R5-49_MAXAC.001	M00336	Twin-arginine translocation (Tat) system	K03116,K03118
EsbW_18-Q3-R4-48_BAT3C.295	M00336	Twin-arginine translocation (Tat) system	K03116,K03118
Ribe_18-Q3-R11-54_MAXAC.001	M00336	Twin-arginine translocation (Tat) system	K03116,K03118
GCF_001570945.1_genomic	M00336	Twin-arginine translocation (Tat) system	K03116,K03118
GCF_000720925.1_genomic	M00336	Twin-arginine translocation (Tat) system	K03116,K03118
GCF_001428305.1_genomic	M00336	Twin-arginine translocation (Tat) system	K03116,K03118
Hjor_18-Q3-R7-51_BAT3C.94	M00336	Twin-arginine translocation (Tat) system	K03116,K03118
GCF_900176385.1_genomic	M00336	Twin-arginine translocation (Tat) system	K03116,K03118
GCA_002748155.1_genomic	M00336	Twin-arginine translocation (Tat) system	K03116,K03118
GCF_000768685.1_genomic	M00336	Twin-arginine translocation (Tat) system	K03116,K03118
GCF_900289115.1_genomic	M00336	Twin-arginine translocation (Tat) system	K03116,K03118
GCF_000768695.1_genomic	M00336	Twin-arginine translocation (Tat) system	K03116,K03118
GCA_001591405.1_genomic	M00336	Twin-arginine translocation (Tat) system	K03116,K03118
GCF_900104525.1_genomic	M00336	Twin-arginine translocation (Tat) system	K03116,K03118
GCF_006716205.1_genomic	M00336	Twin-arginine translocation (Tat) system	K03116,K03118
GCF_000152705.1_genomic	M00336	Twin-arginine translocation (Tat) system	K03116,K03118
Bjer_18-Q3-R1-45_BAT3C.93	M00336	Twin-arginine translocation (Tat) system	K03116,K03118
Hjor_18-Q3-R7-51_BATAC.29	M00335	Sec (secretion) system	K03072,K03074,K03073,K03075,K03076,K03210,K03217,K03070,K03110
GCF_006715055.1_genomic	M00335	Sec (secretion) system	K03072,K03074,K03073,K03075,K03076,K03210,K03217,K03070,K03110
Hjor_18-Q3-R7-51_BAT3C.81_sub	M00335	Sec (secretion) system	K03072,K03074,K03073,K03075,K03210,K03217,K03070,K03110
GCF_005222685.1_genomic	M00335	Sec (secretion) system	K03072,K03074,K03073,K03075,K03076,K03210,K03217,K03070,K03110
GCF_006715875.1_genomic	M00335	Sec (secretion) system	K03072,K03074,K03073,K03075,K03076,K03210,K03217,K03070,K03110
GCF_000768675.1_genomic	M00335	Sec (secretion) system	K03072,K03074,K03073,K03075,K03076,K03210,K03217,K03070,K03110
GCF_001427985.1_genomic	M00335	Sec (secretion) system	K03072,K03074,K03073,K03075,K03076,K03210,K03217,K03070,K03110
GCA_000955875.1_genomic	M00335	Sec (secretion) system	K03072,K03074,K03073,K03075,K03076,K03210,K03217,K03070,K03110
GCF_001570965.1_genomic	M00335	Sec (secretion) system	K03072,K03074,K03073,K03075,K03076,K03210,K03217,K03070,K03110
GCF_001428505.1_genomic	M00335	Sec (secretion) system	K03072,K03074,K03073,K03075,K03076,K03210,K03217,K03070,K03110
GCF_000576575.1_genomic	M00335	Sec (secretion) system	K03072,K03074,K03073,K03075,K03076,K03210,K03217,K03070,K03110
GCF_000383675.1_genomic	M00335	Sec (secretion) system	K03072,K03074,K03073,K03075,K03076,K03210,K03217,K03070,K03110
GCF_001429185.1_genomic	M00335	Sec (secretion) system	K03072,K03074,K03073,K03075,K03076,K03210,K03217,K03070,K03110
GCF_006717145.1_genomic	M00335	Sec (secretion) system	K03072,K03074,K03073,K03075,K03076,K03217,K03070,K03110
Mari_18-Q3-R65-66_BAT3C.41	M00335	Sec (secretion) system	K03072,K03074,K03073,K03075,K03076,K03210,K03217,K03070,K03110
GCF_900111375.1_genomic	M00335	Sec (secretion) system	K03072,K03074,K03073,K03075,K03076,K03210,K03217,K03070,K03110
GCF_001428065.1_genomic	M00335	Sec (secretion) system	K03072,K03074,K03073,K03075,K03076,K03210,K03217,K03070,K03110
Aved_18-Q3-R54-62_MAXAC.378	M00335	Sec (secretion) system	K03072,K03074,K03073,K03075,K03076,K03210,K03217,K03110
GCF_002846495.1_genomic	M00335	Sec (secretion) system	K03072,K03074,K03073,K03075,K03076,K03210,K03217,K03070,K03110
GCF_001429605.1_genomic	M00335	Sec (secretion) system	K03072,K03074,K03073,K03075,K03076,K03210,K03217,K03070,K03110
GCF_000184685.1_genomic	M00335	Sec (secretion) system	K03072,K03074,K03073,K03075,K03076,K03210,K03217,K03070,K03110
Hirt_18-Q3-R61-65_BAT3C.386	M00335	Sec (secretion) system	K03072,K03074,K03073,K03075,K03076,K03210,K03217,K03070,K03110
GCF_006716675.1_genomic	M00335	Sec (secretion) system	K03072,K03074,K03073,K03075,K03076,K03217,K03070,K03110
GCF_000367525.1_genomic	M00335	Sec (secretion) system	K03072,K03074,K03073,K03075,K03076,K03210,K03217,K03070,K03110
GCF_006717025.1_genomic	M00335	Sec (secretion) system	K03072,K03074,K03073,K03075,K03076,K03210,K03217,K03070,K03110
GCF_000297495.1_genomic	M00335	Sec (secretion) system	K03072,K03074,K03073,K03075,K03076,K03210,K03217,K03070,K03110
GCF_006438965.1_genomic	M00335	Sec (secretion) system	K03072,K03074,K03073,K03075,K03076,K03210,K03217,K03070,K03110
GCF_003635045.1_genomic	M00335	Sec (secretion) system	K03072,K03074,K03073,K03075,K03076,K03210,K03217,K03070,K03110
AalW_18-Q3-R10-53_BAT3C.524	M00335	Sec (secretion) system	K03072,K03074,K03073,K03075,K03076,K03210,K03217,K03070,K03110
GCF_001552435.1_genomic	M00335	Sec (secretion) system	K03072,K03074,K03073,K03075,K03076,K03210,K03217,K03070,K03110
AalE_18-Q3-R2-46_BAT3C.188	M00335	Sec (secretion) system	K03072,K03074,K03073,K03075,K03076,K03210,K03217,K03070,K03110
GCF_001046855.1_genomic	M00335	Sec (secretion) system	K03072,K03074,K03073,K03075,K03076,K03210,K03217,K03070,K03110
GCF_001426245.1_genomic	M00335	Sec (secretion) system	K03072,K03074,K03073,K03075,K03076,K03210,K03217,K03070,K03110
GCF_001637565.1_genomic	M00335	Sec (secretion) system	K03072,K03074,K03073,K03075,K03076,K03210,K03217,K03070,K03110
GCF_001570985.1_genomic	M00335	Sec (secretion) system	K03072,K03074,K03073,K03075,K03076,K03210,K03217,K03070,K03110
GCF_000768705.1_genomic	M00335	Sec (secretion) system	K03072,K03074,K03073,K03075,K03076,K03210,K03217,K03070,K03110
Hjor_18-Q3-R7-51_MAXAC.088	M00335	Sec (secretion) system	K03072,K03074,K03073,K03075,K03076,K03210,K03217,K03070,K03110
Ribe_18-Q3-R11-54_BAT3C.65	M00335	Sec (secretion) system	K03072,K03074,K03073,K03075,K03076,K03210,K03217,K03070,K03110
GCF_001046875.1_genomic	M00335	Sec (secretion) system	K03072,K03074,K03073,K03075,K03076,K03217,K03070,K03110
GCF_001758225.1_genomic	M00335	Sec (secretion) system	K03072,K03074,K03073,K03075,K03076,K03210,K03217,K03070,K03110
GCF_004295485.1_genomic	M00335	Sec (secretion) system	K03072,K03074,K03073,K03075,K03076,K03210,K03217,K03070,K03110
GCF_003002895.1_genomic	M00335	Sec (secretion) system	K03072,K03074,K03073,K03075,K03076,K03210,K03217,K03070,K03110
GCF_006716915.1_genomic	M00335	Sec (secretion) system	K03072,K03074,K03073,K03075,K03076,K03210,K03217,K03070,K03110
Ega_18-Q3-R5-49_MAXAC.001	M00335	Sec (secretion) system	K03072,K03074,K03073,K03075,K03076,K03210,K03217,K03070,K03110
GCF_001428025.1_genomic	M00335	Sec (secretion) system	K03072,K03074,K03073,K03075,K03076,K03210,K03217,K03070,K03110
GCF_000720035.1_genomic	M00335	Sec (secretion) system	K03072,K03074,K03073,K03075,K03076,K03210,K03217,K03070,K03110
EsbW_18-Q3-R4-48_BAT3C.295	M00335	Sec (secretion) system	K03072,K03074,K03075,K03076,K03210,K03217,K03070,K03110
Ribe_18-Q3-R11-54_MAXAC.001	M00335	Sec (secretion) system	K03072,K03074,K03073,K03075,K03076,K03210,K03217,K03070,K03110
GCF_001570945.1_genomic	M00335	Sec (secretion) system	K03072,K03074,K03073,K03075,K03076,K03210,K03217,K03070,K03110
GCF_000720925.1_genomic	M00335	Sec (secretion) system	K03072,K03074,K03073,K03075,K03076,K03210,K03217,K03070,K03110
GCF_001428305.1_genomic	M00335	Sec (secretion) system	K03072,K03074,K03073,K03075,K03076,K03210,K03217,K03070,K03110
Hjor_18-Q3-R7-51_BAT3C.94	M00335	Sec (secretion) system	K03072,K03074,K03073,K03075,K03076,K03210,K03217,K03070,K03110
GCF_900176385.1_genomic	M00335	Sec (secretion) system	K03072,K03074,K03073,K03075,K03076,K03210,K03217,K03070,K03110
GCF_000576595.1_genomic	M00335	Sec (secretion) system	K03072,K03074,K03073,K03075,K03076,K03210,K03217,K03070
GCF_000768685.1_genomic	M00335	Sec (secretion) system	K03072,K03074,K03073,K03075,K03076,K03210,K03217,K03070,K03110
GCF_900289115.1_genomic	M00335	Sec (secretion) system	K03072,K03074,K03073,K03075,K03076,K03217,K03070,K03110
GCF_000768695.1_genomic	M00335	Sec (secretion) system	K03072,K03074,K03073,K03075,K03076,K03210,K03217,K03070,K03110
GCA_001591405.1_genomic	M00335	Sec (secretion) system	K03072,K03074,K03073,K03075,K03076,K03210,K03217,K03070,K03110
GCF_900104525.1_genomic	M00335	Sec (secretion) system	K03072,K03074,K03073,K03075,K03076,K03210,K03217,K03070,K03110
GCF_006716205.1_genomic	M00335	Sec (secretion) system	K03072,K03074,K03073,K03075,K03076,K03217,K03070,K03110
GCF_000152705.1_genomic	M00335	Sec (secretion) system	K03072,K03074,K03073,K03075,K03076,K03210,K03217,K03070,K03110
Bjer_18-Q3-R1-45_BAT3C.93	M00335	Sec (secretion) system	K03072,K03074,K03073,K03075,K03076,K03210,K03070,K03110
GCF_000768675.1_genomic	M00238	D-Methionine transport system	K02073,K02072,K02071
GCF_001427985.1_genomic	M00238	D-Methionine transport system	K02073,K02072,K02071
GCF_000576575.1_genomic	M00238	D-Methionine transport system	K02073,K02072,K02071
GCF_000297495.1_genomic	M00238	D-Methionine transport system	K02073,K02072,K02071
GCF_001637565.1_genomic	M00238	D-Methionine transport system	K02073,K02072,K02071
GCF_001570985.1_genomic	M00238	D-Methionine transport system	K02073,K02072,K02071
GCF_004295485.1_genomic	M00238	D-Methionine transport system	K02073,K02072,K02071
GCF_001570945.1_genomic	M00238	D-Methionine transport system	K02073,K02072,K02071
GCF_001428305.1_genomic	M00238	D-Methionine transport system	K02073,K02072,K02071
GCF_000768695.1_genomic	M00238	D-Methionine transport system	K02073,K02072,K02071
GCA_001591405.1_genomic	M00238	D-Methionine transport system	K02073,K02072,K02071
GCF_000152705.1_genomic	M00238	D-Methionine transport system	K02073,K02072,K02071
Hjor_18-Q3-R7-51_BATAC.29	M00239	Peptides/nickel transport system	K02035,K02033,K02034,K02031,K02032
GCF_006715055.1_genomic	M00239	Peptides/nickel transport system	K02035,K02033,K02034,K02031,K02032
Hjor_18-Q3-R7-51_BAT3C.81_sub	M00239	Peptides/nickel transport system	K02035,K02033,K02034,K02031,K02032
GCF_005222685.1_genomic	M00239	Peptides/nickel transport system	K02035,K02033,K02034,K02031,K02032
GCF_006715875.1_genomic	M00239	Peptides/nickel transport system	K02035,K02033,K02034,K02031,K02032
GCF_000768675.1_genomic	M00239	Peptides/nickel transport system	K02035,K02033,K02034,K02031,K02032
GCF_001427985.1_genomic	M00239	Peptides/nickel transport system	K02035,K02033,K02034,K02031,K02032
GCA_000955875.1_genomic	M00239	Peptides/nickel transport system	K02035,K02033,K02034,K02031,K02032
GCF_001428505.1_genomic	M00239	Peptides/nickel transport system	K02035,K02033,K02034,K02031,K02032
GCF_000576575.1_genomic	M00239	Peptides/nickel transport system	K02035,K02033,K02034,K02031,K02032
GCF_000383675.1_genomic	M00239	Peptides/nickel transport system	K02035,K02033,K02034,K02031,K02032
GCA_003132125.1_genomic	M00239	Peptides/nickel transport system	K02035,K02033,K02034,K02031,K02032
GCF_001429185.1_genomic	M00239	Peptides/nickel transport system	K02035,K02033,K02034,K02031,K02032
GCA_001956915.1_genomic	M00239	Peptides/nickel transport system	K02035,K02033,K02034,K02031,K02032
GCF_006717145.1_genomic	M00239	Peptides/nickel transport system	K02035,K02033,K02034,K02031,K02032
Mari_18-Q3-R65-66_BAT3C.41	M00239	Peptides/nickel transport system	K02035,K02033,K02034,K02031,K02032
GCF_900111375.1_genomic	M00239	Peptides/nickel transport system	K02035,K02033,K02034,K02031,K02032
GCF_001428065.1_genomic	M00239	Peptides/nickel transport system	K02035,K02033,K02034,K02031,K02032
Aved_18-Q3-R54-62_MAXAC.378	M00239	Peptides/nickel transport system	K02035,K02033,K02034,K02031,K02032
GCF_002846495.1_genomic	M00239	Peptides/nickel transport system	K02035,K02033,K02034,K02031,K02032
GCF_001429605.1_genomic	M00239	Peptides/nickel transport system	K02035,K02033,K02034,K02031,K02032
GCF_000184685.1_genomic	M00239	Peptides/nickel transport system	K02035,K02033,K02034,K02031,K02032
Hirt_18-Q3-R61-65_BAT3C.386	M00239	Peptides/nickel transport system	K02035,K02033,K02034,K02031,K02032
GCF_006716675.1_genomic	M00239	Peptides/nickel transport system	K02035,K02033,K02034,K02031,K02032
GCF_000620545.1_genomic	M00239	Peptides/nickel transport system	K02035,K02033,K02034,K02031,K02032
GCF_000367525.1_genomic	M00239	Peptides/nickel transport system	K02035,K02033,K02034,K02031,K02032
GCF_006717025.1_genomic	M00239	Peptides/nickel transport system	K02035,K02033,K02034,K02031,K02032
GCF_000297495.1_genomic	M00239	Peptides/nickel transport system	K02035,K02033,K02034,K02031,K02032
GCF_006438965.1_genomic	M00239	Peptides/nickel transport system	K02035,K02033,K02034,K02031,K02032
GCA_003157445.1_genomic	M00239	Peptides/nickel transport system	K02035,K02033,K02034,K02031,K02032
GCF_003635045.1_genomic	M00239	Peptides/nickel transport system	K02035,K02033,K02034,K02031,K02032
AalW_18-Q3-R10-53_BAT3C.524	M00239	Peptides/nickel transport system	K02035,K02033,K02034,K02031,K02032
GCF_001552435.1_genomic	M00239	Peptides/nickel transport system	K02035,K02033,K02034,K02031,K02032
GCF_001050535.1_genomic	M00239	Peptides/nickel transport system	K02035,K02033,K02034,K02031,K02032
GCA_002404345.1_genomic	M00239	Peptides/nickel transport system	K02035,K02033,K02034,K02031
AalE_18-Q3-R2-46_BAT3C.188	M00239	Peptides/nickel transport system	K02035,K02033,K02034,K02031,K02032
GCF_001046855.1_genomic	M00239	Peptides/nickel transport system	K02035,K02033,K02034,K02031,K02032
GCF_001426245.1_genomic	M00239	Peptides/nickel transport system	K02035,K02033,K02034,K02031,K02032
GCF_001637565.1_genomic	M00239	Peptides/nickel transport system	K02035,K02033,K02034,K02031,K02032
GCF_001570985.1_genomic	M00239	Peptides/nickel transport system	K02035,K02033,K02034,K02031,K02032
GCF_000768705.1_genomic	M00239	Peptides/nickel transport system	K02035,K02033,K02034,K02031,K02032
Hjor_18-Q3-R7-51_MAXAC.088	M00239	Peptides/nickel transport system	K02035,K02033,K02034,K02031,K02032
Ribe_18-Q3-R11-54_BAT3C.65	M00239	Peptides/nickel transport system	K02035,K02033,K02034,K02031,K02032
GCF_001046875.1_genomic	M00239	Peptides/nickel transport system	K02035,K02033,K02034,K02031,K02032
GCF_001758225.1_genomic	M00239	Peptides/nickel transport system	K02035,K02033,K02034,K02031,K02032
GCF_004295485.1_genomic	M00239	Peptides/nickel transport system	K02035,K02033,K02034,K02031,K02032
GCF_003002895.1_genomic	M00239	Peptides/nickel transport system	K02035,K02033,K02034,K02031,K02032
GCF_006716915.1_genomic	M00239	Peptides/nickel transport system	K02035,K02033,K02034,K02031,K02032
Ega_18-Q3-R5-49_MAXAC.001	M00239	Peptides/nickel transport system	K02035,K02033,K02034,K02031,K02032
GCF_001428025.1_genomic	M00239	Peptides/nickel transport system	K02035,K02033,K02034,K02031,K02032
GCF_000720035.1_genomic	M00239	Peptides/nickel transport system	K02035,K02033,K02034,K02031,K02032
EsbW_18-Q3-R4-48_BAT3C.295	M00239	Peptides/nickel transport system	K02035,K02033,K02034,K02031,K02032
Ribe_18-Q3-R11-54_MAXAC.001	M00239	Peptides/nickel transport system	K02035,K02033,K02034,K02031,K02032
GCF_001570945.1_genomic	M00239	Peptides/nickel transport system	K02035,K02033,K02034,K02031,K02032
GCF_000720925.1_genomic	M00239	Peptides/nickel transport system	K02035,K02033,K02034,K02031,K02032
GCF_001428305.1_genomic	M00239	Peptides/nickel transport system	K02035,K02033,K02034,K02031,K02032
Hjor_18-Q3-R7-51_BAT3C.94	M00239	Peptides/nickel transport system	K02035,K02033,K02034,K02031,K02032
GCF_900176385.1_genomic	M00239	Peptides/nickel transport system	K02035,K02033,K02034,K02031,K02032
GCF_000576595.1_genomic	M00239	Peptides/nickel transport system	K02035,K02033,K02034,K02031,K02032
GCA_002748155.1_genomic	M00239	Peptides/nickel transport system	K02035,K02033,K02034,K02031,K02032
GCF_000768685.1_genomic	M00239	Peptides/nickel transport system	K02035,K02033,K02034,K02031,K02032
GCF_900289115.1_genomic	M00239	Peptides/nickel transport system	K02035,K02033,K02034,K02031,K02032
GCF_000768695.1_genomic	M00239	Peptides/nickel transport system	K02035,K02033,K02034,K02031,K02032
GCA_001591405.1_genomic	M00239	Peptides/nickel transport system	K02035,K02033,K02034,K02031,K02032
GCF_900104525.1_genomic	M00239	Peptides/nickel transport system	K02035,K02033,K02034,K02031,K02032
GCF_006716205.1_genomic	M00239	Peptides/nickel transport system	K02035,K02033,K02034,K02031,K02032
GCF_000152705.1_genomic	M00239	Peptides/nickel transport system	K02035,K02033,K02034,K02031,K02032
Bjer_18-Q3-R1-45_BAT3C.93	M00239	Peptides/nickel transport system	K02035,K02033,K02034,K02031,K02032
Hjor_18-Q3-R7-51_BATAC.29	M00233	Glutamate transport system	K10005,K10006,K10007,K10008
GCF_006715055.1_genomic	M00233	Glutamate transport system	K10005,K10006,K10007,K10008
Hjor_18-Q3-R7-51_BAT3C.81_sub	M00233	Glutamate transport system	K10005,K10006,K10007,K10008
GCF_005222685.1_genomic	M00233	Glutamate transport system	K10005,K10006,K10007,K10008
GCF_006715875.1_genomic	M00233	Glutamate transport system	K10005,K10006,K10007,K10008
GCF_000768675.1_genomic	M00233	Glutamate transport system	K10005,K10006,K10007,K10008
GCF_001427985.1_genomic	M00233	Glutamate transport system	K10005,K10006,K10007,K10008
GCF_001428505.1_genomic	M00233	Glutamate transport system	K10005,K10006,K10007,K10008
GCF_000576575.1_genomic	M00233	Glutamate transport system	K10005,K10006,K10007,K10008
GCF_000383675.1_genomic	M00233	Glutamate transport system	K10005,K10006,K10007,K10008
GCF_001429185.1_genomic	M00233	Glutamate transport system	K10005,K10006,K10007,K10008
GCA_001956915.1_genomic	M00233	Glutamate transport system	K10005,K10006,K10007,K10008
GCF_006717145.1_genomic	M00233	Glutamate transport system	K10005,K10006,K10007,K10008
Mari_18-Q3-R65-66_BAT3C.41	M00233	Glutamate transport system	K10005,K10006,K10007,K10008
GCF_900111375.1_genomic	M00233	Glutamate transport system	K10005,K10006,K10007,K10008
GCF_001428065.1_genomic	M00233	Glutamate transport system	K10005,K10006,K10007,K10008
GCF_002846495.1_genomic	M00233	Glutamate transport system	K10005,K10006,K10007,K10008
GCF_001429605.1_genomic	M00233	Glutamate transport system	K10005,K10006,K10007,K10008
GCF_000184685.1_genomic	M00233	Glutamate transport system	K10005,K10006,K10007,K10008
Hirt_18-Q3-R61-65_BAT3C.386	M00233	Glutamate transport system	K10005,K10006,K10007,K10008
GCF_006716675.1_genomic	M00233	Glutamate transport system	K10005,K10006,K10007,K10008
GCF_000620545.1_genomic	M00233	Glutamate transport system	K10005,K10006,K10007,K10008
GCF_000367525.1_genomic	M00233	Glutamate transport system	K10005,K10006,K10007,K10008
GCF_006717025.1_genomic	M00233	Glutamate transport system	K10005,K10006,K10007,K10008
GCF_000297495.1_genomic	M00233	Glutamate transport system	K10005,K10006,K10007,K10008
GCF_006438965.1_genomic	M00233	Glutamate transport system	K10005,K10006,K10007,K10008
GCF_003635045.1_genomic	M00233	Glutamate transport system	K10005,K10006,K10007,K10008
AalW_18-Q3-R10-53_BAT3C.524	M00233	Glutamate transport system	K10005,K10006,K10007,K10008
GCF_001050535.1_genomic	M00233	Glutamate transport system	K10005,K10006,K10007,K10008
GCA_002404345.1_genomic	M00233	Glutamate transport system	K10005,K10006,K10007,K10008
AalE_18-Q3-R2-46_BAT3C.188	M00233	Glutamate transport system	K10005,K10006,K10007,K10008
GCF_001046855.1_genomic	M00233	Glutamate transport system	K10005,K10006,K10007,K10008
GCF_001426245.1_genomic	M00233	Glutamate transport system	K10005,K10006,K10007,K10008
GCF_001637565.1_genomic	M00233	Glutamate transport system	K10005,K10006,K10007,K10008
GCF_001570985.1_genomic	M00233	Glutamate transport system	K10005,K10006,K10007,K10008
GCF_000768705.1_genomic	M00233	Glutamate transport system	K10005,K10006,K10007,K10008
Hjor_18-Q3-R7-51_MAXAC.088	M00233	Glutamate transport system	K10005,K10006,K10007,K10008
GCF_001046875.1_genomic	M00233	Glutamate transport system	K10005,K10006,K10007,K10008
GCF_001758225.1_genomic	M00233	Glutamate transport system	K10005,K10006,K10007,K10008
GCF_004295485.1_genomic	M00233	Glutamate transport system	K10005,K10006,K10007,K10008
GCF_003002895.1_genomic	M00233	Glutamate transport system	K10005,K10006,K10007,K10008
GCF_006716915.1_genomic	M00233	Glutamate transport system	K10005,K10006,K10007,K10008
Ega_18-Q3-R5-49_MAXAC.001	M00233	Glutamate transport system	K10005,K10006,K10007,K10008
GCF_001428025.1_genomic	M00233	Glutamate transport system	K10005,K10006,K10007,K10008
GCF_000720035.1_genomic	M00233	Glutamate transport system	K10005,K10006,K10007,K10008
EsbW_18-Q3-R4-48_BAT3C.295	M00233	Glutamate transport system	K10005,K10006,K10007,K10008
Ribe_18-Q3-R11-54_MAXAC.001	M00233	Glutamate transport system	K10005,K10006,K10007,K10008
GCF_001570945.1_genomic	M00233	Glutamate transport system	K10005,K10006,K10007,K10008
GCF_000720925.1_genomic	M00233	Glutamate transport system	K10005,K10006,K10007,K10008
GCF_001428305.1_genomic	M00233	Glutamate transport system	K10005,K10006,K10007,K10008
Hjor_18-Q3-R7-51_BAT3C.94	M00233	Glutamate transport system	K10005,K10006,K10007,K10008
GCF_900176385.1_genomic	M00233	Glutamate transport system	K10005,K10006,K10007,K10008
GCF_000576595.1_genomic	M00233	Glutamate transport system	K10005,K10006,K10007,K10008
GCF_000768685.1_genomic	M00233	Glutamate transport system	K10005,K10006,K10007,K10008
GCF_000768695.1_genomic	M00233	Glutamate transport system	K10005,K10006,K10007,K10008
GCA_001591405.1_genomic	M00233	Glutamate transport system	K10005,K10006,K10007,K10008
GCF_900104525.1_genomic	M00233	Glutamate transport system	K10005,K10006,K10007,K10008
GCF_006716205.1_genomic	M00233	Glutamate transport system	K10005,K10006,K10007,K10008
GCF_000152705.1_genomic	M00233	Glutamate transport system	K10005,K10006,K10007,K10008
Bjer_18-Q3-R1-45_BAT3C.93	M00233	Glutamate transport system	K10005,K10006,K10007,K10008
Hjor_18-Q3-R7-51_BATAC.29	M00236	Putative polar amino acid transport system	K02030,K02029,K02028
GCF_006715055.1_genomic	M00236	Putative polar amino acid transport system	K02030,K02029,K02028
Hjor_18-Q3-R7-51_BAT3C.81_sub	M00236	Putative polar amino acid transport system	K02030,K02029,K02028
GCF_005222685.1_genomic	M00236	Putative polar amino acid transport system	K02030,K02029,K02028
GCF_006715875.1_genomic	M00236	Putative polar amino acid transport system	K02030,K02029,K02028
GCF_000768675.1_genomic	M00236	Putative polar amino acid transport system	K02030,K02029,K02028
GCF_001427985.1_genomic	M00236	Putative polar amino acid transport system	K02030,K02029,K02028
GCA_000955875.1_genomic	M00236	Putative polar amino acid transport system	K02030,K02029,K02028
GCF_001570965.1_genomic	M00236	Putative polar amino acid transport system	K02030,K02029,K02028
GCF_001428505.1_genomic	M00236	Putative polar amino acid transport system	K02030,K02029,K02028
GCF_000576575.1_genomic	M00236	Putative polar amino acid transport system	K02030,K02029,K02028
GCF_000383675.1_genomic	M00236	Putative polar amino acid transport system	K02030,K02029,K02028
GCA_003132125.1_genomic	M00236	Putative polar amino acid transport system	K02030,K02029,K02028
GCF_001429185.1_genomic	M00236	Putative polar amino acid transport system	K02030,K02029,K02028
GCA_001956915.1_genomic	M00236	Putative polar amino acid transport system	K02030,K02029,K02028
GCF_006717145.1_genomic	M00236	Putative polar amino acid transport system	K02030,K02029,K02028
Mari_18-Q3-R65-66_BAT3C.41	M00236	Putative polar amino acid transport system	K02030,K02029,K02028
GCF_900111375.1_genomic	M00236	Putative polar amino acid transport system	K02030,K02029,K02028
GCF_001428065.1_genomic	M00236	Putative polar amino acid transport system	K02030,K02029,K02028
Aved_18-Q3-R54-62_MAXAC.378	M00236	Putative polar amino acid transport system	K02030,K02029,K02028
GCF_002846495.1_genomic	M00236	Putative polar amino acid transport system	K02030,K02029,K02028
GCF_001429605.1_genomic	M00236	Putative polar amino acid transport system	K02030,K02029,K02028
GCF_000184685.1_genomic	M00236	Putative polar amino acid transport system	K02030,K02029,K02028
GCF_006716675.1_genomic	M00236	Putative polar amino acid transport system	K02030,K02029,K02028
GCF_000620545.1_genomic	M00236	Putative polar amino acid transport system	K02030,K02029,K02028
GCF_000367525.1_genomic	M00236	Putative polar amino acid transport system	K02030,K02029,K02028
GCF_006717025.1_genomic	M00236	Putative polar amino acid transport system	K02030,K02029,K02028
GCF_000297495.1_genomic	M00236	Putative polar amino acid transport system	K02030,K02029,K02028
GCF_006438965.1_genomic	M00236	Putative polar amino acid transport system	K02030,K02029,K02028
GCA_003157445.1_genomic	M00236	Putative polar amino acid transport system	K02030,K02029,K02028
GCF_003635045.1_genomic	M00236	Putative polar amino acid transport system	K02030,K02029,K02028
AalW_18-Q3-R10-53_BAT3C.524	M00236	Putative polar amino acid transport system	K02030,K02029,K02028
GCF_001050535.1_genomic	M00236	Putative polar amino acid transport system	K02030,K02029,K02028
AalE_18-Q3-R2-46_BAT3C.188	M00236	Putative polar amino acid transport system	K02030,K02029,K02028
GCF_001046855.1_genomic	M00236	Putative polar amino acid transport system	K02030,K02029,K02028
GCF_001426245.1_genomic	M00236	Putative polar amino acid transport system	K02030,K02029,K02028
GCF_001637565.1_genomic	M00236	Putative polar amino acid transport system	K02030,K02029,K02028
GCF_001570985.1_genomic	M00236	Putative polar amino acid transport system	K02030,K02029,K02028
GCF_000768705.1_genomic	M00236	Putative polar amino acid transport system	K02030,K02029,K02028
Hjor_18-Q3-R7-51_MAXAC.088	M00236	Putative polar amino acid transport system	K02030,K02029,K02028
Ribe_18-Q3-R11-54_BAT3C.65	M00236	Putative polar amino acid transport system	K02030,K02029,K02028
GCF_001758225.1_genomic	M00236	Putative polar amino acid transport system	K02030,K02029,K02028
GCF_004295485.1_genomic	M00236	Putative polar amino acid transport system	K02030,K02029,K02028
GCF_003002895.1_genomic	M00236	Putative polar amino acid transport system	K02030,K02029,K02028
GCF_006716915.1_genomic	M00236	Putative polar amino acid transport system	K02030,K02029,K02028
Ega_18-Q3-R5-49_MAXAC.001	M00236	Putative polar amino acid transport system	K02030,K02029,K02028
GCF_001428025.1_genomic	M00236	Putative polar amino acid transport system	K02030,K02029,K02028
GCF_000720035.1_genomic	M00236	Putative polar amino acid transport system	K02030,K02029,K02028
EsbW_18-Q3-R4-48_BAT3C.295	M00236	Putative polar amino acid transport system	K02030,K02029,K02028
Ribe_18-Q3-R11-54_MAXAC.001	M00236	Putative polar amino acid transport system	K02030,K02029,K02028
GCF_001570945.1_genomic	M00236	Putative polar amino acid transport system	K02030,K02029,K02028
GCF_000720925.1_genomic	M00236	Putative polar amino acid transport system	K02030,K02029,K02028
GCF_001428305.1_genomic	M00236	Putative polar amino acid transport system	K02030,K02029,K02028
Hjor_18-Q3-R7-51_BAT3C.94	M00236	Putative polar amino acid transport system	K02030,K02029,K02028
GCF_900176385.1_genomic	M00236	Putative polar amino acid transport system	K02030,K02029,K02028
GCF_000576595.1_genomic	M00236	Putative polar amino acid transport system	K02030,K02029,K02028
GCF_000768685.1_genomic	M00236	Putative polar amino acid transport system	K02030,K02029,K02028
GCF_900289115.1_genomic	M00236	Putative polar amino acid transport system	K02030,K02029,K02028
GCF_000768695.1_genomic	M00236	Putative polar amino acid transport system	K02030,K02029,K02028
GCA_001591405.1_genomic	M00236	Putative polar amino acid transport system	K02030,K02029,K02028
GCF_900104525.1_genomic	M00236	Putative polar amino acid transport system	K02030,K02029,K02028
GCF_006716205.1_genomic	M00236	Putative polar amino acid transport system	K02030,K02029,K02028
GCF_000152705.1_genomic	M00236	Putative polar amino acid transport system	K02030,K02029,K02028
Bjer_18-Q3-R1-45_BAT3C.93	M00236	Putative polar amino acid transport system	K02030,K02029,K02028
Hjor_18-Q3-R7-51_BATAC.29	M00237	Branched-chain amino acid transport system	K01999,K01997,K01998,K01995,K01996
GCF_006715055.1_genomic	M00237	Branched-chain amino acid transport system	K01999,K01997,K01998,K01995,K01996
Hjor_18-Q3-R7-51_BAT3C.81_sub	M00237	Branched-chain amino acid transport system	K01999,K01997,K01998,K01995,K01996
GCF_005222685.1_genomic	M00237	Branched-chain amino acid transport system	K01999,K01997,K01998,K01995,K01996
GCF_006715875.1_genomic	M00237	Branched-chain amino acid transport system	K01999,K01997,K01998,K01995,K01996
GCF_000768675.1_genomic	M00237	Branched-chain amino acid transport system	K01999,K01997,K01998,K01995,K01996
GCF_001427985.1_genomic	M00237	Branched-chain amino acid transport system	K01999,K01997,K01998,K01995,K01996
GCA_000955875.1_genomic	M00237	Branched-chain amino acid transport system	K01999,K01997,K01998,K01995,K01996
GCF_001570965.1_genomic	M00237	Branched-chain amino acid transport system	K01999,K01997,K01998,K01995,K01996
GCF_001428505.1_genomic	M00237	Branched-chain amino acid transport system	K01999,K01997,K01998,K01995,K01996
GCF_000576575.1_genomic	M00237	Branched-chain amino acid transport system	K01999,K01997,K01998,K01995,K01996
GCF_000383675.1_genomic	M00237	Branched-chain amino acid transport system	K01999,K01997,K01998,K01995,K01996
GCA_003132125.1_genomic	M00237	Branched-chain amino acid transport system	K01999,K01997,K01998,K01995,K01996
GCF_001429185.1_genomic	M00237	Branched-chain amino acid transport system	K01999,K01997,K01998,K01995,K01996
GCA_001956915.1_genomic	M00237	Branched-chain amino acid transport system	K01999,K01997,K01998,K01995,K01996
GCF_006717145.1_genomic	M00237	Branched-chain amino acid transport system	K01999,K01997,K01998,K01995,K01996
Mari_18-Q3-R65-66_BAT3C.41	M00237	Branched-chain amino acid transport system	K01999,K01997,K01998,K01995,K01996
GCF_900111375.1_genomic	M00237	Branched-chain amino acid transport system	K01999,K01997,K01998,K01995,K01996
GCF_001428065.1_genomic	M00237	Branched-chain amino acid transport system	K01999,K01997,K01998,K01995,K01996
Aved_18-Q3-R54-62_MAXAC.378	M00237	Branched-chain amino acid transport system	K01999,K01997,K01998,K01995,K01996
GCF_002846495.1_genomic	M00237	Branched-chain amino acid transport system	K01999,K01997,K01998,K01995,K01996
GCF_001429605.1_genomic	M00237	Branched-chain amino acid transport system	K01999,K01997,K01998,K01995,K01996
GCF_000184685.1_genomic	M00237	Branched-chain amino acid transport system	K01999,K01997,K01998,K01995,K01996
Hirt_18-Q3-R61-65_BAT3C.386	M00237	Branched-chain amino acid transport system	K01999,K01997,K01998,K01995,K01996
GCF_006716675.1_genomic	M00237	Branched-chain amino acid transport system	K01999,K01997,K01998,K01995,K01996
GCF_000620545.1_genomic	M00237	Branched-chain amino acid transport system	K01999,K01997,K01998,K01995,K01996
GCF_006717025.1_genomic	M00237	Branched-chain amino acid transport system	K01999,K01997,K01998,K01995,K01996
GCF_000297495.1_genomic	M00237	Branched-chain amino acid transport system	K01999,K01997,K01998,K01995,K01996
GCF_006438965.1_genomic	M00237	Branched-chain amino acid transport system	K01999,K01997,K01998,K01995,K01996
GCA_003157445.1_genomic	M00237	Branched-chain amino acid transport system	K01999,K01997,K01998,K01995,K01996
GCF_003635045.1_genomic	M00237	Branched-chain amino acid transport system	K01999,K01997,K01998,K01995,K01996
AalW_18-Q3-R10-53_BAT3C.524	M00237	Branched-chain amino acid transport system	K01999,K01997,K01998,K01995,K01996
GCF_001552435.1_genomic	M00237	Branched-chain amino acid transport system	K01999,K01997,K01998,K01995,K01996
GCF_001050535.1_genomic	M00237	Branched-chain amino acid transport system	K01999,K01997,K01998,K01995,K01996
GCA_002404345.1_genomic	M00237	Branched-chain amino acid transport system	K01999,K01997,K01998,K01995,K01996
AalE_18-Q3-R2-46_BAT3C.188	M00237	Branched-chain amino acid transport system	K01999,K01997,K01998,K01995,K01996
GCF_001046855.1_genomic	M00237	Branched-chain amino acid transport system	K01999,K01997,K01995,K01996
GCF_001426245.1_genomic	M00237	Branched-chain amino acid transport system	K01999,K01997,K01998,K01995,K01996
GCF_001637565.1_genomic	M00237	Branched-chain amino acid transport system	K01999,K01997,K01998,K01995,K01996
GCF_001570985.1_genomic	M00237	Branched-chain amino acid transport system	K01999,K01997,K01998,K01995,K01996
GCF_000768705.1_genomic	M00237	Branched-chain amino acid transport system	K01999,K01997,K01998,K01995,K01996
Hjor_18-Q3-R7-51_MAXAC.088	M00237	Branched-chain amino acid transport system	K01999,K01997,K01998,K01995,K01996
Ribe_18-Q3-R11-54_BAT3C.65	M00237	Branched-chain amino acid transport system	K01999,K01997,K01998,K01995,K01996
GCF_001046875.1_genomic	M00237	Branched-chain amino acid transport system	K01999,K01997,K01998,K01995,K01996
GCF_001758225.1_genomic	M00237	Branched-chain amino acid transport system	K01999,K01997,K01998,K01995,K01996
GCF_004295485.1_genomic	M00237	Branched-chain amino acid transport system	K01999,K01997,K01998,K01995,K01996
GCF_003002895.1_genomic	M00237	Branched-chain amino acid transport system	K01999,K01997,K01998,K01995,K01996
GCF_006716915.1_genomic	M00237	Branched-chain amino acid transport system	K01999,K01997,K01998,K01995,K01996
Ega_18-Q3-R5-49_MAXAC.001	M00237	Branched-chain amino acid transport system	K01999,K01997,K01998,K01995,K01996
GCF_001428025.1_genomic	M00237	Branched-chain amino acid transport system	K01999,K01997,K01998,K01995,K01996
GCF_000720035.1_genomic	M00237	Branched-chain amino acid transport system	K01999,K01997,K01998,K01995,K01996
EsbW_18-Q3-R4-48_BAT3C.295	M00237	Branched-chain amino acid transport system	K01999,K01997,K01998,K01995,K01996
Ribe_18-Q3-R11-54_MAXAC.001	M00237	Branched-chain amino acid transport system	K01999,K01997,K01998,K01995,K01996
GCF_001570945.1_genomic	M00237	Branched-chain amino acid transport system	K01999,K01997,K01998,K01995,K01996
GCF_000720925.1_genomic	M00237	Branched-chain amino acid transport system	K01999,K01997,K01998,K01995,K01996
GCF_001428305.1_genomic	M00237	Branched-chain amino acid transport system	K01999,K01997,K01998,K01995,K01996
Hjor_18-Q3-R7-51_BAT3C.94	M00237	Branched-chain amino acid transport system	K01999,K01997,K01995,K01996
GCF_900176385.1_genomic	M00237	Branched-chain amino acid transport system	K01999,K01997,K01998,K01995,K01996
GCF_000576595.1_genomic	M00237	Branched-chain amino acid transport system	K01999,K01997,K01998,K01995,K01996
GCF_000768685.1_genomic	M00237	Branched-chain amino acid transport system	K01999,K01997,K01998,K01995,K01996
GCF_900289115.1_genomic	M00237	Branched-chain amino acid transport system	K01999,K01997,K01998,K01995,K01996
GCF_000768695.1_genomic	M00237	Branched-chain amino acid transport system	K01999,K01997,K01998,K01995,K01996
GCA_001591405.1_genomic	M00237	Branched-chain amino acid transport system	K01999,K01997,K01998,K01995,K01996
GCF_900104525.1_genomic	M00237	Branched-chain amino acid transport system	K01999,K01997,K01998,K01995,K01996
GCF_006716205.1_genomic	M00237	Branched-chain amino acid transport system	K01999,K01997,K01998,K01995,K01996
GCF_000152705.1_genomic	M00237	Branched-chain amino acid transport system	K01999,K01997,K01998,K01995,K01996
Bjer_18-Q3-R1-45_BAT3C.93	M00237	Branched-chain amino acid transport system	K01999,K01997,K01998,K01995,K01996
GCF_001428505.1_genomic	M00234	Cystine transport system	K02424,K10009,K10010
GCF_000383675.1_genomic	M00234	Cystine transport system	K02424,K10009,K10010
GCF_001429185.1_genomic	M00234	Cystine transport system	K02424,K10009,K10010
GCA_001956915.1_genomic	M00234	Cystine transport system	K02424,K10009,K10010
GCF_900111375.1_genomic	M00234	Cystine transport system	K02424,K10009,K10010
GCF_001429605.1_genomic	M00234	Cystine transport system	K02424,K10009,K10010
GCF_000620545.1_genomic	M00234	Cystine transport system	K02424,K10009,K10010
GCF_006717025.1_genomic	M00234	Cystine transport system	K02424,K10009,K10010
GCA_003157445.1_genomic	M00234	Cystine transport system	K02424,K10009,K10010
GCF_003635045.1_genomic	M00234	Cystine transport system	K02424,K10009,K10010
GCF_006716915.1_genomic	M00234	Cystine transport system	K02424,K10009,K10010
GCF_000720035.1_genomic	M00234	Cystine transport system	K02424,K10009,K10010
Hjor_18-Q3-R7-51_BATAC.29	M00342	Bacterial proteasome	K03432,K03433,K13527,K13571
GCF_006715055.1_genomic	M00342	Bacterial proteasome	K03432,K03433,K13527,K13571
Hjor_18-Q3-R7-51_BAT3C.81_sub	M00342	Bacterial proteasome	K03432,K03433,K13527,K13571
GCF_005222685.1_genomic	M00342	Bacterial proteasome	K03432,K03433,K13527,K13571
GCF_006715875.1_genomic	M00342	Bacterial proteasome	K03432,K03433,K13527,K13571
GCF_000768675.1_genomic	M00342	Bacterial proteasome	K03432,K03433,K13527,K13571
GCF_001427985.1_genomic	M00342	Bacterial proteasome	K03432,K03433,K13527,K13571
GCF_001570965.1_genomic	M00342	Bacterial proteasome	K03432,K03433,K13527,K13571
GCF_001428505.1_genomic	M00342	Bacterial proteasome	K03432,K03433,K13527,K13571
GCF_000576575.1_genomic	M00342	Bacterial proteasome	K03432,K03433,K13527,K13571
GCF_000383675.1_genomic	M00342	Bacterial proteasome	K03432,K03433,K13527,K13571
GCA_003132125.1_genomic	M00342	Bacterial proteasome	K03432,K03433,K13527,K13571
GCF_001429185.1_genomic	M00342	Bacterial proteasome	K03432,K03433,K13527,K13571
GCF_006717145.1_genomic	M00342	Bacterial proteasome	K03432,K03433,K13527,K13571
Mari_18-Q3-R65-66_BAT3C.41	M00342	Bacterial proteasome	K03432,K03433,K13527,K13571
GCF_900111375.1_genomic	M00342	Bacterial proteasome	K03432,K03433,K13527,K13571
GCF_001428065.1_genomic	M00342	Bacterial proteasome	K03432,K03433,K13527,K13571
Aved_18-Q3-R54-62_MAXAC.378	M00342	Bacterial proteasome	K03432,K03433,K13527,K13571
GCF_002846495.1_genomic	M00342	Bacterial proteasome	K03432,K03433,K13527,K13571
GCF_001429605.1_genomic	M00342	Bacterial proteasome	K03432,K03433,K13527,K13571
GCF_000184685.1_genomic	M00342	Bacterial proteasome	K03432,K03433,K13527,K13571
Hirt_18-Q3-R61-65_BAT3C.386	M00342	Bacterial proteasome	K03432,K03433,K13527,K13571
GCF_006716675.1_genomic	M00342	Bacterial proteasome	K03432,K03433,K13527,K13571
GCF_000620545.1_genomic	M00342	Bacterial proteasome	K03432,K03433,K13527,K13571
GCF_000367525.1_genomic	M00342	Bacterial proteasome	K03432,K03433,K13527,K13571
GCF_006717025.1_genomic	M00342	Bacterial proteasome	K03432,K03433,K13527,K13571
GCF_000297495.1_genomic	M00342	Bacterial proteasome	K03432,K03433,K13527,K13571
GCF_006438965.1_genomic	M00342	Bacterial proteasome	K03432,K03433,K13527,K13571
GCF_003635045.1_genomic	M00342	Bacterial proteasome	K03432,K03433,K13527,K13571
AalW_18-Q3-R10-53_BAT3C.524	M00342	Bacterial proteasome	K03432,K03433,K13527,K13571
GCF_001552435.1_genomic	M00342	Bacterial proteasome	K03432,K03433,K13527,K13571
GCF_001050535.1_genomic	M00342	Bacterial proteasome	K03432,K03433,K13527,K13571
AalE_18-Q3-R2-46_BAT3C.188	M00342	Bacterial proteasome	K03432,K03433,K13527,K13571
GCF_001046855.1_genomic	M00342	Bacterial proteasome	K03432,K03433,K13527,K13571
GCF_001426245.1_genomic	M00342	Bacterial proteasome	K03432,K03433,K13527,K13571
GCF_001570985.1_genomic	M00342	Bacterial proteasome	K03432,K03433,K13527,K13571
GCF_000768705.1_genomic	M00342	Bacterial proteasome	K03432,K03433,K13527,K13571
Hjor_18-Q3-R7-51_MAXAC.088	M00342	Bacterial proteasome	K03432,K03433,K13527,K13571
Ribe_18-Q3-R11-54_BAT3C.65	M00342	Bacterial proteasome	K03432,K03433,K13527,K13571
GCF_001046875.1_genomic	M00342	Bacterial proteasome	K03432,K03433,K13527,K13571
GCF_001758225.1_genomic	M00342	Bacterial proteasome	K03432,K03433,K13527,K13571
GCF_004295485.1_genomic	M00342	Bacterial proteasome	K03432,K03433,K13527,K13571
GCF_003002895.1_genomic	M00342	Bacterial proteasome	K03432,K03433,K13527,K13571
GCF_006716915.1_genomic	M00342	Bacterial proteasome	K03432,K03433,K13527,K13571
Ega_18-Q3-R5-49_MAXAC.001	M00342	Bacterial proteasome	K03432,K03433,K13527,K13571
GCF_001428025.1_genomic	M00342	Bacterial proteasome	K03432,K03433,K13527,K13571
GCF_000720035.1_genomic	M00342	Bacterial proteasome	K03432,K03433,K13527,K13571
EsbW_18-Q3-R4-48_BAT3C.295	M00342	Bacterial proteasome	K03432,K03433,K13527,K13571
Ribe_18-Q3-R11-54_MAXAC.001	M00342	Bacterial proteasome	K03432,K03433,K13527,K13571
GCF_001570945.1_genomic	M00342	Bacterial proteasome	K03432,K03433,K13527,K13571
GCF_000720925.1_genomic	M00342	Bacterial proteasome	K03432,K03433,K13527,K13571
GCF_001428305.1_genomic	M00342	Bacterial proteasome	K03432,K03433,K13527,K13571
Hjor_18-Q3-R7-51_BAT3C.94	M00342	Bacterial proteasome	K03432,K03433,K13527,K13571
GCF_900176385.1_genomic	M00342	Bacterial proteasome	K03432,K03433,K13527,K13571
GCF_000576595.1_genomic	M00342	Bacterial proteasome	K03432,K03433,K13527,K13571
GCA_002748155.1_genomic	M00342	Bacterial proteasome	K03432,K03433,K13527,K13571
GCF_000768685.1_genomic	M00342	Bacterial proteasome	K03432,K03433,K13527,K13571
GCF_000768695.1_genomic	M00342	Bacterial proteasome	K03432,K03433,K13527,K13571
GCA_001591405.1_genomic	M00342	Bacterial proteasome	K03432,K03433,K13527,K13571
GCF_900104525.1_genomic	M00342	Bacterial proteasome	K03432,K03433,K13527,K13571
GCF_006716205.1_genomic	M00342	Bacterial proteasome	K03432,K03433,K13527,K13571
GCF_000152705.1_genomic	M00342	Bacterial proteasome	K03432,K03433,K13527,K13571
Bjer_18-Q3-R1-45_BAT3C.93	M00342	Bacterial proteasome	K03432,K03433,K13527,K13571
Hjor_18-Q3-R7-51_BATAC.29	M00526	Lysine biosynthesis, DAP dehydrogenase pathway, aspartate => lysine	K00928,K00133,K01714,K00215,K01586
GCF_006715055.1_genomic	M00526	Lysine biosynthesis, DAP dehydrogenase pathway, aspartate => lysine	K00928,K00133,K01714,K00215,K01586
Hjor_18-Q3-R7-51_BAT3C.81_sub	M00526	Lysine biosynthesis, DAP dehydrogenase pathway, aspartate => lysine	K00928,K00133,K01714,K00215,K01586
GCF_005222685.1_genomic	M00526	Lysine biosynthesis, DAP dehydrogenase pathway, aspartate => lysine	K00928,K00133,K01714,K00215,K01586
GCF_006715875.1_genomic	M00526	Lysine biosynthesis, DAP dehydrogenase pathway, aspartate => lysine	K00928,K00133,K01714,K00215,K01586
GCF_000768675.1_genomic	M00526	Lysine biosynthesis, DAP dehydrogenase pathway, aspartate => lysine	K00928,K00133,K01714,K00215,K01586
GCF_001427985.1_genomic	M00526	Lysine biosynthesis, DAP dehydrogenase pathway, aspartate => lysine	K00928,K00133,K01714,K00215,K01586
GCA_000955875.1_genomic	M00526	Lysine biosynthesis, DAP dehydrogenase pathway, aspartate => lysine	K00928,K00133,K01714,K00215,K01586
GCF_001570965.1_genomic	M00526	Lysine biosynthesis, DAP dehydrogenase pathway, aspartate => lysine	K00928,K00133,K01714,K00215,K01586
GCF_001428505.1_genomic	M00526	Lysine biosynthesis, DAP dehydrogenase pathway, aspartate => lysine	K00928,K00133,K01714,K00215,K01586
GCF_000576575.1_genomic	M00526	Lysine biosynthesis, DAP dehydrogenase pathway, aspartate => lysine	K00928,K00133,K01714,K00215,K01586
GCF_000383675.1_genomic	M00526	Lysine biosynthesis, DAP dehydrogenase pathway, aspartate => lysine	K00928,K00133,K01714,K00215,K01586
GCA_003132125.1_genomic	M00526	Lysine biosynthesis, DAP dehydrogenase pathway, aspartate => lysine	K00928,K00133,K01714,K00215,K01586
GCF_001429185.1_genomic	M00526	Lysine biosynthesis, DAP dehydrogenase pathway, aspartate => lysine	K00928,K00133,K01714,K00215,K01586
GCA_001956915.1_genomic	M00526	Lysine biosynthesis, DAP dehydrogenase pathway, aspartate => lysine	K00928,K00133,K01714,K00215,K01586
GCF_006717145.1_genomic	M00526	Lysine biosynthesis, DAP dehydrogenase pathway, aspartate => lysine	K00928,K00133,K01714,K00215,K01586
Mari_18-Q3-R65-66_BAT3C.41	M00526	Lysine biosynthesis, DAP dehydrogenase pathway, aspartate => lysine	K00928,K00133,K01714,K00215,K01586
GCF_900111375.1_genomic	M00526	Lysine biosynthesis, DAP dehydrogenase pathway, aspartate => lysine	K00928,K00133,K01714,K00215,K01586
GCF_001428065.1_genomic	M00526	Lysine biosynthesis, DAP dehydrogenase pathway, aspartate => lysine	K00928,K00133,K01714,K00215,K01586
Aved_18-Q3-R54-62_MAXAC.378	M00526	Lysine biosynthesis, DAP dehydrogenase pathway, aspartate => lysine	K00928,K00133,K01714,K00215,K01586
GCF_002846495.1_genomic	M00526	Lysine biosynthesis, DAP dehydrogenase pathway, aspartate => lysine	K00928,K00133,K01714,K00215,K01586
GCF_001429605.1_genomic	M00526	Lysine biosynthesis, DAP dehydrogenase pathway, aspartate => lysine	K00928,K00133,K01714,K00215,K01586
GCF_000184685.1_genomic	M00526	Lysine biosynthesis, DAP dehydrogenase pathway, aspartate => lysine	K00928,K00133,K01714,K00215,K01586
Hirt_18-Q3-R61-65_BAT3C.386	M00526	Lysine biosynthesis, DAP dehydrogenase pathway, aspartate => lysine	K00928,K00133,K01714,K00215,K01586
GCF_006716675.1_genomic	M00526	Lysine biosynthesis, DAP dehydrogenase pathway, aspartate => lysine	K00928,K00133,K01714,K00215,K01586
GCF_000620545.1_genomic	M00526	Lysine biosynthesis, DAP dehydrogenase pathway, aspartate => lysine	K00928,K00133,K01714,K00215,K01586
GCF_000367525.1_genomic	M00526	Lysine biosynthesis, DAP dehydrogenase pathway, aspartate => lysine	K00928,K00133,K01714,K00215,K01586
GCF_006717025.1_genomic	M00526	Lysine biosynthesis, DAP dehydrogenase pathway, aspartate => lysine	K00928,K00133,K01714,K00215,K01586
GCF_006438965.1_genomic	M00526	Lysine biosynthesis, DAP dehydrogenase pathway, aspartate => lysine	K00928,K00133,K01714,K00215,K01586
GCF_003635045.1_genomic	M00526	Lysine biosynthesis, DAP dehydrogenase pathway, aspartate => lysine	K00928,K00133,K01714,K00215,K01586
AalW_18-Q3-R10-53_BAT3C.524	M00526	Lysine biosynthesis, DAP dehydrogenase pathway, aspartate => lysine	K00928,K00133,K01714,K00215,K01586
GCF_001552435.1_genomic	M00526	Lysine biosynthesis, DAP dehydrogenase pathway, aspartate => lysine	K00928,K00133,K01714,K00215,K01586
GCF_001050535.1_genomic	M00526	Lysine biosynthesis, DAP dehydrogenase pathway, aspartate => lysine	K00928,K00133,K01714,K00215,K01586
GCA_002404345.1_genomic	M00526	Lysine biosynthesis, DAP dehydrogenase pathway, aspartate => lysine	K00928,K00133,K01714,K00215,K01586
AalE_18-Q3-R2-46_BAT3C.188	M00526	Lysine biosynthesis, DAP dehydrogenase pathway, aspartate => lysine	K00928,K00133,K01714,K00215,K01586
GCF_001046855.1_genomic	M00526	Lysine biosynthesis, DAP dehydrogenase pathway, aspartate => lysine	K00928,K00133,K01714,K00215,K01586
GCF_001426245.1_genomic	M00526	Lysine biosynthesis, DAP dehydrogenase pathway, aspartate => lysine	K00928,K00133,K01714,K00215,K01586
GCF_001637565.1_genomic	M00526	Lysine biosynthesis, DAP dehydrogenase pathway, aspartate => lysine	K00928,K00133,K01714,K00215,K01586
GCF_001570985.1_genomic	M00526	Lysine biosynthesis, DAP dehydrogenase pathway, aspartate => lysine	K00928,K00133,K01714,K00215,K01586
GCF_000768705.1_genomic	M00526	Lysine biosynthesis, DAP dehydrogenase pathway, aspartate => lysine	K00928,K00133,K01714,K00215,K01586
Hjor_18-Q3-R7-51_MAXAC.088	M00526	Lysine biosynthesis, DAP dehydrogenase pathway, aspartate => lysine	K00928,K00133,K01714,K00215,K01586
Ribe_18-Q3-R11-54_BAT3C.65	M00526	Lysine biosynthesis, DAP dehydrogenase pathway, aspartate => lysine	K00928,K00133,K01714,K00215,K01586
GCF_001046875.1_genomic	M00526	Lysine biosynthesis, DAP dehydrogenase pathway, aspartate => lysine	K00928,K00133,K01714,K00215,K01586
GCF_001758225.1_genomic	M00526	Lysine biosynthesis, DAP dehydrogenase pathway, aspartate => lysine	K00928,K00133,K01714,K00215,K01586
GCF_004295485.1_genomic	M00526	Lysine biosynthesis, DAP dehydrogenase pathway, aspartate => lysine	K00928,K00133,K01714,K00215,K01586
GCF_003002895.1_genomic	M00526	Lysine biosynthesis, DAP dehydrogenase pathway, aspartate => lysine	K00928,K00133,K01714,K00215,K01586
GCF_006716915.1_genomic	M00526	Lysine biosynthesis, DAP dehydrogenase pathway, aspartate => lysine	K00928,K00133,K01714,K00215,K01586
GCF_001428025.1_genomic	M00526	Lysine biosynthesis, DAP dehydrogenase pathway, aspartate => lysine	K00928,K00133,K01714,K00215,K01586
GCF_000720035.1_genomic	M00526	Lysine biosynthesis, DAP dehydrogenase pathway, aspartate => lysine	K00928,K00133,K01714,K00215,K01586
EsbW_18-Q3-R4-48_BAT3C.295	M00526	Lysine biosynthesis, DAP dehydrogenase pathway, aspartate => lysine	K00928,K00133,K01714,K00215,K01586
GCF_001570945.1_genomic	M00526	Lysine biosynthesis, DAP dehydrogenase pathway, aspartate => lysine	K00928,K00133,K01714,K00215,K01586
GCF_000720925.1_genomic	M00526	Lysine biosynthesis, DAP dehydrogenase pathway, aspartate => lysine	K00928,K00133,K01714,K00215,K01586
GCF_001428305.1_genomic	M00526	Lysine biosynthesis, DAP dehydrogenase pathway, aspartate => lysine	K00928,K00133,K01714,K00215,K01586
GCF_900176385.1_genomic	M00526	Lysine biosynthesis, DAP dehydrogenase pathway, aspartate => lysine	K00928,K00133,K01714,K00215,K01586
GCF_000576595.1_genomic	M00526	Lysine biosynthesis, DAP dehydrogenase pathway, aspartate => lysine	K00928,K00133,K01714,K00215,K01586
GCF_000768685.1_genomic	M00526	Lysine biosynthesis, DAP dehydrogenase pathway, aspartate => lysine	K00928,K00133,K01714,K00215,K01586
GCF_900289115.1_genomic	M00526	Lysine biosynthesis, DAP dehydrogenase pathway, aspartate => lysine	K00928,K00133,K01714,K00215,K01586
GCF_000768695.1_genomic	M00526	Lysine biosynthesis, DAP dehydrogenase pathway, aspartate => lysine	K00928,K00133,K01714,K00215,K01586
GCA_001591405.1_genomic	M00526	Lysine biosynthesis, DAP dehydrogenase pathway, aspartate => lysine	K00928,K00133,K01714,K00215,K01586
GCF_900104525.1_genomic	M00526	Lysine biosynthesis, DAP dehydrogenase pathway, aspartate => lysine	K00928,K00133,K01714,K00215,K01586
GCF_006716205.1_genomic	M00526	Lysine biosynthesis, DAP dehydrogenase pathway, aspartate => lysine	K00928,K00133,K01714,K00215,K01586
GCF_000152705.1_genomic	M00526	Lysine biosynthesis, DAP dehydrogenase pathway, aspartate => lysine	K00928,K00133,K01714,K00215,K01586
Bjer_18-Q3-R1-45_BAT3C.93	M00526	Lysine biosynthesis, DAP dehydrogenase pathway, aspartate => lysine	K00928,K00133,K01714,K00215,K01586
Hjor_18-Q3-R7-51_BATAC.29	M00527	Lysine biosynthesis, DAP aminotransferase pathway, aspartate => lysine	K00928,K00133,K01714,K00215,K01778,K01586
GCF_006715055.1_genomic	M00527	Lysine biosynthesis, DAP aminotransferase pathway, aspartate => lysine	K00928,K00133,K01714,K00215,K01778,K01586
Hjor_18-Q3-R7-51_BAT3C.81_sub	M00527	Lysine biosynthesis, DAP aminotransferase pathway, aspartate => lysine	K00928,K00133,K01714,K00215,K01778,K01586
GCF_005222685.1_genomic	M00527	Lysine biosynthesis, DAP aminotransferase pathway, aspartate => lysine	K00928,K00133,K01714,K00215,K01778,K01586
GCF_006715875.1_genomic	M00527	Lysine biosynthesis, DAP aminotransferase pathway, aspartate => lysine	K00928,K00133,K01714,K00215,K01778,K01586
GCF_000768675.1_genomic	M00527	Lysine biosynthesis, DAP aminotransferase pathway, aspartate => lysine	K00928,K00133,K01714,K00215,K01778,K01586
GCF_001427985.1_genomic	M00527	Lysine biosynthesis, DAP aminotransferase pathway, aspartate => lysine	K00928,K00133,K01714,K00215,K01778,K01586
GCA_000955875.1_genomic	M00527	Lysine biosynthesis, DAP aminotransferase pathway, aspartate => lysine	K00928,K00133,K01714,K00215,K01778,K01586
GCF_001570965.1_genomic	M00527	Lysine biosynthesis, DAP aminotransferase pathway, aspartate => lysine	K00928,K00133,K01714,K00215,K01778,K01586
GCF_001428505.1_genomic	M00527	Lysine biosynthesis, DAP aminotransferase pathway, aspartate => lysine	K00928,K00133,K01714,K00215,K01778,K01586
GCF_000576575.1_genomic	M00527	Lysine biosynthesis, DAP aminotransferase pathway, aspartate => lysine	K00928,K00133,K01714,K00215,K01778,K01586
GCF_000383675.1_genomic	M00527	Lysine biosynthesis, DAP aminotransferase pathway, aspartate => lysine	K00928,K00133,K01714,K00215,K01778,K01586
GCA_003132125.1_genomic	M00527	Lysine biosynthesis, DAP aminotransferase pathway, aspartate => lysine	K00928,K00133,K01714,K00215,K01778,K01586
GCF_001429185.1_genomic	M00527	Lysine biosynthesis, DAP aminotransferase pathway, aspartate => lysine	K00928,K00133,K01714,K00215,K01778,K01586
GCA_001956915.1_genomic	M00527	Lysine biosynthesis, DAP aminotransferase pathway, aspartate => lysine	K00928,K00133,K01714,K00215,K01778,K01586
GCF_006717145.1_genomic	M00527	Lysine biosynthesis, DAP aminotransferase pathway, aspartate => lysine	K00928,K00133,K01714,K00215,K01778,K01586
Mari_18-Q3-R65-66_BAT3C.41	M00527	Lysine biosynthesis, DAP aminotransferase pathway, aspartate => lysine	K00928,K00133,K01714,K00215,K01778,K01586
GCF_900111375.1_genomic	M00527	Lysine biosynthesis, DAP aminotransferase pathway, aspartate => lysine	K00928,K00133,K01714,K00215,K01778,K01586
GCF_001428065.1_genomic	M00527	Lysine biosynthesis, DAP aminotransferase pathway, aspartate => lysine	K00928,K00133,K01714,K00215,K01778,K01586
Aved_18-Q3-R54-62_MAXAC.378	M00527	Lysine biosynthesis, DAP aminotransferase pathway, aspartate => lysine	K00928,K00133,K01714,K00215,K01778,K01586
GCF_002846495.1_genomic	M00527	Lysine biosynthesis, DAP aminotransferase pathway, aspartate => lysine	K00928,K00133,K01714,K00215,K01778,K01586
GCF_001429605.1_genomic	M00527	Lysine biosynthesis, DAP aminotransferase pathway, aspartate => lysine	K00928,K00133,K01714,K00215,K01778,K01586
GCF_000184685.1_genomic	M00527	Lysine biosynthesis, DAP aminotransferase pathway, aspartate => lysine	K00928,K00133,K01714,K00215,K01778,K01586
Hirt_18-Q3-R61-65_BAT3C.386	M00527	Lysine biosynthesis, DAP aminotransferase pathway, aspartate => lysine	K00928,K00133,K01714,K00215,K01778,K01586
GCF_006716675.1_genomic	M00527	Lysine biosynthesis, DAP aminotransferase pathway, aspartate => lysine	K00928,K00133,K01714,K00215,K01778,K01586
GCF_000620545.1_genomic	M00527	Lysine biosynthesis, DAP aminotransferase pathway, aspartate => lysine	K00928,K00133,K01714,K00215,K01778,K01586
GCF_000367525.1_genomic	M00527	Lysine biosynthesis, DAP aminotransferase pathway, aspartate => lysine	K00928,K00133,K01714,K00215,K01778,K01586
GCF_006717025.1_genomic	M00527	Lysine biosynthesis, DAP aminotransferase pathway, aspartate => lysine	K00928,K00133,K01714,K00215,K01778,K01586
GCF_006438965.1_genomic	M00527	Lysine biosynthesis, DAP aminotransferase pathway, aspartate => lysine	K00928,K00133,K01714,K00215,K01778,K01586
GCF_003635045.1_genomic	M00527	Lysine biosynthesis, DAP aminotransferase pathway, aspartate => lysine	K00928,K00133,K01714,K00215,K01778,K01586
AalW_18-Q3-R10-53_BAT3C.524	M00527	Lysine biosynthesis, DAP aminotransferase pathway, aspartate => lysine	K00928,K00133,K01714,K00215,K01778,K01586
GCF_001552435.1_genomic	M00527	Lysine biosynthesis, DAP aminotransferase pathway, aspartate => lysine	K00928,K00133,K01714,K00215,K01778,K01586
GCF_001050535.1_genomic	M00527	Lysine biosynthesis, DAP aminotransferase pathway, aspartate => lysine	K00928,K00133,K01714,K00215,K01778,K01586
GCA_002404345.1_genomic	M00527	Lysine biosynthesis, DAP aminotransferase pathway, aspartate => lysine	K00928,K00133,K01714,K00215,K01778,K01586
GCF_001046855.1_genomic	M00527	Lysine biosynthesis, DAP aminotransferase pathway, aspartate => lysine	K00928,K00133,K01714,K00215,K01778,K01586
GCF_001426245.1_genomic	M00527	Lysine biosynthesis, DAP aminotransferase pathway, aspartate => lysine	K00928,K00133,K01714,K00215,K01778,K01586
GCF_001637565.1_genomic	M00527	Lysine biosynthesis, DAP aminotransferase pathway, aspartate => lysine	K00928,K00133,K01714,K00215,K01778,K01586
GCF_001570985.1_genomic	M00527	Lysine biosynthesis, DAP aminotransferase pathway, aspartate => lysine	K00928,K00133,K01714,K00215,K01778,K01586
GCF_000768705.1_genomic	M00527	Lysine biosynthesis, DAP aminotransferase pathway, aspartate => lysine	K00928,K00133,K01714,K00215,K01778,K01586
Hjor_18-Q3-R7-51_MAXAC.088	M00527	Lysine biosynthesis, DAP aminotransferase pathway, aspartate => lysine	K00928,K00133,K01714,K00215,K01778,K01586
Ribe_18-Q3-R11-54_BAT3C.65	M00527	Lysine biosynthesis, DAP aminotransferase pathway, aspartate => lysine	K00928,K00133,K01714,K00215,K01778,K01586
GCF_001046875.1_genomic	M00527	Lysine biosynthesis, DAP aminotransferase pathway, aspartate => lysine	K00928,K00133,K01714,K00215,K01778,K01586
GCF_001758225.1_genomic	M00527	Lysine biosynthesis, DAP aminotransferase pathway, aspartate => lysine	K00928,K00133,K01714,K00215,K01778,K01586
GCF_004295485.1_genomic	M00527	Lysine biosynthesis, DAP aminotransferase pathway, aspartate => lysine	K00928,K00133,K01714,K00215,K01778,K01586
GCF_003002895.1_genomic	M00527	Lysine biosynthesis, DAP aminotransferase pathway, aspartate => lysine	K00928,K00133,K01714,K00215,K01778,K01586
GCF_006716915.1_genomic	M00527	Lysine biosynthesis, DAP aminotransferase pathway, aspartate => lysine	K00928,K00133,K01714,K00215,K01778,K01586
GCF_001428025.1_genomic	M00527	Lysine biosynthesis, DAP aminotransferase pathway, aspartate => lysine	K00928,K00133,K01714,K00215,K01778,K01586
GCF_000720035.1_genomic	M00527	Lysine biosynthesis, DAP aminotransferase pathway, aspartate => lysine	K00928,K00133,K01714,K00215,K01778,K01586
EsbW_18-Q3-R4-48_BAT3C.295	M00527	Lysine biosynthesis, DAP aminotransferase pathway, aspartate => lysine	K00928,K00133,K01714,K00215,K01778,K01586
GCF_001570945.1_genomic	M00527	Lysine biosynthesis, DAP aminotransferase pathway, aspartate => lysine	K00928,K00133,K01714,K00215,K01778,K01586
GCF_000720925.1_genomic	M00527	Lysine biosynthesis, DAP aminotransferase pathway, aspartate => lysine	K00928,K00133,K01714,K00215,K01778,K01586
GCF_001428305.1_genomic	M00527	Lysine biosynthesis, DAP aminotransferase pathway, aspartate => lysine	K00928,K00133,K01714,K00215,K01778,K01586
GCF_900176385.1_genomic	M00527	Lysine biosynthesis, DAP aminotransferase pathway, aspartate => lysine	K00928,K00133,K01714,K00215,K01778,K01586
GCF_000576595.1_genomic	M00527	Lysine biosynthesis, DAP aminotransferase pathway, aspartate => lysine	K00928,K00133,K01714,K00215,K01778,K01586
GCF_000768685.1_genomic	M00527	Lysine biosynthesis, DAP aminotransferase pathway, aspartate => lysine	K00928,K00133,K01714,K00215,K01778,K01586
GCF_900289115.1_genomic	M00527	Lysine biosynthesis, DAP aminotransferase pathway, aspartate => lysine	K00928,K00133,K01714,K00215,K01778,K01586
GCF_000768695.1_genomic	M00527	Lysine biosynthesis, DAP aminotransferase pathway, aspartate => lysine	K00928,K00133,K01714,K00215,K01778,K01586
GCA_001591405.1_genomic	M00527	Lysine biosynthesis, DAP aminotransferase pathway, aspartate => lysine	K00928,K00133,K01714,K00215,K01778,K01586
GCF_900104525.1_genomic	M00527	Lysine biosynthesis, DAP aminotransferase pathway, aspartate => lysine	K00928,K00133,K01714,K00215,K01778,K01586
GCF_006716205.1_genomic	M00527	Lysine biosynthesis, DAP aminotransferase pathway, aspartate => lysine	K00928,K00133,K01714,K00215,K01778,K01586
GCF_000152705.1_genomic	M00527	Lysine biosynthesis, DAP aminotransferase pathway, aspartate => lysine	K00928,K00133,K01714,K00215,K01778,K01586
Bjer_18-Q3-R1-45_BAT3C.93	M00527	Lysine biosynthesis, DAP aminotransferase pathway, aspartate => lysine	K00928,K00133,K01714,K00215,K01778,K01586
GCF_006715055.1_genomic	M00167	Reductive pentose phosphate cycle, glyceraldehyde-3P => ribulose-5P	K01623,K01624,K02446,K00615,K01623,K01624,K00615,K01808
GCF_005222685.1_genomic	M00167	Reductive pentose phosphate cycle, glyceraldehyde-3P => ribulose-5P	K01624,K02446,K00615,K01624,K00615,K01808
GCF_006715875.1_genomic	M00167	Reductive pentose phosphate cycle, glyceraldehyde-3P => ribulose-5P	K01624,K02446,K00615,K01624,K00615,K01808
GCF_000768675.1_genomic	M00167	Reductive pentose phosphate cycle, glyceraldehyde-3P => ribulose-5P	K01624,K02446,K00615,K01624,K00615,K01808
GCF_001427985.1_genomic	M00167	Reductive pentose phosphate cycle, glyceraldehyde-3P => ribulose-5P	K01624,K02446,K00615,K01624,K00615,K01808
GCA_000955875.1_genomic	M00167	Reductive pentose phosphate cycle, glyceraldehyde-3P => ribulose-5P	K01624,K02446,K00615,K01624,K00615,K01808
GCF_001570965.1_genomic	M00167	Reductive pentose phosphate cycle, glyceraldehyde-3P => ribulose-5P	K01624,K02446,K00615,K01624,K00615,K01808
GCF_001428505.1_genomic	M00167	Reductive pentose phosphate cycle, glyceraldehyde-3P => ribulose-5P	K01624,K02446,K00615,K01624,K00615,K01808
GCF_000576575.1_genomic	M00167	Reductive pentose phosphate cycle, glyceraldehyde-3P => ribulose-5P	K01624,K02446,K00615,K01624,K00615,K01808
GCF_000383675.1_genomic	M00167	Reductive pentose phosphate cycle, glyceraldehyde-3P => ribulose-5P	K01624,K02446,K00615,K01624,K00615,K01808
GCF_001429185.1_genomic	M00167	Reductive pentose phosphate cycle, glyceraldehyde-3P => ribulose-5P	K01624,K02446,K00615,K01624,K00615,K01808
GCF_006717145.1_genomic	M00167	Reductive pentose phosphate cycle, glyceraldehyde-3P => ribulose-5P	K01624,K02446,K00615,K01624,K00615,K01808
GCF_900111375.1_genomic	M00167	Reductive pentose phosphate cycle, glyceraldehyde-3P => ribulose-5P	K01624,K02446,K00615,K01624,K00615,K01808
GCF_001429605.1_genomic	M00167	Reductive pentose phosphate cycle, glyceraldehyde-3P => ribulose-5P	K01624,K02446,K00615,K01624,K00615,K01808
GCF_000184685.1_genomic	M00167	Reductive pentose phosphate cycle, glyceraldehyde-3P => ribulose-5P	K01624,K02446,K00615,K01624,K00615,K01808
GCF_006716675.1_genomic	M00167	Reductive pentose phosphate cycle, glyceraldehyde-3P => ribulose-5P	K01624,K02446,K00615,K01624,K00615,K01808
GCF_000620545.1_genomic	M00167	Reductive pentose phosphate cycle, glyceraldehyde-3P => ribulose-5P	K01624,K02446,K00615,K01624,K00615,K01808
GCF_006717025.1_genomic	M00167	Reductive pentose phosphate cycle, glyceraldehyde-3P => ribulose-5P	K01624,K02446,K00615,K01624,K00615,K01808
GCF_006438965.1_genomic	M00167	Reductive pentose phosphate cycle, glyceraldehyde-3P => ribulose-5P	K01624,K02446,K00615,K01624,K00615,K01808
GCF_003635045.1_genomic	M00167	Reductive pentose phosphate cycle, glyceraldehyde-3P => ribulose-5P	K01624,K02446,K00615,K01624,K00615,K01808
GCF_001552435.1_genomic	M00167	Reductive pentose phosphate cycle, glyceraldehyde-3P => ribulose-5P	K01624,K02446,K00615,K01624,K00615,K01808
GCA_002404345.1_genomic	M00167	Reductive pentose phosphate cycle, glyceraldehyde-3P => ribulose-5P	K01624,K02446,K00615,K01624,K00615,K01808
GCF_001426245.1_genomic	M00167	Reductive pentose phosphate cycle, glyceraldehyde-3P => ribulose-5P	K01624,K02446,K00615,K01624,K00615,K01808
GCF_001637565.1_genomic	M00167	Reductive pentose phosphate cycle, glyceraldehyde-3P => ribulose-5P	K01624,K02446,K00615,K01624,K00615,K01808
GCF_001570985.1_genomic	M00167	Reductive pentose phosphate cycle, glyceraldehyde-3P => ribulose-5P	K01624,K02446,K00615,K01624,K00615,K01808
GCF_000768705.1_genomic	M00167	Reductive pentose phosphate cycle, glyceraldehyde-3P => ribulose-5P	K01624,K02446,K00615,K01624,K00615,K01808
GCF_001758225.1_genomic	M00167	Reductive pentose phosphate cycle, glyceraldehyde-3P => ribulose-5P	K01623,K01624,K02446,K00615,K01623,K01624,K00615,K01808
GCF_004295485.1_genomic	M00167	Reductive pentose phosphate cycle, glyceraldehyde-3P => ribulose-5P	K01624,K02446,K00615,K01624,K00615,K01808
GCF_003002895.1_genomic	M00167	Reductive pentose phosphate cycle, glyceraldehyde-3P => ribulose-5P	K01624,K02446,K00615,K01624,K00615,K01808
GCF_006716915.1_genomic	M00167	Reductive pentose phosphate cycle, glyceraldehyde-3P => ribulose-5P	K01624,K02446,K00615,K01624,K00615,K01808
GCF_001428025.1_genomic	M00167	Reductive pentose phosphate cycle, glyceraldehyde-3P => ribulose-5P	K01624,K02446,K00615,K01624,K00615,K01808
GCF_000720035.1_genomic	M00167	Reductive pentose phosphate cycle, glyceraldehyde-3P => ribulose-5P	K01624,K02446,K00615,K01624,K00615,K01808
GCF_001570945.1_genomic	M00167	Reductive pentose phosphate cycle, glyceraldehyde-3P => ribulose-5P	K01624,K02446,K00615,K01624,K00615,K01808
GCF_001428305.1_genomic	M00167	Reductive pentose phosphate cycle, glyceraldehyde-3P => ribulose-5P	K01624,K02446,K00615,K01624,K00615,K01808
GCF_900176385.1_genomic	M00167	Reductive pentose phosphate cycle, glyceraldehyde-3P => ribulose-5P	K01624,K02446,K00615,K01624,K00615,K01808
GCF_000576595.1_genomic	M00167	Reductive pentose phosphate cycle, glyceraldehyde-3P => ribulose-5P	K01624,K02446,K00615,K01624,K00615,K01808
GCF_000768685.1_genomic	M00167	Reductive pentose phosphate cycle, glyceraldehyde-3P => ribulose-5P	K01624,K02446,K00615,K01624,K00615,K01808
GCF_000768695.1_genomic	M00167	Reductive pentose phosphate cycle, glyceraldehyde-3P => ribulose-5P	K01624,K02446,K00615,K01624,K00615,K01808
GCA_001591405.1_genomic	M00167	Reductive pentose phosphate cycle, glyceraldehyde-3P => ribulose-5P	K01624,K02446,K00615,K01624,K00615,K01808
GCF_900104525.1_genomic	M00167	Reductive pentose phosphate cycle, glyceraldehyde-3P => ribulose-5P	K01624,K02446,K00615,K01624,K00615,K01808
GCF_006716205.1_genomic	M00167	Reductive pentose phosphate cycle, glyceraldehyde-3P => ribulose-5P	K01623,K01624,K02446,K00615,K01623,K01624,K00615,K01808
GCF_000152705.1_genomic	M00167	Reductive pentose phosphate cycle, glyceraldehyde-3P => ribulose-5P	K01624,K02446,K00615,K01624,K00615,K01808
Hjor_18-Q3-R7-51_BATAC.29	M00049	Adenine ribonucleotide biosynthesis, IMP => ADP,ATP	K01939,K01756,K00939,K00940,K00873
GCF_006715055.1_genomic	M00049	Adenine ribonucleotide biosynthesis, IMP => ADP,ATP	K01939,K01756,K00939,K00940,K00873
GCF_005222685.1_genomic	M00049	Adenine ribonucleotide biosynthesis, IMP => ADP,ATP	K01939,K01756,K00939,K00940,K00873
GCF_006715875.1_genomic	M00049	Adenine ribonucleotide biosynthesis, IMP => ADP,ATP	K01939,K01756,K00939,K00940,K00873
GCF_000768675.1_genomic	M00049	Adenine ribonucleotide biosynthesis, IMP => ADP,ATP	K01939,K01756,K00939,K00940,K00873
GCF_001427985.1_genomic	M00049	Adenine ribonucleotide biosynthesis, IMP => ADP,ATP	K01939,K01756,K00939,K00940,K00873
GCA_000955875.1_genomic	M00049	Adenine ribonucleotide biosynthesis, IMP => ADP,ATP	K01939,K01756,K00939,K00940,K00873
GCF_001570965.1_genomic	M00049	Adenine ribonucleotide biosynthesis, IMP => ADP,ATP	K01939,K01756,K00939,K00940,K00873
GCF_001428505.1_genomic	M00049	Adenine ribonucleotide biosynthesis, IMP => ADP,ATP	K01939,K01756,K00939,K00940,K00873
GCF_000576575.1_genomic	M00049	Adenine ribonucleotide biosynthesis, IMP => ADP,ATP	K01939,K01756,K00939,K00940,K00873
GCF_000383675.1_genomic	M00049	Adenine ribonucleotide biosynthesis, IMP => ADP,ATP	K01939,K01756,K00939,K00940,K00873
GCA_003132125.1_genomic	M00049	Adenine ribonucleotide biosynthesis, IMP => ADP,ATP	K01939,K01756,K00939,K00940,K00873
GCF_001429185.1_genomic	M00049	Adenine ribonucleotide biosynthesis, IMP => ADP,ATP	K01939,K01756,K00939,K00940,K00873
GCA_001956915.1_genomic	M00049	Adenine ribonucleotide biosynthesis, IMP => ADP,ATP	K01939,K01756,K00939,K00940
GCF_006717145.1_genomic	M00049	Adenine ribonucleotide biosynthesis, IMP => ADP,ATP	K01939,K01756,K00939,K00940,K00873
Mari_18-Q3-R65-66_BAT3C.41	M00049	Adenine ribonucleotide biosynthesis, IMP => ADP,ATP	K01939,K01756,K00939,K00940,K00873
GCF_900111375.1_genomic	M00049	Adenine ribonucleotide biosynthesis, IMP => ADP,ATP	K01939,K01756,K00939,K00940,K00873
GCF_001428065.1_genomic	M00049	Adenine ribonucleotide biosynthesis, IMP => ADP,ATP	K01939,K01756,K00939,K00940,K00873
Aved_18-Q3-R54-62_MAXAC.378	M00049	Adenine ribonucleotide biosynthesis, IMP => ADP,ATP	K01939,K01756,K00939,K00940,K00873
GCF_002846495.1_genomic	M00049	Adenine ribonucleotide biosynthesis, IMP => ADP,ATP	K01939,K01756,K00939,K00940,K00873
GCF_001429605.1_genomic	M00049	Adenine ribonucleotide biosynthesis, IMP => ADP,ATP	K01939,K01756,K00939,K00940,K00873
GCF_000184685.1_genomic	M00049	Adenine ribonucleotide biosynthesis, IMP => ADP,ATP	K01939,K01756,K00939,K00940,K00873
GCF_006716675.1_genomic	M00049	Adenine ribonucleotide biosynthesis, IMP => ADP,ATP	K01939,K01756,K00939,K00940,K00873
GCF_000620545.1_genomic	M00049	Adenine ribonucleotide biosynthesis, IMP => ADP,ATP	K01939,K01756,K00939,K00940,K00873
GCF_000367525.1_genomic	M00049	Adenine ribonucleotide biosynthesis, IMP => ADP,ATP	K01939,K01756,K00939,K00940,K00873
GCF_006717025.1_genomic	M00049	Adenine ribonucleotide biosynthesis, IMP => ADP,ATP	K01939,K01756,K00939,K00940,K00873
GCF_000297495.1_genomic	M00049	Adenine ribonucleotide biosynthesis, IMP => ADP,ATP	K01939,K01756,K00939,K00940
GCF_006438965.1_genomic	M00049	Adenine ribonucleotide biosynthesis, IMP => ADP,ATP	K01939,K01756,K00939,K00940,K00873
GCF_003635045.1_genomic	M00049	Adenine ribonucleotide biosynthesis, IMP => ADP,ATP	K01939,K01756,K00939,K00940,K00873
AalW_18-Q3-R10-53_BAT3C.524	M00049	Adenine ribonucleotide biosynthesis, IMP => ADP,ATP	K01939,K01756,K00939,K00940,K00873
GCF_001552435.1_genomic	M00049	Adenine ribonucleotide biosynthesis, IMP => ADP,ATP	K01939,K01756,K00939,K00940,K00873
GCF_001050535.1_genomic	M00049	Adenine ribonucleotide biosynthesis, IMP => ADP,ATP	K01939,K01756,K00939,K00940,K00873
GCF_001046855.1_genomic	M00049	Adenine ribonucleotide biosynthesis, IMP => ADP,ATP	K01939,K01756,K00939,K00940,K00873
GCF_001426245.1_genomic	M00049	Adenine ribonucleotide biosynthesis, IMP => ADP,ATP	K01939,K01756,K00939,K00940,K00873
GCF_001637565.1_genomic	M00049	Adenine ribonucleotide biosynthesis, IMP => ADP,ATP	K01939,K01756,K00939,K00940,K00873
GCF_001570985.1_genomic	M00049	Adenine ribonucleotide biosynthesis, IMP => ADP,ATP	K01939,K01756,K00939,K00940,K00873
GCF_000768705.1_genomic	M00049	Adenine ribonucleotide biosynthesis, IMP => ADP,ATP	K01939,K01756,K00939,K00940,K00873
Hjor_18-Q3-R7-51_MAXAC.088	M00049	Adenine ribonucleotide biosynthesis, IMP => ADP,ATP	K01939,K01756,K00939,K00940
Ribe_18-Q3-R11-54_BAT3C.65	M00049	Adenine ribonucleotide biosynthesis, IMP => ADP,ATP	K01939,K01756,K00939,K00940,K00873
GCF_001046875.1_genomic	M00049	Adenine ribonucleotide biosynthesis, IMP => ADP,ATP	K01939,K01756,K00939,K00940,K00873
GCF_001758225.1_genomic	M00049	Adenine ribonucleotide biosynthesis, IMP => ADP,ATP	K01939,K01756,K00939,K00940,K00873
GCF_004295485.1_genomic	M00049	Adenine ribonucleotide biosynthesis, IMP => ADP,ATP	K01939,K01756,K00939,K00940,K00873
GCF_003002895.1_genomic	M00049	Adenine ribonucleotide biosynthesis, IMP => ADP,ATP	K01939,K01756,K00939,K00940,K00873
GCF_006716915.1_genomic	M00049	Adenine ribonucleotide biosynthesis, IMP => ADP,ATP	K01939,K01756,K00939,K00940,K00873
Ega_18-Q3-R5-49_MAXAC.001	M00049	Adenine ribonucleotide biosynthesis, IMP => ADP,ATP	K01939,K01756,K00939,K00940
GCF_001428025.1_genomic	M00049	Adenine ribonucleotide biosynthesis, IMP => ADP,ATP	K01939,K01756,K00939,K00940,K00873
GCF_000720035.1_genomic	M00049	Adenine ribonucleotide biosynthesis, IMP => ADP,ATP	K01939,K01756,K00939,K00940,K00873
EsbW_18-Q3-R4-48_BAT3C.295	M00049	Adenine ribonucleotide biosynthesis, IMP => ADP,ATP	K01939,K01756,K00939,K00940,K00873
GCF_001570945.1_genomic	M00049	Adenine ribonucleotide biosynthesis, IMP => ADP,ATP	K01939,K01756,K00939,K00940,K00873
GCF_000720925.1_genomic	M00049	Adenine ribonucleotide biosynthesis, IMP => ADP,ATP	K01939,K01756,K00939,K00940,K00873
GCF_001428305.1_genomic	M00049	Adenine ribonucleotide biosynthesis, IMP => ADP,ATP	K01939,K01756,K00939,K00940,K00873
Hjor_18-Q3-R7-51_BAT3C.94	M00049	Adenine ribonucleotide biosynthesis, IMP => ADP,ATP	K01939,K01756,K00939,K00940,K00873
GCF_900176385.1_genomic	M00049	Adenine ribonucleotide biosynthesis, IMP => ADP,ATP	K01939,K01756,K00939,K00940,K00873
GCF_000576595.1_genomic	M00049	Adenine ribonucleotide biosynthesis, IMP => ADP,ATP	K01939,K01756,K00939,K00940,K00873
GCF_000768685.1_genomic	M00049	Adenine ribonucleotide biosynthesis, IMP => ADP,ATP	K01939,K01756,K00939,K00940,K00873
GCF_900289115.1_genomic	M00049	Adenine ribonucleotide biosynthesis, IMP => ADP,ATP	K01939,K01756,K00939,K00940,K00873
GCF_000768695.1_genomic	M00049	Adenine ribonucleotide biosynthesis, IMP => ADP,ATP	K01939,K01756,K00939,K00940,K00873
GCA_001591405.1_genomic	M00049	Adenine ribonucleotide biosynthesis, IMP => ADP,ATP	K01939,K01756,K00939,K00940,K00873
GCF_900104525.1_genomic	M00049	Adenine ribonucleotide biosynthesis, IMP => ADP,ATP	K01939,K01756,K00939,K00940,K00873
GCF_006716205.1_genomic	M00049	Adenine ribonucleotide biosynthesis, IMP => ADP,ATP	K01939,K01756,K00939,K00940,K00873
GCF_000152705.1_genomic	M00049	Adenine ribonucleotide biosynthesis, IMP => ADP,ATP	K01939,K01756,K00939,K00940,K00873
Bjer_18-Q3-R1-45_BAT3C.93	M00049	Adenine ribonucleotide biosynthesis, IMP => ADP,ATP	K01939,K01756,K00939,K00940,K00873
Hjor_18-Q3-R7-51_BATAC.29	M00048	Inosine monophosphate biosynthesis, PRPP + glutamine => IMP	K00764,K01945,K11175,K01952,K01933,K01923,K01756,K00602
GCF_006715055.1_genomic	M00048	Inosine monophosphate biosynthesis, PRPP + glutamine => IMP	K00764,K01945,K11175,K01952,K01933,K01923,K01756,K00602
GCF_005222685.1_genomic	M00048	Inosine monophosphate biosynthesis, PRPP + glutamine => IMP	K00764,K01945,K11175,K01952,K01933,K01923,K01756,K00602
GCF_006715875.1_genomic	M00048	Inosine monophosphate biosynthesis, PRPP + glutamine => IMP	K00764,K01945,K11175,K01952,K01933,K01923,K01756,K00602
GCF_000768675.1_genomic	M00048	Inosine monophosphate biosynthesis, PRPP + glutamine => IMP	K00764,K01945,K11175,K01952,K01933,K01923,K01756,K00602
GCF_001427985.1_genomic	M00048	Inosine monophosphate biosynthesis, PRPP + glutamine => IMP	K00764,K01945,K11175,K01952,K01933,K01923,K01756,K00602
GCA_000955875.1_genomic	M00048	Inosine monophosphate biosynthesis, PRPP + glutamine => IMP	K00764,K01945,K11175,K01952,K01933,K01923,K01756,K00602
GCF_001570965.1_genomic	M00048	Inosine monophosphate biosynthesis, PRPP + glutamine => IMP	K00764,K01945,K11175,K01952,K01933,K01923,K01756,K00602
GCF_001428505.1_genomic	M00048	Inosine monophosphate biosynthesis, PRPP + glutamine => IMP	K00764,K01945,K11175,K01952,K01933,K01923,K01756,K00602
GCF_000576575.1_genomic	M00048	Inosine monophosphate biosynthesis, PRPP + glutamine => IMP	K00764,K01945,K11175,K01952,K01933,K01923,K01756,K00602
GCF_000383675.1_genomic	M00048	Inosine monophosphate biosynthesis, PRPP + glutamine => IMP	K00764,K01945,K11175,K01952,K01933,K01923,K01756,K00602
GCA_003132125.1_genomic	M00048	Inosine monophosphate biosynthesis, PRPP + glutamine => IMP	K00764,K01945,K11175,K01952,K01933,K01923,K01756,K00602
GCF_001429185.1_genomic	M00048	Inosine monophosphate biosynthesis, PRPP + glutamine => IMP	K00764,K01945,K11175,K01952,K01933,K01923,K01756,K00602
GCA_001956915.1_genomic	M00048	Inosine monophosphate biosynthesis, PRPP + glutamine => IMP	K00764,K01945,K11175,K01952,K01933,K01923,K01756,K00602
GCF_006717145.1_genomic	M00048	Inosine monophosphate biosynthesis, PRPP + glutamine => IMP	K00764,K01945,K11175,K01952,K01933,K01923,K01756,K00602
Mari_18-Q3-R65-66_BAT3C.41	M00048	Inosine monophosphate biosynthesis, PRPP + glutamine => IMP	K00764,K01945,K11175,K01952,K01933,K01923,K01756,K00602
GCF_900111375.1_genomic	M00048	Inosine monophosphate biosynthesis, PRPP + glutamine => IMP	K00764,K01945,K11175,K01952,K01933,K01923,K01756,K00602
GCF_001428065.1_genomic	M00048	Inosine monophosphate biosynthesis, PRPP + glutamine => IMP	K00764,K01945,K11175,K01952,K01933,K01923,K01756,K00602
Aved_18-Q3-R54-62_MAXAC.378	M00048	Inosine monophosphate biosynthesis, PRPP + glutamine => IMP	K00764,K01945,K11175,K01952,K01933,K01923,K01756,K00602
GCF_002846495.1_genomic	M00048	Inosine monophosphate biosynthesis, PRPP + glutamine => IMP	K00764,K01945,K11175,K01952,K01933,K01923,K01756,K00602
GCF_001429605.1_genomic	M00048	Inosine monophosphate biosynthesis, PRPP + glutamine => IMP	K00764,K01945,K11175,K01952,K01933,K01923,K01756,K00602
GCF_000184685.1_genomic	M00048	Inosine monophosphate biosynthesis, PRPP + glutamine => IMP	K00764,K01945,K11175,K01952,K01933,K01923,K01756,K00602
Hirt_18-Q3-R61-65_BAT3C.386	M00048	Inosine monophosphate biosynthesis, PRPP + glutamine => IMP	K00764,K01945,K11175,K01952,K01933,K01923,K00602
GCF_006716675.1_genomic	M00048	Inosine monophosphate biosynthesis, PRPP + glutamine => IMP	K00764,K01945,K11175,K01952,K01933,K01923,K01756,K00602
GCF_000620545.1_genomic	M00048	Inosine monophosphate biosynthesis, PRPP + glutamine => IMP	K00764,K01945,K11175,K01952,K01933,K01923,K01756,K00602
GCF_000367525.1_genomic	M00048	Inosine monophosphate biosynthesis, PRPP + glutamine => IMP	K00764,K01945,K11175,K01952,K01933,K01923,K01756
GCF_006717025.1_genomic	M00048	Inosine monophosphate biosynthesis, PRPP + glutamine => IMP	K00764,K01945,K11175,K01952,K01933,K01923,K01756,K00602
GCF_000297495.1_genomic	M00048	Inosine monophosphate biosynthesis, PRPP + glutamine => IMP	K00764,K01945,K11175,K01952,K01933,K01923,K01756,K00602
GCF_006438965.1_genomic	M00048	Inosine monophosphate biosynthesis, PRPP + glutamine => IMP	K00764,K01945,K11175,K01952,K01933,K01923,K01756,K00602
GCF_003635045.1_genomic	M00048	Inosine monophosphate biosynthesis, PRPP + glutamine => IMP	K00764,K01945,K11175,K01952,K01933,K01923,K01756,K00602
AalW_18-Q3-R10-53_BAT3C.524	M00048	Inosine monophosphate biosynthesis, PRPP + glutamine => IMP	K00764,K01945,K11175,K01952,K01933,K01923,K01756,K00602
GCF_001552435.1_genomic	M00048	Inosine monophosphate biosynthesis, PRPP + glutamine => IMP	K00764,K01945,K11175,K01952,K01933,K01756,K00602
GCF_001050535.1_genomic	M00048	Inosine monophosphate biosynthesis, PRPP + glutamine => IMP	K00764,K01945,K11175,K01952,K01933,K01923,K01756,K00602
GCA_002404345.1_genomic	M00048	Inosine monophosphate biosynthesis, PRPP + glutamine => IMP	K00764,K01945,K11175,K01952,K01933,K01923,K01756,K00602
AalE_18-Q3-R2-46_BAT3C.188	M00048	Inosine monophosphate biosynthesis, PRPP + glutamine => IMP	K00764,K01945,K11175,K01952,K01933,K01923,K00602
GCF_001046855.1_genomic	M00048	Inosine monophosphate biosynthesis, PRPP + glutamine => IMP	K00764,K01945,K11175,K01952,K01933,K01923,K01756,K00602
GCF_001426245.1_genomic	M00048	Inosine monophosphate biosynthesis, PRPP + glutamine => IMP	K00764,K01945,K11175,K01952,K01933,K01923,K01756,K00602
GCF_001637565.1_genomic	M00048	Inosine monophosphate biosynthesis, PRPP + glutamine => IMP	K00764,K01945,K11175,K01952,K01933,K01923,K01756,K00602
GCF_001570985.1_genomic	M00048	Inosine monophosphate biosynthesis, PRPP + glutamine => IMP	K00764,K01945,K11175,K01952,K01933,K01756,K00602
GCF_000768705.1_genomic	M00048	Inosine monophosphate biosynthesis, PRPP + glutamine => IMP	K00764,K01945,K11175,K01952,K01933,K01923,K01756,K00602
Hjor_18-Q3-R7-51_MAXAC.088	M00048	Inosine monophosphate biosynthesis, PRPP + glutamine => IMP	K00764,K01945,K11175,K01952,K01933,K01923,K01756,K00602
Ribe_18-Q3-R11-54_BAT3C.65	M00048	Inosine monophosphate biosynthesis, PRPP + glutamine => IMP	K00764,K01945,K11175,K01952,K01933,K01923,K01756,K00602
GCF_001046875.1_genomic	M00048	Inosine monophosphate biosynthesis, PRPP + glutamine => IMP	K00764,K01945,K11175,K01952,K01933,K01923,K01756,K00602
GCF_001758225.1_genomic	M00048	Inosine monophosphate biosynthesis, PRPP + glutamine => IMP	K00764,K01945,K11175,K01952,K01933,K01923,K01756,K00602
GCF_004295485.1_genomic	M00048	Inosine monophosphate biosynthesis, PRPP + glutamine => IMP	K00764,K01945,K11175,K01952,K01933,K01923,K01756,K00602
GCF_003002895.1_genomic	M00048	Inosine monophosphate biosynthesis, PRPP + glutamine => IMP	K00764,K01945,K11175,K01952,K01933,K01923,K01756,K00602
GCF_006716915.1_genomic	M00048	Inosine monophosphate biosynthesis, PRPP + glutamine => IMP	K00764,K01945,K11175,K01952,K01933,K01923,K01756,K00602
Ega_18-Q3-R5-49_MAXAC.001	M00048	Inosine monophosphate biosynthesis, PRPP + glutamine => IMP	K00764,K01945,K11175,K01952,K01933,K01923,K01756,K00602
GCF_001428025.1_genomic	M00048	Inosine monophosphate biosynthesis, PRPP + glutamine => IMP	K00764,K01945,K11175,K01952,K01933,K01923,K01756,K00602
GCF_000720035.1_genomic	M00048	Inosine monophosphate biosynthesis, PRPP + glutamine => IMP	K00764,K01945,K11175,K01952,K01933,K01923,K01756,K00602
EsbW_18-Q3-R4-48_BAT3C.295	M00048	Inosine monophosphate biosynthesis, PRPP + glutamine => IMP	K00764,K11175,K01952,K01933,K01923,K01756,K00602
GCF_001570945.1_genomic	M00048	Inosine monophosphate biosynthesis, PRPP + glutamine => IMP	K00764,K01945,K11175,K01952,K01933,K01923,K01756,K00602
GCF_000720925.1_genomic	M00048	Inosine monophosphate biosynthesis, PRPP + glutamine => IMP	K00764,K01945,K11175,K01952,K01933,K01923,K01756,K00602
GCF_001428305.1_genomic	M00048	Inosine monophosphate biosynthesis, PRPP + glutamine => IMP	K00764,K01945,K11175,K01952,K01933,K01923,K01756,K00602
Hjor_18-Q3-R7-51_BAT3C.94	M00048	Inosine monophosphate biosynthesis, PRPP + glutamine => IMP	K00764,K01945,K11175,K01952,K01933,K01923,K01756,K00602
GCF_900176385.1_genomic	M00048	Inosine monophosphate biosynthesis, PRPP + glutamine => IMP	K00764,K01945,K11175,K01952,K01933,K01923,K01756,K00602
GCF_000576595.1_genomic	M00048	Inosine monophosphate biosynthesis, PRPP + glutamine => IMP	K00764,K01945,K11175,K01952,K01933,K01923,K01756,K00602
GCF_000768685.1_genomic	M00048	Inosine monophosphate biosynthesis, PRPP + glutamine => IMP	K00764,K01945,K11175,K01952,K01933,K01923,K01756,K00602
GCF_900289115.1_genomic	M00048	Inosine monophosphate biosynthesis, PRPP + glutamine => IMP	K00764,K01945,K11175,K01952,K01933,K01923,K01756,K00602
GCF_000768695.1_genomic	M00048	Inosine monophosphate biosynthesis, PRPP + glutamine => IMP	K00764,K01945,K11175,K01952,K01933,K01923,K01756,K00602
GCA_001591405.1_genomic	M00048	Inosine monophosphate biosynthesis, PRPP + glutamine => IMP	K00764,K01945,K11175,K01952,K01933,K01923,K01756,K00602
GCF_900104525.1_genomic	M00048	Inosine monophosphate biosynthesis, PRPP + glutamine => IMP	K00764,K01945,K11175,K01952,K01933,K01923,K01756,K00602
GCF_006716205.1_genomic	M00048	Inosine monophosphate biosynthesis, PRPP + glutamine => IMP	K00764,K01945,K11175,K01952,K01933,K01923,K01756,K00602
GCF_000152705.1_genomic	M00048	Inosine monophosphate biosynthesis, PRPP + glutamine => IMP	K00764,K01945,K11175,K01952,K01933,K01923,K01756,K00602
Bjer_18-Q3-R1-45_BAT3C.93	M00048	Inosine monophosphate biosynthesis, PRPP + glutamine => IMP	K00764,K01945,K11175,K01952,K01933,K01923,K01756,K00602
GCF_000297495.1_genomic	M00045	Histidine degradation, histidine => N-formiminoglutamate => glutamate	K01745,K01712,K01468,K01479
GCF_001552435.1_genomic	M00045	Histidine degradation, histidine => N-formiminoglutamate => glutamate	K01745,K01712,K01468,K01479
GCF_001637565.1_genomic	M00045	Histidine degradation, histidine => N-formiminoglutamate => glutamate	K01745,K01712,K01468,K01479
GCF_001570985.1_genomic	M00045	Histidine degradation, histidine => N-formiminoglutamate => glutamate	K01745,K01712,K01468,K01479
GCF_004295485.1_genomic	M00045	Histidine degradation, histidine => N-formiminoglutamate => glutamate	K01745,K01712,K01468,K01479
GCF_001570945.1_genomic	M00045	Histidine degradation, histidine => N-formiminoglutamate => glutamate	K01745,K01712,K01468,K01479
GCF_001428305.1_genomic	M00045	Histidine degradation, histidine => N-formiminoglutamate => glutamate	K01745,K01712,K01468,K01479
GCF_900176385.1_genomic	M00045	Histidine degradation, histidine => N-formiminoglutamate => glutamate	K01745,K01712,K01468,K01479
GCA_001591405.1_genomic	M00045	Histidine degradation, histidine => N-formiminoglutamate => glutamate	K01745,K01712,K01468,K01479
Aved_18-Q3-R54-62_MAXAC.378	M00046	Pyrimidine degradation, uracil => beta-alanine, thymine => 3-aminoisobutanoate	K17722,K17723,K01464,K01431,K06016
GCF_005222685.1_genomic	M00634	Oleandomycin transport system	K18233,K18232
GCF_005222685.1_genomic	M00632	Galactose degradation, Leloir pathway, galactose => alpha-D-glucose-1P	K01785,K00849,K00965,K01784
GCF_006715875.1_genomic	M00632	Galactose degradation, Leloir pathway, galactose => alpha-D-glucose-1P	K01785,K00849,K00965,K01784
GCA_000955875.1_genomic	M00632	Galactose degradation, Leloir pathway, galactose => alpha-D-glucose-1P	K01785,K00849,K00965,K01784
GCF_001428505.1_genomic	M00632	Galactose degradation, Leloir pathway, galactose => alpha-D-glucose-1P	K01785,K00849,K00965,K01784
GCF_000576575.1_genomic	M00632	Galactose degradation, Leloir pathway, galactose => alpha-D-glucose-1P	K01785,K00849,K00965,K01784
GCF_000383675.1_genomic	M00632	Galactose degradation, Leloir pathway, galactose => alpha-D-glucose-1P	K01785,K00849,K00965,K01784
GCF_001429185.1_genomic	M00632	Galactose degradation, Leloir pathway, galactose => alpha-D-glucose-1P	K01785,K00849,K00965,K01784
GCA_001956915.1_genomic	M00632	Galactose degradation, Leloir pathway, galactose => alpha-D-glucose-1P	K01785,K00849,K00965,K01784
GCF_006717145.1_genomic	M00632	Galactose degradation, Leloir pathway, galactose => alpha-D-glucose-1P	K01785,K00849,K00965,K01784
GCF_900111375.1_genomic	M00632	Galactose degradation, Leloir pathway, galactose => alpha-D-glucose-1P	K01785,K00849,K00965,K01784
GCF_001429605.1_genomic	M00632	Galactose degradation, Leloir pathway, galactose => alpha-D-glucose-1P	K01785,K00849,K00965,K01784
GCF_000184685.1_genomic	M00632	Galactose degradation, Leloir pathway, galactose => alpha-D-glucose-1P	K01785,K00849,K00965,K01784
GCF_006716675.1_genomic	M00632	Galactose degradation, Leloir pathway, galactose => alpha-D-glucose-1P	K01785,K00849,K00965,K01784
GCF_000620545.1_genomic	M00632	Galactose degradation, Leloir pathway, galactose => alpha-D-glucose-1P	K01785,K00849,K00965,K01784
GCF_006717025.1_genomic	M00632	Galactose degradation, Leloir pathway, galactose => alpha-D-glucose-1P	K01785,K00849,K00965,K01784
GCF_006438965.1_genomic	M00632	Galactose degradation, Leloir pathway, galactose => alpha-D-glucose-1P	K01785,K00849,K00965,K01784
GCF_003635045.1_genomic	M00632	Galactose degradation, Leloir pathway, galactose => alpha-D-glucose-1P	K01785,K00849,K00965,K01784
GCF_001426245.1_genomic	M00632	Galactose degradation, Leloir pathway, galactose => alpha-D-glucose-1P	K01785,K00849,K00965,K01784
GCF_001758225.1_genomic	M00632	Galactose degradation, Leloir pathway, galactose => alpha-D-glucose-1P	K01785,K00849,K00965,K01784
GCF_006716915.1_genomic	M00632	Galactose degradation, Leloir pathway, galactose => alpha-D-glucose-1P	K01785,K00849,K00965,K01784
GCF_001428025.1_genomic	M00632	Galactose degradation, Leloir pathway, galactose => alpha-D-glucose-1P	K01785,K00849,K00965,K01784
GCF_000720035.1_genomic	M00632	Galactose degradation, Leloir pathway, galactose => alpha-D-glucose-1P	K01785,K00849,K00965,K01784
GCF_000720925.1_genomic	M00632	Galactose degradation, Leloir pathway, galactose => alpha-D-glucose-1P	K01785,K00849,K00965,K01784
GCF_000576595.1_genomic	M00632	Galactose degradation, Leloir pathway, galactose => alpha-D-glucose-1P	K01785,K00849,K00965,K01784
GCF_900104525.1_genomic	M00632	Galactose degradation, Leloir pathway, galactose => alpha-D-glucose-1P	K01785,K00849,K00965,K01784
GCF_006716205.1_genomic	M00632	Galactose degradation, Leloir pathway, galactose => alpha-D-glucose-1P	K01785,K00849,K00965,K01784
GCF_001427985.1_genomic	M00631	D-Galacturonate degradation (bacteria), D-galacturonate => pyruvate + D-glyceraldehyde 3P	K01812,K01685,K00874,K01625
GCF_000576575.1_genomic	M00631	D-Galacturonate degradation (bacteria), D-galacturonate => pyruvate + D-glyceraldehyde 3P	K01812,K01685,K00874,K01625
GCA_003132125.1_genomic	M00631	D-Galacturonate degradation (bacteria), D-galacturonate => pyruvate + D-glyceraldehyde 3P	K01812,K01685,K00874,K01625
GCF_900111375.1_genomic	M00631	D-Galacturonate degradation (bacteria), D-galacturonate => pyruvate + D-glyceraldehyde 3P	K01812,K01685,K00874,K01625
Hjor_18-Q3-R7-51_BATAC.29	M00461	MtrB-MtrA (osmotic stress response) two-component regulatory system	K07654,K07670
GCF_006715055.1_genomic	M00461	MtrB-MtrA (osmotic stress response) two-component regulatory system	K07654,K07670
Hjor_18-Q3-R7-51_BAT3C.81_sub	M00461	MtrB-MtrA (osmotic stress response) two-component regulatory system	K07654,K07670
GCF_005222685.1_genomic	M00461	MtrB-MtrA (osmotic stress response) two-component regulatory system	K07654,K07670
GCF_006715875.1_genomic	M00461	MtrB-MtrA (osmotic stress response) two-component regulatory system	K07654,K07670
GCF_000768675.1_genomic	M00461	MtrB-MtrA (osmotic stress response) two-component regulatory system	K07654,K07670
GCF_001427985.1_genomic	M00461	MtrB-MtrA (osmotic stress response) two-component regulatory system	K07654,K07670
GCA_000955875.1_genomic	M00461	MtrB-MtrA (osmotic stress response) two-component regulatory system	K07654,K07670
GCF_001570965.1_genomic	M00461	MtrB-MtrA (osmotic stress response) two-component regulatory system	K07654,K07670
GCF_001428505.1_genomic	M00461	MtrB-MtrA (osmotic stress response) two-component regulatory system	K07654,K07670
GCF_000576575.1_genomic	M00461	MtrB-MtrA (osmotic stress response) two-component regulatory system	K07654,K07670
GCF_000383675.1_genomic	M00461	MtrB-MtrA (osmotic stress response) two-component regulatory system	K07654,K07670
GCF_001429185.1_genomic	M00461	MtrB-MtrA (osmotic stress response) two-component regulatory system	K07654,K07670
GCA_001956915.1_genomic	M00461	MtrB-MtrA (osmotic stress response) two-component regulatory system	K07654,K07670
GCF_006717145.1_genomic	M00461	MtrB-MtrA (osmotic stress response) two-component regulatory system	K07654,K07670
Mari_18-Q3-R65-66_BAT3C.41	M00461	MtrB-MtrA (osmotic stress response) two-component regulatory system	K07654,K07670
GCF_900111375.1_genomic	M00461	MtrB-MtrA (osmotic stress response) two-component regulatory system	K07654,K07670
GCF_001428065.1_genomic	M00461	MtrB-MtrA (osmotic stress response) two-component regulatory system	K07654,K07670
Aved_18-Q3-R54-62_MAXAC.378	M00461	MtrB-MtrA (osmotic stress response) two-component regulatory system	K07654,K07670
GCF_001429605.1_genomic	M00461	MtrB-MtrA (osmotic stress response) two-component regulatory system	K07654,K07670
GCF_000184685.1_genomic	M00461	MtrB-MtrA (osmotic stress response) two-component regulatory system	K07654,K07670
Hirt_18-Q3-R61-65_BAT3C.386	M00461	MtrB-MtrA (osmotic stress response) two-component regulatory system	K07654,K07670
GCF_006716675.1_genomic	M00461	MtrB-MtrA (osmotic stress response) two-component regulatory system	K07654,K07670
GCF_000620545.1_genomic	M00461	MtrB-MtrA (osmotic stress response) two-component regulatory system	K07654,K07670
GCF_000367525.1_genomic	M00461	MtrB-MtrA (osmotic stress response) two-component regulatory system	K07654,K07670
GCF_006717025.1_genomic	M00461	MtrB-MtrA (osmotic stress response) two-component regulatory system	K07654,K07670
GCF_006438965.1_genomic	M00461	MtrB-MtrA (osmotic stress response) two-component regulatory system	K07654,K07670
GCA_003157445.1_genomic	M00461	MtrB-MtrA (osmotic stress response) two-component regulatory system	K07654,K07670
GCF_003635045.1_genomic	M00461	MtrB-MtrA (osmotic stress response) two-component regulatory system	K07654,K07670
AalW_18-Q3-R10-53_BAT3C.524	M00461	MtrB-MtrA (osmotic stress response) two-component regulatory system	K07654,K07670
GCF_001552435.1_genomic	M00461	MtrB-MtrA (osmotic stress response) two-component regulatory system	K07654,K07670
GCF_001050535.1_genomic	M00461	MtrB-MtrA (osmotic stress response) two-component regulatory system	K07654,K07670
GCA_002404345.1_genomic	M00461	MtrB-MtrA (osmotic stress response) two-component regulatory system	K07654,K07670
AalE_18-Q3-R2-46_BAT3C.188	M00461	MtrB-MtrA (osmotic stress response) two-component regulatory system	K07654,K07670
GCF_001046855.1_genomic	M00461	MtrB-MtrA (osmotic stress response) two-component regulatory system	K07654,K07670
GCF_001426245.1_genomic	M00461	MtrB-MtrA (osmotic stress response) two-component regulatory system	K07654,K07670
GCF_001637565.1_genomic	M00461	MtrB-MtrA (osmotic stress response) two-component regulatory system	K07654,K07670
GCF_001570985.1_genomic	M00461	MtrB-MtrA (osmotic stress response) two-component regulatory system	K07654,K07670
GCF_000768705.1_genomic	M00461	MtrB-MtrA (osmotic stress response) two-component regulatory system	K07654,K07670
Hjor_18-Q3-R7-51_MAXAC.088	M00461	MtrB-MtrA (osmotic stress response) two-component regulatory system	K07654,K07670
Ribe_18-Q3-R11-54_BAT3C.65	M00461	MtrB-MtrA (osmotic stress response) two-component regulatory system	K07654,K07670
GCF_001046875.1_genomic	M00461	MtrB-MtrA (osmotic stress response) two-component regulatory system	K07654,K07670
GCF_001758225.1_genomic	M00461	MtrB-MtrA (osmotic stress response) two-component regulatory system	K07654,K07670
GCF_004295485.1_genomic	M00461	MtrB-MtrA (osmotic stress response) two-component regulatory system	K07654,K07670
GCF_003002895.1_genomic	M00461	MtrB-MtrA (osmotic stress response) two-component regulatory system	K07654,K07670
GCF_006716915.1_genomic	M00461	MtrB-MtrA (osmotic stress response) two-component regulatory system	K07654,K07670
Ega_18-Q3-R5-49_MAXAC.001	M00461	MtrB-MtrA (osmotic stress response) two-component regulatory system	K07654,K07670
GCF_001428025.1_genomic	M00461	MtrB-MtrA (osmotic stress response) two-component regulatory system	K07654,K07670
GCF_000720035.1_genomic	M00461	MtrB-MtrA (osmotic stress response) two-component regulatory system	K07654,K07670
[truncated: 5,116 more rows]
