# Supplementary material for: The novel genus, ‘Candidatus Phosphoribacter’, previously identified as Tetrasphaera, is the dominant polyphosphate accumulating lineage in EBPR wastewater treatment plants worldwide
Source: ISME J. 2022 Feb 25;16(6):1605–16. doi: 10.1038/s41396-022-01212-z (PMC9123174; doi:10.1038/s41396-022-01212-z)
Supplement: Supplementary file 8 — Dataset7 [file 41396_2022_1212_MOESM8_ESM.xlsx]

## Sheet: Supplementary Data File 7
Supplementary Data File 7: EnrichM completeness of KO module paths for KEGG modules that were found to be at least 80% complete
Genome_name	Module_id	Module_name	Steps_found	Steps_needed	Percent_steps_found
GCA_003132125.1_genomic	M00471	NarX-NarL (nitrate respiration) two-component regulatory system	2	2	100
GCF_000184685.1_genomic	M00471	NarX-NarL (nitrate respiration) two-component regulatory system	2	2	100
GCF_006715055.1_genomic	M00479	DesK-DesR (membrane lipid fluidity regulation) two-component regulatory system	2	2	100
GCF_005222685.1_genomic	M00479	DesK-DesR (membrane lipid fluidity regulation) two-component regulatory system	2	2	100
GCF_000768675.1_genomic	M00479	DesK-DesR (membrane lipid fluidity regulation) two-component regulatory system	2	2	100
GCA_000955875.1_genomic	M00479	DesK-DesR (membrane lipid fluidity regulation) two-component regulatory system	2	2	100
GCF_001570965.1_genomic	M00479	DesK-DesR (membrane lipid fluidity regulation) two-component regulatory system	2	2	100
GCF_001428505.1_genomic	M00479	DesK-DesR (membrane lipid fluidity regulation) two-component regulatory system	2	2	100
GCF_000576575.1_genomic	M00479	DesK-DesR (membrane lipid fluidity regulation) two-component regulatory system	2	2	100
GCF_000383675.1_genomic	M00479	DesK-DesR (membrane lipid fluidity regulation) two-component regulatory system	2	2	100
GCF_001429185.1_genomic	M00479	DesK-DesR (membrane lipid fluidity regulation) two-component regulatory system	2	2	100
GCA_001956915.1_genomic	M00479	DesK-DesR (membrane lipid fluidity regulation) two-component regulatory system	2	2	100
GCF_006717145.1_genomic	M00479	DesK-DesR (membrane lipid fluidity regulation) two-component regulatory system	2	2	100
GCF_900111375.1_genomic	M00479	DesK-DesR (membrane lipid fluidity regulation) two-component regulatory system	2	2	100
GCF_001428065.1_genomic	M00479	DesK-DesR (membrane lipid fluidity regulation) two-component regulatory system	2	2	100
GCF_002846495.1_genomic	M00479	DesK-DesR (membrane lipid fluidity regulation) two-component regulatory system	2	2	100
GCF_001429605.1_genomic	M00479	DesK-DesR (membrane lipid fluidity regulation) two-component regulatory system	2	2	100
Hirt_18-Q3-R61-65_BAT3C.386	M00479	DesK-DesR (membrane lipid fluidity regulation) two-component regulatory system	2	2	100
GCF_006716675.1_genomic	M00479	DesK-DesR (membrane lipid fluidity regulation) two-component regulatory system	2	2	100
GCF_000620545.1_genomic	M00479	DesK-DesR (membrane lipid fluidity regulation) two-component regulatory system	2	2	100
GCF_000367525.1_genomic	M00479	DesK-DesR (membrane lipid fluidity regulation) two-component regulatory system	2	2	100
GCF_006438965.1_genomic	M00479	DesK-DesR (membrane lipid fluidity regulation) two-component regulatory system	2	2	100
GCF_003635045.1_genomic	M00479	DesK-DesR (membrane lipid fluidity regulation) two-component regulatory system	2	2	100
AalW_18-Q3-R10-53_BAT3C.524	M00479	DesK-DesR (membrane lipid fluidity regulation) two-component regulatory system	2	2	100
GCF_001552435.1_genomic	M00479	DesK-DesR (membrane lipid fluidity regulation) two-component regulatory system	2	2	100
AalE_18-Q3-R2-46_BAT3C.188	M00479	DesK-DesR (membrane lipid fluidity regulation) two-component regulatory system	2	2	100
GCF_001046855.1_genomic	M00479	DesK-DesR (membrane lipid fluidity regulation) two-component regulatory system	2	2	100
GCF_001426245.1_genomic	M00479	DesK-DesR (membrane lipid fluidity regulation) two-component regulatory system	2	2	100
GCF_001637565.1_genomic	M00479	DesK-DesR (membrane lipid fluidity regulation) two-component regulatory system	2	2	100
GCF_001570985.1_genomic	M00479	DesK-DesR (membrane lipid fluidity regulation) two-component regulatory system	2	2	100
GCF_000768705.1_genomic	M00479	DesK-DesR (membrane lipid fluidity regulation) two-component regulatory system	2	2	100
Hjor_18-Q3-R7-51_MAXAC.088	M00479	DesK-DesR (membrane lipid fluidity regulation) two-component regulatory system	2	2	100
Ribe_18-Q3-R11-54_BAT3C.65	M00479	DesK-DesR (membrane lipid fluidity regulation) two-component regulatory system	2	2	100
GCF_001758225.1_genomic	M00479	DesK-DesR (membrane lipid fluidity regulation) two-component regulatory system	2	2	100
GCF_004295485.1_genomic	M00479	DesK-DesR (membrane lipid fluidity regulation) two-component regulatory system	2	2	100
GCF_006716915.1_genomic	M00479	DesK-DesR (membrane lipid fluidity regulation) two-component regulatory system	2	2	100
Ega_18-Q3-R5-49_MAXAC.001	M00479	DesK-DesR (membrane lipid fluidity regulation) two-component regulatory system	2	2	100
GCF_001428025.1_genomic	M00479	DesK-DesR (membrane lipid fluidity regulation) two-component regulatory system	2	2	100
GCF_000720035.1_genomic	M00479	DesK-DesR (membrane lipid fluidity regulation) two-component regulatory system	2	2	100
EsbW_18-Q3-R4-48_BAT3C.295	M00479	DesK-DesR (membrane lipid fluidity regulation) two-component regulatory system	2	2	100
Ribe_18-Q3-R11-54_MAXAC.001	M00479	DesK-DesR (membrane lipid fluidity regulation) two-component regulatory system	2	2	100
GCF_001570945.1_genomic	M00479	DesK-DesR (membrane lipid fluidity regulation) two-component regulatory system	2	2	100
GCF_000720925.1_genomic	M00479	DesK-DesR (membrane lipid fluidity regulation) two-component regulatory system	2	2	100
GCF_001428305.1_genomic	M00479	DesK-DesR (membrane lipid fluidity regulation) two-component regulatory system	2	2	100
Hjor_18-Q3-R7-51_BAT3C.94	M00479	DesK-DesR (membrane lipid fluidity regulation) two-component regulatory system	2	2	100
GCF_900176385.1_genomic	M00479	DesK-DesR (membrane lipid fluidity regulation) two-component regulatory system	2	2	100
GCF_000576595.1_genomic	M00479	DesK-DesR (membrane lipid fluidity regulation) two-component regulatory system	2	2	100
GCF_000768685.1_genomic	M00479	DesK-DesR (membrane lipid fluidity regulation) two-component regulatory system	2	2	100
GCF_900289115.1_genomic	M00479	DesK-DesR (membrane lipid fluidity regulation) two-component regulatory system	2	2	100
GCF_000768695.1_genomic	M00479	DesK-DesR (membrane lipid fluidity regulation) two-component regulatory system	2	2	100
GCF_900104525.1_genomic	M00479	DesK-DesR (membrane lipid fluidity regulation) two-component regulatory system	2	2	100
GCF_006716205.1_genomic	M00479	DesK-DesR (membrane lipid fluidity regulation) two-component regulatory system	2	2	100
GCF_000152705.1_genomic	M00479	DesK-DesR (membrane lipid fluidity regulation) two-component regulatory system	2	2	100
Bjer_18-Q3-R1-45_BAT3C.93	M00479	DesK-DesR (membrane lipid fluidity regulation) two-component regulatory system	2	2	100
GCF_006715055.1_genomic	M00012	Glyoxylate cycle	4	5	80
GCF_005222685.1_genomic	M00012	Glyoxylate cycle	4	5	80
GCF_006715875.1_genomic	M00012	Glyoxylate cycle	4	5	80
GCF_000576575.1_genomic	M00012	Glyoxylate cycle	4	5	80
GCA_001956915.1_genomic	M00012	Glyoxylate cycle	4	5	80
GCF_001429605.1_genomic	M00012	Glyoxylate cycle	4	5	80
GCF_000184685.1_genomic	M00012	Glyoxylate cycle	4	5	80
GCF_006717025.1_genomic	M00012	Glyoxylate cycle	4	5	80
GCF_006438965.1_genomic	M00012	Glyoxylate cycle	4	5	80
GCF_003635045.1_genomic	M00012	Glyoxylate cycle	5	5	100
GCA_002404345.1_genomic	M00012	Glyoxylate cycle	4	5	80
GCF_001046855.1_genomic	M00012	Glyoxylate cycle	4	5	80
GCF_001426245.1_genomic	M00012	Glyoxylate cycle	4	5	80
GCF_000768705.1_genomic	M00012	Glyoxylate cycle	4	5	80
GCF_001758225.1_genomic	M00012	Glyoxylate cycle	4	5	80
GCF_001428025.1_genomic	M00012	Glyoxylate cycle	4	5	80
GCA_002748155.1_genomic	M00012	Glyoxylate cycle	5	5	100
Hjor_18-Q3-R7-51_BATAC.29	M00010	Citrate cycle, first carbon oxidation, oxaloacetate => 2-oxoglutarate	3	3	100
GCF_006715055.1_genomic	M00010	Citrate cycle, first carbon oxidation, oxaloacetate => 2-oxoglutarate	3	3	100
GCF_005222685.1_genomic	M00010	Citrate cycle, first carbon oxidation, oxaloacetate => 2-oxoglutarate	3	3	100
GCF_006715875.1_genomic	M00010	Citrate cycle, first carbon oxidation, oxaloacetate => 2-oxoglutarate	3	3	100
GCF_000768675.1_genomic	M00010	Citrate cycle, first carbon oxidation, oxaloacetate => 2-oxoglutarate	3	3	100
GCF_001427985.1_genomic	M00010	Citrate cycle, first carbon oxidation, oxaloacetate => 2-oxoglutarate	3	3	100
GCA_000955875.1_genomic	M00010	Citrate cycle, first carbon oxidation, oxaloacetate => 2-oxoglutarate	3	3	100
GCF_001570965.1_genomic	M00010	Citrate cycle, first carbon oxidation, oxaloacetate => 2-oxoglutarate	3	3	100
GCF_001428505.1_genomic	M00010	Citrate cycle, first carbon oxidation, oxaloacetate => 2-oxoglutarate	3	3	100
GCF_000576575.1_genomic	M00010	Citrate cycle, first carbon oxidation, oxaloacetate => 2-oxoglutarate	3	3	100
GCF_000383675.1_genomic	M00010	Citrate cycle, first carbon oxidation, oxaloacetate => 2-oxoglutarate	3	3	100
GCA_003132125.1_genomic	M00010	Citrate cycle, first carbon oxidation, oxaloacetate => 2-oxoglutarate	3	3	100
GCF_001429185.1_genomic	M00010	Citrate cycle, first carbon oxidation, oxaloacetate => 2-oxoglutarate	3	3	100
GCA_001956915.1_genomic	M00010	Citrate cycle, first carbon oxidation, oxaloacetate => 2-oxoglutarate	3	3	100
GCF_006717145.1_genomic	M00010	Citrate cycle, first carbon oxidation, oxaloacetate => 2-oxoglutarate	3	3	100
Mari_18-Q3-R65-66_BAT3C.41	M00010	Citrate cycle, first carbon oxidation, oxaloacetate => 2-oxoglutarate	3	3	100
GCF_900111375.1_genomic	M00010	Citrate cycle, first carbon oxidation, oxaloacetate => 2-oxoglutarate	3	3	100
GCF_001428065.1_genomic	M00010	Citrate cycle, first carbon oxidation, oxaloacetate => 2-oxoglutarate	3	3	100
Aved_18-Q3-R54-62_MAXAC.378	M00010	Citrate cycle, first carbon oxidation, oxaloacetate => 2-oxoglutarate	3	3	100
GCF_002846495.1_genomic	M00010	Citrate cycle, first carbon oxidation, oxaloacetate => 2-oxoglutarate	3	3	100
GCF_001429605.1_genomic	M00010	Citrate cycle, first carbon oxidation, oxaloacetate => 2-oxoglutarate	3	3	100
GCF_000184685.1_genomic	M00010	Citrate cycle, first carbon oxidation, oxaloacetate => 2-oxoglutarate	3	3	100
Hirt_18-Q3-R61-65_BAT3C.386	M00010	Citrate cycle, first carbon oxidation, oxaloacetate => 2-oxoglutarate	3	3	100
GCF_006716675.1_genomic	M00010	Citrate cycle, first carbon oxidation, oxaloacetate => 2-oxoglutarate	3	3	100
GCF_000620545.1_genomic	M00010	Citrate cycle, first carbon oxidation, oxaloacetate => 2-oxoglutarate	3	3	100
GCF_000367525.1_genomic	M00010	Citrate cycle, first carbon oxidation, oxaloacetate => 2-oxoglutarate	3	3	100
GCF_006717025.1_genomic	M00010	Citrate cycle, first carbon oxidation, oxaloacetate => 2-oxoglutarate	3	3	100
GCF_006438965.1_genomic	M00010	Citrate cycle, first carbon oxidation, oxaloacetate => 2-oxoglutarate	3	3	100
GCF_003635045.1_genomic	M00010	Citrate cycle, first carbon oxidation, oxaloacetate => 2-oxoglutarate	3	3	100
AalW_18-Q3-R10-53_BAT3C.524	M00010	Citrate cycle, first carbon oxidation, oxaloacetate => 2-oxoglutarate	3	3	100
GCF_001552435.1_genomic	M00010	Citrate cycle, first carbon oxidation, oxaloacetate => 2-oxoglutarate	3	3	100
GCF_001050535.1_genomic	M00010	Citrate cycle, first carbon oxidation, oxaloacetate => 2-oxoglutarate	3	3	100
AalE_18-Q3-R2-46_BAT3C.188	M00010	Citrate cycle, first carbon oxidation, oxaloacetate => 2-oxoglutarate	3	3	100
GCF_001046855.1_genomic	M00010	Citrate cycle, first carbon oxidation, oxaloacetate => 2-oxoglutarate	3	3	100
GCF_001426245.1_genomic	M00010	Citrate cycle, first carbon oxidation, oxaloacetate => 2-oxoglutarate	3	3	100
GCF_001637565.1_genomic	M00010	Citrate cycle, first carbon oxidation, oxaloacetate => 2-oxoglutarate	3	3	100
GCF_001570985.1_genomic	M00010	Citrate cycle, first carbon oxidation, oxaloacetate => 2-oxoglutarate	3	3	100
GCF_000768705.1_genomic	M00010	Citrate cycle, first carbon oxidation, oxaloacetate => 2-oxoglutarate	3	3	100
Hjor_18-Q3-R7-51_MAXAC.088	M00010	Citrate cycle, first carbon oxidation, oxaloacetate => 2-oxoglutarate	3	3	100
Ribe_18-Q3-R11-54_BAT3C.65	M00010	Citrate cycle, first carbon oxidation, oxaloacetate => 2-oxoglutarate	3	3	100
GCF_001046875.1_genomic	M00010	Citrate cycle, first carbon oxidation, oxaloacetate => 2-oxoglutarate	3	3	100
GCF_001758225.1_genomic	M00010	Citrate cycle, first carbon oxidation, oxaloacetate => 2-oxoglutarate	3	3	100
GCF_004295485.1_genomic	M00010	Citrate cycle, first carbon oxidation, oxaloacetate => 2-oxoglutarate	3	3	100
GCF_003002895.1_genomic	M00010	Citrate cycle, first carbon oxidation, oxaloacetate => 2-oxoglutarate	3	3	100
GCF_006716915.1_genomic	M00010	Citrate cycle, first carbon oxidation, oxaloacetate => 2-oxoglutarate	3	3	100
Ega_18-Q3-R5-49_MAXAC.001	M00010	Citrate cycle, first carbon oxidation, oxaloacetate => 2-oxoglutarate	3	3	100
GCF_001428025.1_genomic	M00010	Citrate cycle, first carbon oxidation, oxaloacetate => 2-oxoglutarate	3	3	100
GCF_000720035.1_genomic	M00010	Citrate cycle, first carbon oxidation, oxaloacetate => 2-oxoglutarate	3	3	100
EsbW_18-Q3-R4-48_BAT3C.295	M00010	Citrate cycle, first carbon oxidation, oxaloacetate => 2-oxoglutarate	3	3	100
Ribe_18-Q3-R11-54_MAXAC.001	M00010	Citrate cycle, first carbon oxidation, oxaloacetate => 2-oxoglutarate	3	3	100
GCF_001570945.1_genomic	M00010	Citrate cycle, first carbon oxidation, oxaloacetate => 2-oxoglutarate	3	3	100
GCF_000720925.1_genomic	M00010	Citrate cycle, first carbon oxidation, oxaloacetate => 2-oxoglutarate	3	3	100
GCF_001428305.1_genomic	M00010	Citrate cycle, first carbon oxidation, oxaloacetate => 2-oxoglutarate	3	3	100
Hjor_18-Q3-R7-51_BAT3C.94	M00010	Citrate cycle, first carbon oxidation, oxaloacetate => 2-oxoglutarate	3	3	100
GCF_900176385.1_genomic	M00010	Citrate cycle, first carbon oxidation, oxaloacetate => 2-oxoglutarate	3	3	100
GCF_000576595.1_genomic	M00010	Citrate cycle, first carbon oxidation, oxaloacetate => 2-oxoglutarate	3	3	100
GCA_002748155.1_genomic	M00010	Citrate cycle, first carbon oxidation, oxaloacetate => 2-oxoglutarate	3	3	100
GCF_000768685.1_genomic	M00010	Citrate cycle, first carbon oxidation, oxaloacetate => 2-oxoglutarate	3	3	100
GCF_900289115.1_genomic	M00010	Citrate cycle, first carbon oxidation, oxaloacetate => 2-oxoglutarate	3	3	100
GCF_000768695.1_genomic	M00010	Citrate cycle, first carbon oxidation, oxaloacetate => 2-oxoglutarate	3	3	100
GCA_001591405.1_genomic	M00010	Citrate cycle, first carbon oxidation, oxaloacetate => 2-oxoglutarate	3	3	100
GCF_006716205.1_genomic	M00010	Citrate cycle, first carbon oxidation, oxaloacetate => 2-oxoglutarate	3	3	100
GCF_000152705.1_genomic	M00010	Citrate cycle, first carbon oxidation, oxaloacetate => 2-oxoglutarate	3	3	100
Hjor_18-Q3-R7-51_BATAC.29	M00011	Citrate cycle, second carbon oxidation, 2-oxoglutarate => oxaloacetate	5	5	100
GCF_006715055.1_genomic	M00011	Citrate cycle, second carbon oxidation, 2-oxoglutarate => oxaloacetate	5	5	100
GCF_005222685.1_genomic	M00011	Citrate cycle, second carbon oxidation, 2-oxoglutarate => oxaloacetate	5	5	100
GCF_006715875.1_genomic	M00011	Citrate cycle, second carbon oxidation, 2-oxoglutarate => oxaloacetate	5	5	100
GCF_000768675.1_genomic	M00011	Citrate cycle, second carbon oxidation, 2-oxoglutarate => oxaloacetate	5	5	100
GCF_001427985.1_genomic	M00011	Citrate cycle, second carbon oxidation, 2-oxoglutarate => oxaloacetate	5	5	100
GCA_000955875.1_genomic	M00011	Citrate cycle, second carbon oxidation, 2-oxoglutarate => oxaloacetate	5	5	100
GCF_001570965.1_genomic	M00011	Citrate cycle, second carbon oxidation, 2-oxoglutarate => oxaloacetate	5	5	100
GCF_001428505.1_genomic	M00011	Citrate cycle, second carbon oxidation, 2-oxoglutarate => oxaloacetate	5	5	100
GCF_000576575.1_genomic	M00011	Citrate cycle, second carbon oxidation, 2-oxoglutarate => oxaloacetate	5	5	100
GCF_000383675.1_genomic	M00011	Citrate cycle, second carbon oxidation, 2-oxoglutarate => oxaloacetate	5	5	100
GCA_003132125.1_genomic	M00011	Citrate cycle, second carbon oxidation, 2-oxoglutarate => oxaloacetate	4	5	80
GCF_001429185.1_genomic	M00011	Citrate cycle, second carbon oxidation, 2-oxoglutarate => oxaloacetate	5	5	100
GCA_001956915.1_genomic	M00011	Citrate cycle, second carbon oxidation, 2-oxoglutarate => oxaloacetate	5	5	100
GCF_006717145.1_genomic	M00011	Citrate cycle, second carbon oxidation, 2-oxoglutarate => oxaloacetate	5	5	100
Mari_18-Q3-R65-66_BAT3C.41	M00011	Citrate cycle, second carbon oxidation, 2-oxoglutarate => oxaloacetate	5	5	100
GCF_900111375.1_genomic	M00011	Citrate cycle, second carbon oxidation, 2-oxoglutarate => oxaloacetate	5	5	100
GCF_001428065.1_genomic	M00011	Citrate cycle, second carbon oxidation, 2-oxoglutarate => oxaloacetate	5	5	100
Aved_18-Q3-R54-62_MAXAC.378	M00011	Citrate cycle, second carbon oxidation, 2-oxoglutarate => oxaloacetate	5	5	100
GCF_002846495.1_genomic	M00011	Citrate cycle, second carbon oxidation, 2-oxoglutarate => oxaloacetate	5	5	100
GCF_001429605.1_genomic	M00011	Citrate cycle, second carbon oxidation, 2-oxoglutarate => oxaloacetate	5	5	100
GCF_000184685.1_genomic	M00011	Citrate cycle, second carbon oxidation, 2-oxoglutarate => oxaloacetate	5	5	100
Hirt_18-Q3-R61-65_BAT3C.386	M00011	Citrate cycle, second carbon oxidation, 2-oxoglutarate => oxaloacetate	5	5	100
GCF_006716675.1_genomic	M00011	Citrate cycle, second carbon oxidation, 2-oxoglutarate => oxaloacetate	5	5	100
GCF_000620545.1_genomic	M00011	Citrate cycle, second carbon oxidation, 2-oxoglutarate => oxaloacetate	5	5	100
GCF_000367525.1_genomic	M00011	Citrate cycle, second carbon oxidation, 2-oxoglutarate => oxaloacetate	5	5	100
GCF_006717025.1_genomic	M00011	Citrate cycle, second carbon oxidation, 2-oxoglutarate => oxaloacetate	5	5	100
GCF_000297495.1_genomic	M00011	Citrate cycle, second carbon oxidation, 2-oxoglutarate => oxaloacetate	5	5	100
GCF_006438965.1_genomic	M00011	Citrate cycle, second carbon oxidation, 2-oxoglutarate => oxaloacetate	5	5	100
GCF_003635045.1_genomic	M00011	Citrate cycle, second carbon oxidation, 2-oxoglutarate => oxaloacetate	5	5	100
AalW_18-Q3-R10-53_BAT3C.524	M00011	Citrate cycle, second carbon oxidation, 2-oxoglutarate => oxaloacetate	5	5	100
GCF_001552435.1_genomic	M00011	Citrate cycle, second carbon oxidation, 2-oxoglutarate => oxaloacetate	5	5	100
GCF_001050535.1_genomic	M00011	Citrate cycle, second carbon oxidation, 2-oxoglutarate => oxaloacetate	5	5	100
GCA_002404345.1_genomic	M00011	Citrate cycle, second carbon oxidation, 2-oxoglutarate => oxaloacetate	4	5	80
AalE_18-Q3-R2-46_BAT3C.188	M00011	Citrate cycle, second carbon oxidation, 2-oxoglutarate => oxaloacetate	5	5	100
GCF_001046855.1_genomic	M00011	Citrate cycle, second carbon oxidation, 2-oxoglutarate => oxaloacetate	5	5	100
GCF_001426245.1_genomic	M00011	Citrate cycle, second carbon oxidation, 2-oxoglutarate => oxaloacetate	5	5	100
GCF_001637565.1_genomic	M00011	Citrate cycle, second carbon oxidation, 2-oxoglutarate => oxaloacetate	5	5	100
GCF_001570985.1_genomic	M00011	Citrate cycle, second carbon oxidation, 2-oxoglutarate => oxaloacetate	5	5	100
GCF_000768705.1_genomic	M00011	Citrate cycle, second carbon oxidation, 2-oxoglutarate => oxaloacetate	5	5	100
Hjor_18-Q3-R7-51_MAXAC.088	M00011	Citrate cycle, second carbon oxidation, 2-oxoglutarate => oxaloacetate	5	5	100
Ribe_18-Q3-R11-54_BAT3C.65	M00011	Citrate cycle, second carbon oxidation, 2-oxoglutarate => oxaloacetate	5	5	100
GCF_001046875.1_genomic	M00011	Citrate cycle, second carbon oxidation, 2-oxoglutarate => oxaloacetate	5	5	100
GCF_001758225.1_genomic	M00011	Citrate cycle, second carbon oxidation, 2-oxoglutarate => oxaloacetate	5	5	100
GCF_004295485.1_genomic	M00011	Citrate cycle, second carbon oxidation, 2-oxoglutarate => oxaloacetate	5	5	100
GCF_003002895.1_genomic	M00011	Citrate cycle, second carbon oxidation, 2-oxoglutarate => oxaloacetate	5	5	100
GCF_006716915.1_genomic	M00011	Citrate cycle, second carbon oxidation, 2-oxoglutarate => oxaloacetate	5	5	100
Ega_18-Q3-R5-49_MAXAC.001	M00011	Citrate cycle, second carbon oxidation, 2-oxoglutarate => oxaloacetate	5	5	100
GCF_001428025.1_genomic	M00011	Citrate cycle, second carbon oxidation, 2-oxoglutarate => oxaloacetate	5	5	100
GCF_000720035.1_genomic	M00011	Citrate cycle, second carbon oxidation, 2-oxoglutarate => oxaloacetate	5	5	100
EsbW_18-Q3-R4-48_BAT3C.295	M00011	Citrate cycle, second carbon oxidation, 2-oxoglutarate => oxaloacetate	5	5	100
Ribe_18-Q3-R11-54_MAXAC.001	M00011	Citrate cycle, second carbon oxidation, 2-oxoglutarate => oxaloacetate	5	5	100
GCF_001570945.1_genomic	M00011	Citrate cycle, second carbon oxidation, 2-oxoglutarate => oxaloacetate	5	5	100
GCF_000720925.1_genomic	M00011	Citrate cycle, second carbon oxidation, 2-oxoglutarate => oxaloacetate	5	5	100
GCF_001428305.1_genomic	M00011	Citrate cycle, second carbon oxidation, 2-oxoglutarate => oxaloacetate	5	5	100
Hjor_18-Q3-R7-51_BAT3C.94	M00011	Citrate cycle, second carbon oxidation, 2-oxoglutarate => oxaloacetate	5	5	100
GCF_900176385.1_genomic	M00011	Citrate cycle, second carbon oxidation, 2-oxoglutarate => oxaloacetate	5	5	100
GCF_000576595.1_genomic	M00011	Citrate cycle, second carbon oxidation, 2-oxoglutarate => oxaloacetate	5	5	100
GCA_002748155.1_genomic	M00011	Citrate cycle, second carbon oxidation, 2-oxoglutarate => oxaloacetate	5	5	100
GCF_000768685.1_genomic	M00011	Citrate cycle, second carbon oxidation, 2-oxoglutarate => oxaloacetate	5	5	100
GCF_900289115.1_genomic	M00011	Citrate cycle, second carbon oxidation, 2-oxoglutarate => oxaloacetate	5	5	100
GCF_000768695.1_genomic	M00011	Citrate cycle, second carbon oxidation, 2-oxoglutarate => oxaloacetate	5	5	100
GCA_001591405.1_genomic	M00011	Citrate cycle, second carbon oxidation, 2-oxoglutarate => oxaloacetate	5	5	100
GCF_900104525.1_genomic	M00011	Citrate cycle, second carbon oxidation, 2-oxoglutarate => oxaloacetate	5	5	100
GCF_006716205.1_genomic	M00011	Citrate cycle, second carbon oxidation, 2-oxoglutarate => oxaloacetate	5	5	100
GCF_000152705.1_genomic	M00011	Citrate cycle, second carbon oxidation, 2-oxoglutarate => oxaloacetate	5	5	100
Bjer_18-Q3-R1-45_BAT3C.93	M00011	Citrate cycle, second carbon oxidation, 2-oxoglutarate => oxaloacetate	5	5	100
Hjor_18-Q3-R7-51_BATAC.29	M00016	Lysine biosynthesis, succinyl-DAP pathway, aspartate => lysine	9	9	100
GCF_006715055.1_genomic	M00016	Lysine biosynthesis, succinyl-DAP pathway, aspartate => lysine	9	9	100
Hjor_18-Q3-R7-51_BAT3C.81_sub	M00016	Lysine biosynthesis, succinyl-DAP pathway, aspartate => lysine	9	9	100
GCF_005222685.1_genomic	M00016	Lysine biosynthesis, succinyl-DAP pathway, aspartate => lysine	9	9	100
GCF_006715875.1_genomic	M00016	Lysine biosynthesis, succinyl-DAP pathway, aspartate => lysine	9	9	100
GCF_000768675.1_genomic	M00016	Lysine biosynthesis, succinyl-DAP pathway, aspartate => lysine	9	9	100
GCF_001427985.1_genomic	M00016	Lysine biosynthesis, succinyl-DAP pathway, aspartate => lysine	9	9	100
GCA_000955875.1_genomic	M00016	Lysine biosynthesis, succinyl-DAP pathway, aspartate => lysine	9	9	100
GCF_001570965.1_genomic	M00016	Lysine biosynthesis, succinyl-DAP pathway, aspartate => lysine	9	9	100
GCF_001428505.1_genomic	M00016	Lysine biosynthesis, succinyl-DAP pathway, aspartate => lysine	9	9	100
GCF_000576575.1_genomic	M00016	Lysine biosynthesis, succinyl-DAP pathway, aspartate => lysine	9	9	100
GCF_000383675.1_genomic	M00016	Lysine biosynthesis, succinyl-DAP pathway, aspartate => lysine	9	9	100
GCA_003132125.1_genomic	M00016	Lysine biosynthesis, succinyl-DAP pathway, aspartate => lysine	9	9	100
GCF_001429185.1_genomic	M00016	Lysine biosynthesis, succinyl-DAP pathway, aspartate => lysine	9	9	100
GCA_001956915.1_genomic	M00016	Lysine biosynthesis, succinyl-DAP pathway, aspartate => lysine	9	9	100
GCF_006717145.1_genomic	M00016	Lysine biosynthesis, succinyl-DAP pathway, aspartate => lysine	9	9	100
Mari_18-Q3-R65-66_BAT3C.41	M00016	Lysine biosynthesis, succinyl-DAP pathway, aspartate => lysine	9	9	100
GCF_900111375.1_genomic	M00016	Lysine biosynthesis, succinyl-DAP pathway, aspartate => lysine	9	9	100
GCF_001428065.1_genomic	M00016	Lysine biosynthesis, succinyl-DAP pathway, aspartate => lysine	9	9	100
Aved_18-Q3-R54-62_MAXAC.378	M00016	Lysine biosynthesis, succinyl-DAP pathway, aspartate => lysine	9	9	100
GCF_002846495.1_genomic	M00016	Lysine biosynthesis, succinyl-DAP pathway, aspartate => lysine	9	9	100
GCF_001429605.1_genomic	M00016	Lysine biosynthesis, succinyl-DAP pathway, aspartate => lysine	9	9	100
GCF_000184685.1_genomic	M00016	Lysine biosynthesis, succinyl-DAP pathway, aspartate => lysine	9	9	100
Hirt_18-Q3-R61-65_BAT3C.386	M00016	Lysine biosynthesis, succinyl-DAP pathway, aspartate => lysine	9	9	100
GCF_006716675.1_genomic	M00016	Lysine biosynthesis, succinyl-DAP pathway, aspartate => lysine	9	9	100
GCF_000620545.1_genomic	M00016	Lysine biosynthesis, succinyl-DAP pathway, aspartate => lysine	9	9	100
GCF_000367525.1_genomic	M00016	Lysine biosynthesis, succinyl-DAP pathway, aspartate => lysine	9	9	100
GCF_006717025.1_genomic	M00016	Lysine biosynthesis, succinyl-DAP pathway, aspartate => lysine	9	9	100
GCF_000297495.1_genomic	M00016	Lysine biosynthesis, succinyl-DAP pathway, aspartate => lysine	8	9	88.89
GCF_006438965.1_genomic	M00016	Lysine biosynthesis, succinyl-DAP pathway, aspartate => lysine	9	9	100
GCF_003635045.1_genomic	M00016	Lysine biosynthesis, succinyl-DAP pathway, aspartate => lysine	9	9	100
AalW_18-Q3-R10-53_BAT3C.524	M00016	Lysine biosynthesis, succinyl-DAP pathway, aspartate => lysine	9	9	100
GCF_001552435.1_genomic	M00016	Lysine biosynthesis, succinyl-DAP pathway, aspartate => lysine	9	9	100
GCF_001050535.1_genomic	M00016	Lysine biosynthesis, succinyl-DAP pathway, aspartate => lysine	9	9	100
GCA_002404345.1_genomic	M00016	Lysine biosynthesis, succinyl-DAP pathway, aspartate => lysine	9	9	100
AalE_18-Q3-R2-46_BAT3C.188	M00016	Lysine biosynthesis, succinyl-DAP pathway, aspartate => lysine	8	9	88.89
GCF_001046855.1_genomic	M00016	Lysine biosynthesis, succinyl-DAP pathway, aspartate => lysine	9	9	100
GCF_001426245.1_genomic	M00016	Lysine biosynthesis, succinyl-DAP pathway, aspartate => lysine	9	9	100
GCF_001637565.1_genomic	M00016	Lysine biosynthesis, succinyl-DAP pathway, aspartate => lysine	9	9	100
GCF_001570985.1_genomic	M00016	Lysine biosynthesis, succinyl-DAP pathway, aspartate => lysine	9	9	100
GCF_000768705.1_genomic	M00016	Lysine biosynthesis, succinyl-DAP pathway, aspartate => lysine	9	9	100
Hjor_18-Q3-R7-51_MAXAC.088	M00016	Lysine biosynthesis, succinyl-DAP pathway, aspartate => lysine	9	9	100
Ribe_18-Q3-R11-54_BAT3C.65	M00016	Lysine biosynthesis, succinyl-DAP pathway, aspartate => lysine	9	9	100
GCF_001046875.1_genomic	M00016	Lysine biosynthesis, succinyl-DAP pathway, aspartate => lysine	9	9	100
GCF_001758225.1_genomic	M00016	Lysine biosynthesis, succinyl-DAP pathway, aspartate => lysine	9	9	100
GCF_004295485.1_genomic	M00016	Lysine biosynthesis, succinyl-DAP pathway, aspartate => lysine	8	9	88.89
GCF_003002895.1_genomic	M00016	Lysine biosynthesis, succinyl-DAP pathway, aspartate => lysine	9	9	100
GCF_006716915.1_genomic	M00016	Lysine biosynthesis, succinyl-DAP pathway, aspartate => lysine	9	9	100
Ega_18-Q3-R5-49_MAXAC.001	M00016	Lysine biosynthesis, succinyl-DAP pathway, aspartate => lysine	8	9	88.89
GCF_001428025.1_genomic	M00016	Lysine biosynthesis, succinyl-DAP pathway, aspartate => lysine	9	9	100
GCF_000720035.1_genomic	M00016	Lysine biosynthesis, succinyl-DAP pathway, aspartate => lysine	9	9	100
EsbW_18-Q3-R4-48_BAT3C.295	M00016	Lysine biosynthesis, succinyl-DAP pathway, aspartate => lysine	9	9	100
Ribe_18-Q3-R11-54_MAXAC.001	M00016	Lysine biosynthesis, succinyl-DAP pathway, aspartate => lysine	8	9	88.89
GCF_001570945.1_genomic	M00016	Lysine biosynthesis, succinyl-DAP pathway, aspartate => lysine	9	9	100
GCF_000720925.1_genomic	M00016	Lysine biosynthesis, succinyl-DAP pathway, aspartate => lysine	9	9	100
GCF_001428305.1_genomic	M00016	Lysine biosynthesis, succinyl-DAP pathway, aspartate => lysine	8	9	88.89
Hjor_18-Q3-R7-51_BAT3C.94	M00016	Lysine biosynthesis, succinyl-DAP pathway, aspartate => lysine	8	9	88.89
GCF_900176385.1_genomic	M00016	Lysine biosynthesis, succinyl-DAP pathway, aspartate => lysine	9	9	100
GCF_000576595.1_genomic	M00016	Lysine biosynthesis, succinyl-DAP pathway, aspartate => lysine	9	9	100
GCF_000768685.1_genomic	M00016	Lysine biosynthesis, succinyl-DAP pathway, aspartate => lysine	9	9	100
GCF_900289115.1_genomic	M00016	Lysine biosynthesis, succinyl-DAP pathway, aspartate => lysine	9	9	100
GCF_000768695.1_genomic	M00016	Lysine biosynthesis, succinyl-DAP pathway, aspartate => lysine	9	9	100
GCA_001591405.1_genomic	M00016	Lysine biosynthesis, succinyl-DAP pathway, aspartate => lysine	9	9	100
GCF_900104525.1_genomic	M00016	Lysine biosynthesis, succinyl-DAP pathway, aspartate => lysine	9	9	100
GCF_006716205.1_genomic	M00016	Lysine biosynthesis, succinyl-DAP pathway, aspartate => lysine	9	9	100
GCF_000152705.1_genomic	M00016	Lysine biosynthesis, succinyl-DAP pathway, aspartate => lysine	9	9	100
Bjer_18-Q3-R1-45_BAT3C.93	M00016	Lysine biosynthesis, succinyl-DAP pathway, aspartate => lysine	9	9	100
Aved_18-Q3-R54-62_MAXAC.378	M00017	Methionine biosynthesis, apartate => homoserine => methionine	6	7	85.71
GCF_001552435.1_genomic	M00017	Methionine biosynthesis, apartate => homoserine => methionine	6	7	85.71
GCF_001050535.1_genomic	M00017	Methionine biosynthesis, apartate => homoserine => methionine	6	7	85.71
Ribe_18-Q3-R11-54_BAT3C.65	M00017	Methionine biosynthesis, apartate => homoserine => methionine	6	7	85.71
GCF_001046875.1_genomic	M00017	Methionine biosynthesis, apartate => homoserine => methionine	6	7	85.71
Hjor_18-Q3-R7-51_BATAC.29	M00015	Proline biosynthesis, glutamate => proline	2	2	100
GCF_006715055.1_genomic	M00015	Proline biosynthesis, glutamate => proline	2	2	100
Hjor_18-Q3-R7-51_BAT3C.81_sub	M00015	Proline biosynthesis, glutamate => proline	2	2	100
GCF_005222685.1_genomic	M00015	Proline biosynthesis, glutamate => proline	2	2	100
GCF_006715875.1_genomic	M00015	Proline biosynthesis, glutamate => proline	2	2	100
GCF_000768675.1_genomic	M00015	Proline biosynthesis, glutamate => proline	2	2	100
GCF_001427985.1_genomic	M00015	Proline biosynthesis, glutamate => proline	2	2	100
GCA_000955875.1_genomic	M00015	Proline biosynthesis, glutamate => proline	2	2	100
GCF_001570965.1_genomic	M00015	Proline biosynthesis, glutamate => proline	2	2	100
GCF_001428505.1_genomic	M00015	Proline biosynthesis, glutamate => proline	2	2	100
GCF_000576575.1_genomic	M00015	Proline biosynthesis, glutamate => proline	2	2	100
GCF_000383675.1_genomic	M00015	Proline biosynthesis, glutamate => proline	2	2	100
GCA_003132125.1_genomic	M00015	Proline biosynthesis, glutamate => proline	2	2	100
GCF_001429185.1_genomic	M00015	Proline biosynthesis, glutamate => proline	2	2	100
GCA_001956915.1_genomic	M00015	Proline biosynthesis, glutamate => proline	2	2	100
GCF_006717145.1_genomic	M00015	Proline biosynthesis, glutamate => proline	2	2	100
Mari_18-Q3-R65-66_BAT3C.41	M00015	Proline biosynthesis, glutamate => proline	2	2	100
GCF_900111375.1_genomic	M00015	Proline biosynthesis, glutamate => proline	2	2	100
GCF_001428065.1_genomic	M00015	Proline biosynthesis, glutamate => proline	2	2	100
Aved_18-Q3-R54-62_MAXAC.378	M00015	Proline biosynthesis, glutamate => proline	2	2	100
GCF_002846495.1_genomic	M00015	Proline biosynthesis, glutamate => proline	2	2	100
GCF_001429605.1_genomic	M00015	Proline biosynthesis, glutamate => proline	2	2	100
GCF_000184685.1_genomic	M00015	Proline biosynthesis, glutamate => proline	2	2	100
Hirt_18-Q3-R61-65_BAT3C.386	M00015	Proline biosynthesis, glutamate => proline	2	2	100
GCF_006716675.1_genomic	M00015	Proline biosynthesis, glutamate => proline	2	2	100
GCF_000620545.1_genomic	M00015	Proline biosynthesis, glutamate => proline	2	2	100
GCF_000367525.1_genomic	M00015	Proline biosynthesis, glutamate => proline	2	2	100
GCF_006717025.1_genomic	M00015	Proline biosynthesis, glutamate => proline	2	2	100
GCF_006438965.1_genomic	M00015	Proline biosynthesis, glutamate => proline	2	2	100
GCA_003157445.1_genomic	M00015	Proline biosynthesis, glutamate => proline	2	2	100
GCF_003635045.1_genomic	M00015	Proline biosynthesis, glutamate => proline	2	2	100
AalW_18-Q3-R10-53_BAT3C.524	M00015	Proline biosynthesis, glutamate => proline	2	2	100
GCF_001552435.1_genomic	M00015	Proline biosynthesis, glutamate => proline	2	2	100
GCF_001050535.1_genomic	M00015	Proline biosynthesis, glutamate => proline	2	2	100
GCA_002404345.1_genomic	M00015	Proline biosynthesis, glutamate => proline	2	2	100
AalE_18-Q3-R2-46_BAT3C.188	M00015	Proline biosynthesis, glutamate => proline	2	2	100
GCF_001046855.1_genomic	M00015	Proline biosynthesis, glutamate => proline	2	2	100
GCF_001426245.1_genomic	M00015	Proline biosynthesis, glutamate => proline	2	2	100
GCF_001637565.1_genomic	M00015	Proline biosynthesis, glutamate => proline	2	2	100
GCF_001570985.1_genomic	M00015	Proline biosynthesis, glutamate => proline	2	2	100
GCF_000768705.1_genomic	M00015	Proline biosynthesis, glutamate => proline	2	2	100
Hjor_18-Q3-R7-51_MAXAC.088	M00015	Proline biosynthesis, glutamate => proline	2	2	100
Ribe_18-Q3-R11-54_BAT3C.65	M00015	Proline biosynthesis, glutamate => proline	2	2	100
GCF_001046875.1_genomic	M00015	Proline biosynthesis, glutamate => proline	2	2	100
GCF_001758225.1_genomic	M00015	Proline biosynthesis, glutamate => proline	2	2	100
GCF_004295485.1_genomic	M00015	Proline biosynthesis, glutamate => proline	2	2	100
GCF_003002895.1_genomic	M00015	Proline biosynthesis, glutamate => proline	2	2	100
GCF_006716915.1_genomic	M00015	Proline biosynthesis, glutamate => proline	2	2	100
Ega_18-Q3-R5-49_MAXAC.001	M00015	Proline biosynthesis, glutamate => proline	2	2	100
GCF_001428025.1_genomic	M00015	Proline biosynthesis, glutamate => proline	2	2	100
GCF_000720035.1_genomic	M00015	Proline biosynthesis, glutamate => proline	2	2	100
EsbW_18-Q3-R4-48_BAT3C.295	M00015	Proline biosynthesis, glutamate => proline	2	2	100
GCF_001570945.1_genomic	M00015	Proline biosynthesis, glutamate => proline	2	2	100
GCF_000720925.1_genomic	M00015	Proline biosynthesis, glutamate => proline	2	2	100
GCF_001428305.1_genomic	M00015	Proline biosynthesis, glutamate => proline	2	2	100
Hjor_18-Q3-R7-51_BAT3C.94	M00015	Proline biosynthesis, glutamate => proline	2	2	100
GCF_900176385.1_genomic	M00015	Proline biosynthesis, glutamate => proline	2	2	100
GCF_000576595.1_genomic	M00015	Proline biosynthesis, glutamate => proline	2	2	100
GCF_000768685.1_genomic	M00015	Proline biosynthesis, glutamate => proline	2	2	100
GCF_900289115.1_genomic	M00015	Proline biosynthesis, glutamate => proline	2	2	100
GCF_000768695.1_genomic	M00015	Proline biosynthesis, glutamate => proline	2	2	100
GCA_001591405.1_genomic	M00015	Proline biosynthesis, glutamate => proline	2	2	100
GCF_900104525.1_genomic	M00015	Proline biosynthesis, glutamate => proline	2	2	100
GCF_006716205.1_genomic	M00015	Proline biosynthesis, glutamate => proline	2	2	100
GCF_000152705.1_genomic	M00015	Proline biosynthesis, glutamate => proline	2	2	100
Bjer_18-Q3-R1-45_BAT3C.93	M00015	Proline biosynthesis, glutamate => proline	2	2	100
Hjor_18-Q3-R7-51_BATAC.29	M00018	Threonine biosynthesis, aspartate => homoserine => threonine	5	5	100
GCF_006715055.1_genomic	M00018	Threonine biosynthesis, aspartate => homoserine => threonine	5	5	100
Hjor_18-Q3-R7-51_BAT3C.81_sub	M00018	Threonine biosynthesis, aspartate => homoserine => threonine	5	5	100
GCF_005222685.1_genomic	M00018	Threonine biosynthesis, aspartate => homoserine => threonine	5	5	100
GCF_006715875.1_genomic	M00018	Threonine biosynthesis, aspartate => homoserine => threonine	5	5	100
GCF_000768675.1_genomic	M00018	Threonine biosynthesis, aspartate => homoserine => threonine	5	5	100
GCF_001427985.1_genomic	M00018	Threonine biosynthesis, aspartate => homoserine => threonine	5	5	100
GCA_000955875.1_genomic	M00018	Threonine biosynthesis, aspartate => homoserine => threonine	5	5	100
GCF_001570965.1_genomic	M00018	Threonine biosynthesis, aspartate => homoserine => threonine	5	5	100
GCF_001428505.1_genomic	M00018	Threonine biosynthesis, aspartate => homoserine => threonine	5	5	100
GCF_000576575.1_genomic	M00018	Threonine biosynthesis, aspartate => homoserine => threonine	5	5	100
GCF_000383675.1_genomic	M00018	Threonine biosynthesis, aspartate => homoserine => threonine	5	5	100
GCF_001429185.1_genomic	M00018	Threonine biosynthesis, aspartate => homoserine => threonine	5	5	100
GCA_001956915.1_genomic	M00018	Threonine biosynthesis, aspartate => homoserine => threonine	5	5	100
GCF_006717145.1_genomic	M00018	Threonine biosynthesis, aspartate => homoserine => threonine	5	5	100
Mari_18-Q3-R65-66_BAT3C.41	M00018	Threonine biosynthesis, aspartate => homoserine => threonine	5	5	100
GCF_900111375.1_genomic	M00018	Threonine biosynthesis, aspartate => homoserine => threonine	5	5	100
GCF_001428065.1_genomic	M00018	Threonine biosynthesis, aspartate => homoserine => threonine	5	5	100
Aved_18-Q3-R54-62_MAXAC.378	M00018	Threonine biosynthesis, aspartate => homoserine => threonine	5	5	100
GCF_002846495.1_genomic	M00018	Threonine biosynthesis, aspartate => homoserine => threonine	5	5	100
GCF_001429605.1_genomic	M00018	Threonine biosynthesis, aspartate => homoserine => threonine	5	5	100
GCF_000184685.1_genomic	M00018	Threonine biosynthesis, aspartate => homoserine => threonine	5	5	100
GCF_006716675.1_genomic	M00018	Threonine biosynthesis, aspartate => homoserine => threonine	5	5	100
GCF_000620545.1_genomic	M00018	Threonine biosynthesis, aspartate => homoserine => threonine	5	5	100
GCF_000367525.1_genomic	M00018	Threonine biosynthesis, aspartate => homoserine => threonine	5	5	100
GCF_006717025.1_genomic	M00018	Threonine biosynthesis, aspartate => homoserine => threonine	5	5	100
GCF_000297495.1_genomic	M00018	Threonine biosynthesis, aspartate => homoserine => threonine	5	5	100
GCF_006438965.1_genomic	M00018	Threonine biosynthesis, aspartate => homoserine => threonine	5	5	100
GCF_003635045.1_genomic	M00018	Threonine biosynthesis, aspartate => homoserine => threonine	5	5	100
AalW_18-Q3-R10-53_BAT3C.524	M00018	Threonine biosynthesis, aspartate => homoserine => threonine	5	5	100
GCF_001552435.1_genomic	M00018	Threonine biosynthesis, aspartate => homoserine => threonine	5	5	100
GCF_001050535.1_genomic	M00018	Threonine biosynthesis, aspartate => homoserine => threonine	5	5	100
GCA_002404345.1_genomic	M00018	Threonine biosynthesis, aspartate => homoserine => threonine	5	5	100
AalE_18-Q3-R2-46_BAT3C.188	M00018	Threonine biosynthesis, aspartate => homoserine => threonine	5	5	100
GCF_001046855.1_genomic	M00018	Threonine biosynthesis, aspartate => homoserine => threonine	5	5	100
GCF_001426245.1_genomic	M00018	Threonine biosynthesis, aspartate => homoserine => threonine	5	5	100
GCF_001637565.1_genomic	M00018	Threonine biosynthesis, aspartate => homoserine => threonine	5	5	100
GCF_001570985.1_genomic	M00018	Threonine biosynthesis, aspartate => homoserine => threonine	5	5	100
GCF_000768705.1_genomic	M00018	Threonine biosynthesis, aspartate => homoserine => threonine	5	5	100
Hjor_18-Q3-R7-51_MAXAC.088	M00018	Threonine biosynthesis, aspartate => homoserine => threonine	5	5	100
Ribe_18-Q3-R11-54_BAT3C.65	M00018	Threonine biosynthesis, aspartate => homoserine => threonine	5	5	100
GCF_001046875.1_genomic	M00018	Threonine biosynthesis, aspartate => homoserine => threonine	5	5	100
GCF_001758225.1_genomic	M00018	Threonine biosynthesis, aspartate => homoserine => threonine	5	5	100
GCF_004295485.1_genomic	M00018	Threonine biosynthesis, aspartate => homoserine => threonine	5	5	100
GCF_003002895.1_genomic	M00018	Threonine biosynthesis, aspartate => homoserine => threonine	5	5	100
GCF_006716915.1_genomic	M00018	Threonine biosynthesis, aspartate => homoserine => threonine	5	5	100
Ega_18-Q3-R5-49_MAXAC.001	M00018	Threonine biosynthesis, aspartate => homoserine => threonine	4	5	80
GCF_001428025.1_genomic	M00018	Threonine biosynthesis, aspartate => homoserine => threonine	5	5	100
GCF_000720035.1_genomic	M00018	Threonine biosynthesis, aspartate => homoserine => threonine	5	5	100
EsbW_18-Q3-R4-48_BAT3C.295	M00018	Threonine biosynthesis, aspartate => homoserine => threonine	5	5	100
GCF_001570945.1_genomic	M00018	Threonine biosynthesis, aspartate => homoserine => threonine	5	5	100
GCF_000720925.1_genomic	M00018	Threonine biosynthesis, aspartate => homoserine => threonine	5	5	100
GCF_001428305.1_genomic	M00018	Threonine biosynthesis, aspartate => homoserine => threonine	5	5	100
Hjor_18-Q3-R7-51_BAT3C.94	M00018	Threonine biosynthesis, aspartate => homoserine => threonine	5	5	100
GCF_900176385.1_genomic	M00018	Threonine biosynthesis, aspartate => homoserine => threonine	5	5	100
GCF_000576595.1_genomic	M00018	Threonine biosynthesis, aspartate => homoserine => threonine	5	5	100
GCF_000768685.1_genomic	M00018	Threonine biosynthesis, aspartate => homoserine => threonine	5	5	100
GCF_900289115.1_genomic	M00018	Threonine biosynthesis, aspartate => homoserine => threonine	5	5	100
GCF_000768695.1_genomic	M00018	Threonine biosynthesis, aspartate => homoserine => threonine	5	5	100
GCA_001591405.1_genomic	M00018	Threonine biosynthesis, aspartate => homoserine => threonine	5	5	100
GCF_900104525.1_genomic	M00018	Threonine biosynthesis, aspartate => homoserine => threonine	5	5	100
GCF_006716205.1_genomic	M00018	Threonine biosynthesis, aspartate => homoserine => threonine	5	5	100
GCF_000152705.1_genomic	M00018	Threonine biosynthesis, aspartate => homoserine => threonine	5	5	100
Bjer_18-Q3-R1-45_BAT3C.93	M00018	Threonine biosynthesis, aspartate => homoserine => threonine	5	5	100
Hjor_18-Q3-R7-51_BATAC.29	M00019	Valine/isoleucine biosynthesis, pyruvate => valine / 2-oxobutanoate => isoleucine	4	4	100
GCF_006715055.1_genomic	M00019	Valine/isoleucine biosynthesis, pyruvate => valine / 2-oxobutanoate => isoleucine	4	4	100
GCF_005222685.1_genomic	M00019	Valine/isoleucine biosynthesis, pyruvate => valine / 2-oxobutanoate => isoleucine	4	4	100
GCF_006715875.1_genomic	M00019	Valine/isoleucine biosynthesis, pyruvate => valine / 2-oxobutanoate => isoleucine	4	4	100
GCF_000768675.1_genomic	M00019	Valine/isoleucine biosynthesis, pyruvate => valine / 2-oxobutanoate => isoleucine	4	4	100
GCF_001427985.1_genomic	M00019	Valine/isoleucine biosynthesis, pyruvate => valine / 2-oxobutanoate => isoleucine	4	4	100
GCA_000955875.1_genomic	M00019	Valine/isoleucine biosynthesis, pyruvate => valine / 2-oxobutanoate => isoleucine	4	4	100
GCF_001570965.1_genomic	M00019	Valine/isoleucine biosynthesis, pyruvate => valine / 2-oxobutanoate => isoleucine	4	4	100
GCF_001428505.1_genomic	M00019	Valine/isoleucine biosynthesis, pyruvate => valine / 2-oxobutanoate => isoleucine	4	4	100
GCF_000576575.1_genomic	M00019	Valine/isoleucine biosynthesis, pyruvate => valine / 2-oxobutanoate => isoleucine	4	4	100
GCF_000383675.1_genomic	M00019	Valine/isoleucine biosynthesis, pyruvate => valine / 2-oxobutanoate => isoleucine	4	4	100
GCA_003132125.1_genomic	M00019	Valine/isoleucine biosynthesis, pyruvate => valine / 2-oxobutanoate => isoleucine	4	4	100
GCF_001429185.1_genomic	M00019	Valine/isoleucine biosynthesis, pyruvate => valine / 2-oxobutanoate => isoleucine	4	4	100
GCA_001956915.1_genomic	M00019	Valine/isoleucine biosynthesis, pyruvate => valine / 2-oxobutanoate => isoleucine	4	4	100
GCF_006717145.1_genomic	M00019	Valine/isoleucine biosynthesis, pyruvate => valine / 2-oxobutanoate => isoleucine	4	4	100
Mari_18-Q3-R65-66_BAT3C.41	M00019	Valine/isoleucine biosynthesis, pyruvate => valine / 2-oxobutanoate => isoleucine	4	4	100
GCF_900111375.1_genomic	M00019	Valine/isoleucine biosynthesis, pyruvate => valine / 2-oxobutanoate => isoleucine	4	4	100
GCF_001428065.1_genomic	M00019	Valine/isoleucine biosynthesis, pyruvate => valine / 2-oxobutanoate => isoleucine	4	4	100
Aved_18-Q3-R54-62_MAXAC.378	M00019	Valine/isoleucine biosynthesis, pyruvate => valine / 2-oxobutanoate => isoleucine	4	4	100
GCF_002846495.1_genomic	M00019	Valine/isoleucine biosynthesis, pyruvate => valine / 2-oxobutanoate => isoleucine	4	4	100
GCF_001429605.1_genomic	M00019	Valine/isoleucine biosynthesis, pyruvate => valine / 2-oxobutanoate => isoleucine	4	4	100
GCF_000184685.1_genomic	M00019	Valine/isoleucine biosynthesis, pyruvate => valine / 2-oxobutanoate => isoleucine	4	4	100
Hirt_18-Q3-R61-65_BAT3C.386	M00019	Valine/isoleucine biosynthesis, pyruvate => valine / 2-oxobutanoate => isoleucine	4	4	100
GCF_006716675.1_genomic	M00019	Valine/isoleucine biosynthesis, pyruvate => valine / 2-oxobutanoate => isoleucine	4	4	100
GCF_000620545.1_genomic	M00019	Valine/isoleucine biosynthesis, pyruvate => valine / 2-oxobutanoate => isoleucine	4	4	100
GCF_000367525.1_genomic	M00019	Valine/isoleucine biosynthesis, pyruvate => valine / 2-oxobutanoate => isoleucine	4	4	100
GCF_006717025.1_genomic	M00019	Valine/isoleucine biosynthesis, pyruvate => valine / 2-oxobutanoate => isoleucine	4	4	100
GCF_000297495.1_genomic	M00019	Valine/isoleucine biosynthesis, pyruvate => valine / 2-oxobutanoate => isoleucine	4	4	100
GCF_006438965.1_genomic	M00019	Valine/isoleucine biosynthesis, pyruvate => valine / 2-oxobutanoate => isoleucine	4	4	100
GCF_003635045.1_genomic	M00019	Valine/isoleucine biosynthesis, pyruvate => valine / 2-oxobutanoate => isoleucine	4	4	100
AalW_18-Q3-R10-53_BAT3C.524	M00019	Valine/isoleucine biosynthesis, pyruvate => valine / 2-oxobutanoate => isoleucine	4	4	100
GCF_001552435.1_genomic	M00019	Valine/isoleucine biosynthesis, pyruvate => valine / 2-oxobutanoate => isoleucine	4	4	100
GCF_001050535.1_genomic	M00019	Valine/isoleucine biosynthesis, pyruvate => valine / 2-oxobutanoate => isoleucine	4	4	100
GCA_002404345.1_genomic	M00019	Valine/isoleucine biosynthesis, pyruvate => valine / 2-oxobutanoate => isoleucine	4	4	100
AalE_18-Q3-R2-46_BAT3C.188	M00019	Valine/isoleucine biosynthesis, pyruvate => valine / 2-oxobutanoate => isoleucine	4	4	100
GCF_001046855.1_genomic	M00019	Valine/isoleucine biosynthesis, pyruvate => valine / 2-oxobutanoate => isoleucine	4	4	100
GCF_001426245.1_genomic	M00019	Valine/isoleucine biosynthesis, pyruvate => valine / 2-oxobutanoate => isoleucine	4	4	100
GCF_001637565.1_genomic	M00019	Valine/isoleucine biosynthesis, pyruvate => valine / 2-oxobutanoate => isoleucine	4	4	100
GCF_001570985.1_genomic	M00019	Valine/isoleucine biosynthesis, pyruvate => valine / 2-oxobutanoate => isoleucine	4	4	100
GCF_000768705.1_genomic	M00019	Valine/isoleucine biosynthesis, pyruvate => valine / 2-oxobutanoate => isoleucine	4	4	100
Ribe_18-Q3-R11-54_BAT3C.65	M00019	Valine/isoleucine biosynthesis, pyruvate => valine / 2-oxobutanoate => isoleucine	4	4	100
GCF_001046875.1_genomic	M00019	Valine/isoleucine biosynthesis, pyruvate => valine / 2-oxobutanoate => isoleucine	4	4	100
GCF_001758225.1_genomic	M00019	Valine/isoleucine biosynthesis, pyruvate => valine / 2-oxobutanoate => isoleucine	4	4	100
GCF_004295485.1_genomic	M00019	Valine/isoleucine biosynthesis, pyruvate => valine / 2-oxobutanoate => isoleucine	4	4	100
GCF_003002895.1_genomic	M00019	Valine/isoleucine biosynthesis, pyruvate => valine / 2-oxobutanoate => isoleucine	4	4	100
GCF_006716915.1_genomic	M00019	Valine/isoleucine biosynthesis, pyruvate => valine / 2-oxobutanoate => isoleucine	4	4	100
Ega_18-Q3-R5-49_MAXAC.001	M00019	Valine/isoleucine biosynthesis, pyruvate => valine / 2-oxobutanoate => isoleucine	4	4	100
GCF_001428025.1_genomic	M00019	Valine/isoleucine biosynthesis, pyruvate => valine / 2-oxobutanoate => isoleucine	4	4	100
GCF_000720035.1_genomic	M00019	Valine/isoleucine biosynthesis, pyruvate => valine / 2-oxobutanoate => isoleucine	4	4	100
Ribe_18-Q3-R11-54_MAXAC.001	M00019	Valine/isoleucine biosynthesis, pyruvate => valine / 2-oxobutanoate => isoleucine	4	4	100
GCF_001570945.1_genomic	M00019	Valine/isoleucine biosynthesis, pyruvate => valine / 2-oxobutanoate => isoleucine	4	4	100
GCF_000720925.1_genomic	M00019	Valine/isoleucine biosynthesis, pyruvate => valine / 2-oxobutanoate => isoleucine	4	4	100
GCF_001428305.1_genomic	M00019	Valine/isoleucine biosynthesis, pyruvate => valine / 2-oxobutanoate => isoleucine	4	4	100
Hjor_18-Q3-R7-51_BAT3C.94	M00019	Valine/isoleucine biosynthesis, pyruvate => valine / 2-oxobutanoate => isoleucine	4	4	100
GCF_900176385.1_genomic	M00019	Valine/isoleucine biosynthesis, pyruvate => valine / 2-oxobutanoate => isoleucine	4	4	100
GCF_000576595.1_genomic	M00019	Valine/isoleucine biosynthesis, pyruvate => valine / 2-oxobutanoate => isoleucine	4	4	100
GCA_002748155.1_genomic	M00019	Valine/isoleucine biosynthesis, pyruvate => valine / 2-oxobutanoate => isoleucine	4	4	100
GCF_000768685.1_genomic	M00019	Valine/isoleucine biosynthesis, pyruvate => valine / 2-oxobutanoate => isoleucine	4	4	100
GCF_900289115.1_genomic	M00019	Valine/isoleucine biosynthesis, pyruvate => valine / 2-oxobutanoate => isoleucine	4	4	100
GCF_000768695.1_genomic	M00019	Valine/isoleucine biosynthesis, pyruvate => valine / 2-oxobutanoate => isoleucine	4	4	100
GCA_001591405.1_genomic	M00019	Valine/isoleucine biosynthesis, pyruvate => valine / 2-oxobutanoate => isoleucine	4	4	100
GCF_006716205.1_genomic	M00019	Valine/isoleucine biosynthesis, pyruvate => valine / 2-oxobutanoate => isoleucine	4	4	100
GCF_000152705.1_genomic	M00019	Valine/isoleucine biosynthesis, pyruvate => valine / 2-oxobutanoate => isoleucine	4	4	100
Bjer_18-Q3-R1-45_BAT3C.93	M00019	Valine/isoleucine biosynthesis, pyruvate => valine / 2-oxobutanoate => isoleucine	4	4	100
Hjor_18-Q3-R7-51_BATAC.29	M00157	F-type ATPase, prokaryotes and chloroplasts	1	1	100
GCF_006715055.1_genomic	M00157	F-type ATPase, prokaryotes and chloroplasts	1	1	100
Hjor_18-Q3-R7-51_BAT3C.81_sub	M00157	F-type ATPase, prokaryotes and chloroplasts	1	1	100
GCF_005222685.1_genomic	M00157	F-type ATPase, prokaryotes and chloroplasts	1	1	100
GCF_006715875.1_genomic	M00157	F-type ATPase, prokaryotes and chloroplasts	1	1	100
GCF_000768675.1_genomic	M00157	F-type ATPase, prokaryotes and chloroplasts	1	1	100
GCF_001427985.1_genomic	M00157	F-type ATPase, prokaryotes and chloroplasts	1	1	100
GCA_000955875.1_genomic	M00157	F-type ATPase, prokaryotes and chloroplasts	1	1	100
GCF_001570965.1_genomic	M00157	F-type ATPase, prokaryotes and chloroplasts	1	1	100
GCF_001428505.1_genomic	M00157	F-type ATPase, prokaryotes and chloroplasts	1	1	100
GCF_000576575.1_genomic	M00157	F-type ATPase, prokaryotes and chloroplasts	1	1	100
GCF_000383675.1_genomic	M00157	F-type ATPase, prokaryotes and chloroplasts	1	1	100
GCF_001429185.1_genomic	M00157	F-type ATPase, prokaryotes and chloroplasts	1	1	100
GCA_001956915.1_genomic	M00157	F-type ATPase, prokaryotes and chloroplasts	1	1	100
GCF_006717145.1_genomic	M00157	F-type ATPase, prokaryotes and chloroplasts	1	1	100
Mari_18-Q3-R65-66_BAT3C.41	M00157	F-type ATPase, prokaryotes and chloroplasts	1	1	100
GCF_900111375.1_genomic	M00157	F-type ATPase, prokaryotes and chloroplasts	1	1	100
GCF_001428065.1_genomic	M00157	F-type ATPase, prokaryotes and chloroplasts	1	1	100
Aved_18-Q3-R54-62_MAXAC.378	M00157	F-type ATPase, prokaryotes and chloroplasts	0	1	0
GCF_002846495.1_genomic	M00157	F-type ATPase, prokaryotes and chloroplasts	1	1	100
GCF_001429605.1_genomic	M00157	F-type ATPase, prokaryotes and chloroplasts	1	1	100
GCF_000184685.1_genomic	M00157	F-type ATPase, prokaryotes and chloroplasts	1	1	100
Hirt_18-Q3-R61-65_BAT3C.386	M00157	F-type ATPase, prokaryotes and chloroplasts	1	1	100
GCF_006716675.1_genomic	M00157	F-type ATPase, prokaryotes and chloroplasts	1	1	100
GCF_000620545.1_genomic	M00157	F-type ATPase, prokaryotes and chloroplasts	1	1	100
GCF_000367525.1_genomic	M00157	F-type ATPase, prokaryotes and chloroplasts	1	1	100
GCF_006717025.1_genomic	M00157	F-type ATPase, prokaryotes and chloroplasts	1	1	100
GCF_000297495.1_genomic	M00157	F-type ATPase, prokaryotes and chloroplasts	1	1	100
GCF_006438965.1_genomic	M00157	F-type ATPase, prokaryotes and chloroplasts	1	1	100
GCF_003635045.1_genomic	M00157	F-type ATPase, prokaryotes and chloroplasts	1	1	100
AalW_18-Q3-R10-53_BAT3C.524	M00157	F-type ATPase, prokaryotes and chloroplasts	1	1	100
GCF_001552435.1_genomic	M00157	F-type ATPase, prokaryotes and chloroplasts	0	1	0
GCF_001050535.1_genomic	M00157	F-type ATPase, prokaryotes and chloroplasts	1	1	100
GCA_002404345.1_genomic	M00157	F-type ATPase, prokaryotes and chloroplasts	0	1	0
AalE_18-Q3-R2-46_BAT3C.188	M00157	F-type ATPase, prokaryotes and chloroplasts	1	1	100
GCF_001046855.1_genomic	M00157	F-type ATPase, prokaryotes and chloroplasts	1	1	100
GCF_001426245.1_genomic	M00157	F-type ATPase, prokaryotes and chloroplasts	1	1	100
GCF_001637565.1_genomic	M00157	F-type ATPase, prokaryotes and chloroplasts	1	1	100
GCF_001570985.1_genomic	M00157	F-type ATPase, prokaryotes and chloroplasts	1	1	100
GCF_000768705.1_genomic	M00157	F-type ATPase, prokaryotes and chloroplasts	1	1	100
Hjor_18-Q3-R7-51_MAXAC.088	M00157	F-type ATPase, prokaryotes and chloroplasts	1	1	100
Ribe_18-Q3-R11-54_BAT3C.65	M00157	F-type ATPase, prokaryotes and chloroplasts	1	1	100
GCF_001046875.1_genomic	M00157	F-type ATPase, prokaryotes and chloroplasts	1	1	100
GCF_001758225.1_genomic	M00157	F-type ATPase, prokaryotes and chloroplasts	1	1	100
GCF_004295485.1_genomic	M00157	F-type ATPase, prokaryotes and chloroplasts	1	1	100
GCF_003002895.1_genomic	M00157	F-type ATPase, prokaryotes and chloroplasts	1	1	100
GCF_006716915.1_genomic	M00157	F-type ATPase, prokaryotes and chloroplasts	1	1	100
Ega_18-Q3-R5-49_MAXAC.001	M00157	F-type ATPase, prokaryotes and chloroplasts	1	1	100
GCF_001428025.1_genomic	M00157	F-type ATPase, prokaryotes and chloroplasts	1	1	100
GCF_000720035.1_genomic	M00157	F-type ATPase, prokaryotes and chloroplasts	1	1	100
EsbW_18-Q3-R4-48_BAT3C.295	M00157	F-type ATPase, prokaryotes and chloroplasts	1	1	100
Ribe_18-Q3-R11-54_MAXAC.001	M00157	F-type ATPase, prokaryotes and chloroplasts	1	1	100
GCF_001570945.1_genomic	M00157	F-type ATPase, prokaryotes and chloroplasts	1	1	100
GCF_000720925.1_genomic	M00157	F-type ATPase, prokaryotes and chloroplasts	1	1	100
GCF_001428305.1_genomic	M00157	F-type ATPase, prokaryotes and chloroplasts	1	1	100
Hjor_18-Q3-R7-51_BAT3C.94	M00157	F-type ATPase, prokaryotes and chloroplasts	1	1	100
GCF_900176385.1_genomic	M00157	F-type ATPase, prokaryotes and chloroplasts	1	1	100
GCF_000576595.1_genomic	M00157	F-type ATPase, prokaryotes and chloroplasts	1	1	100
GCA_002748155.1_genomic	M00157	F-type ATPase, prokaryotes and chloroplasts	1	1	100
GCF_000768685.1_genomic	M00157	F-type ATPase, prokaryotes and chloroplasts	1	1	100
GCF_900289115.1_genomic	M00157	F-type ATPase, prokaryotes and chloroplasts	1	1	100
GCF_000768695.1_genomic	M00157	F-type ATPase, prokaryotes and chloroplasts	1	1	100
GCA_001591405.1_genomic	M00157	F-type ATPase, prokaryotes and chloroplasts	1	1	100
GCF_900104525.1_genomic	M00157	F-type ATPase, prokaryotes and chloroplasts	1	1	100
GCF_006716205.1_genomic	M00157	F-type ATPase, prokaryotes and chloroplasts	0	1	0
GCF_000152705.1_genomic	M00157	F-type ATPase, prokaryotes and chloroplasts	1	1	100
Bjer_18-Q3-R1-45_BAT3C.93	M00157	F-type ATPase, prokaryotes and chloroplasts	1	1	100
Hjor_18-Q3-R7-51_BATAC.29	M00155	Cytochrome c oxidase, prokaryotes	1	1	100
GCF_006715055.1_genomic	M00155	Cytochrome c oxidase, prokaryotes	1	1	100
Hjor_18-Q3-R7-51_BAT3C.81_sub	M00155	Cytochrome c oxidase, prokaryotes	1	1	100
GCF_005222685.1_genomic	M00155	Cytochrome c oxidase, prokaryotes	1	1	100
GCF_006715875.1_genomic	M00155	Cytochrome c oxidase, prokaryotes	1	1	100
GCF_000768675.1_genomic	M00155	Cytochrome c oxidase, prokaryotes	1	1	100
GCA_000955875.1_genomic	M00155	Cytochrome c oxidase, prokaryotes	1	1	100
GCF_001570965.1_genomic	M00155	Cytochrome c oxidase, prokaryotes	1	1	100
GCF_001428505.1_genomic	M00155	Cytochrome c oxidase, prokaryotes	1	1	100
GCF_000576575.1_genomic	M00155	Cytochrome c oxidase, prokaryotes	1	1	100
GCF_000383675.1_genomic	M00155	Cytochrome c oxidase, prokaryotes	1	1	100
GCA_003132125.1_genomic	M00155	Cytochrome c oxidase, prokaryotes	1	1	100
GCF_001429185.1_genomic	M00155	Cytochrome c oxidase, prokaryotes	1	1	100
GCF_006717145.1_genomic	M00155	Cytochrome c oxidase, prokaryotes	1	1	100
Mari_18-Q3-R65-66_BAT3C.41	M00155	Cytochrome c oxidase, prokaryotes	1	1	100
GCF_900111375.1_genomic	M00155	Cytochrome c oxidase, prokaryotes	1	1	100
GCF_001428065.1_genomic	M00155	Cytochrome c oxidase, prokaryotes	1	1	100
Aved_18-Q3-R54-62_MAXAC.378	M00155	Cytochrome c oxidase, prokaryotes	1	1	100
GCF_002846495.1_genomic	M00155	Cytochrome c oxidase, prokaryotes	1	1	100
GCF_001429605.1_genomic	M00155	Cytochrome c oxidase, prokaryotes	1	1	100
GCF_000184685.1_genomic	M00155	Cytochrome c oxidase, prokaryotes	1	1	100
Hirt_18-Q3-R61-65_BAT3C.386	M00155	Cytochrome c oxidase, prokaryotes	1	1	100
GCF_006716675.1_genomic	M00155	Cytochrome c oxidase, prokaryotes	1	1	100
GCF_000620545.1_genomic	M00155	Cytochrome c oxidase, prokaryotes	1	1	100
GCF_000367525.1_genomic	M00155	Cytochrome c oxidase, prokaryotes	1	1	100
GCF_006717025.1_genomic	M00155	Cytochrome c oxidase, prokaryotes	1	1	100
GCF_000297495.1_genomic	M00155	Cytochrome c oxidase, prokaryotes	1	1	100
GCF_006438965.1_genomic	M00155	Cytochrome c oxidase, prokaryotes	1	1	100
GCF_003635045.1_genomic	M00155	Cytochrome c oxidase, prokaryotes	1	1	100
AalW_18-Q3-R10-53_BAT3C.524	M00155	Cytochrome c oxidase, prokaryotes	1	1	100
GCF_001552435.1_genomic	M00155	Cytochrome c oxidase, prokaryotes	1	1	100
GCF_001050535.1_genomic	M00155	Cytochrome c oxidase, prokaryotes	1	1	100
GCA_002404345.1_genomic	M00155	Cytochrome c oxidase, prokaryotes	1	1	100
AalE_18-Q3-R2-46_BAT3C.188	M00155	Cytochrome c oxidase, prokaryotes	1	1	100
GCF_001046855.1_genomic	M00155	Cytochrome c oxidase, prokaryotes	1	1	100
GCF_001426245.1_genomic	M00155	Cytochrome c oxidase, prokaryotes	1	1	100
GCF_001637565.1_genomic	M00155	Cytochrome c oxidase, prokaryotes	1	1	100
GCF_001570985.1_genomic	M00155	Cytochrome c oxidase, prokaryotes	1	1	100
GCF_000768705.1_genomic	M00155	Cytochrome c oxidase, prokaryotes	1	1	100
Hjor_18-Q3-R7-51_MAXAC.088	M00155	Cytochrome c oxidase, prokaryotes	1	1	100
Ribe_18-Q3-R11-54_BAT3C.65	M00155	Cytochrome c oxidase, prokaryotes	1	1	100
GCF_001046875.1_genomic	M00155	Cytochrome c oxidase, prokaryotes	1	1	100
GCF_001758225.1_genomic	M00155	Cytochrome c oxidase, prokaryotes	1	1	100
GCF_004295485.1_genomic	M00155	Cytochrome c oxidase, prokaryotes	1	1	100
GCF_003002895.1_genomic	M00155	Cytochrome c oxidase, prokaryotes	1	1	100
GCF_006716915.1_genomic	M00155	Cytochrome c oxidase, prokaryotes	1	1	100
Ega_18-Q3-R5-49_MAXAC.001	M00155	Cytochrome c oxidase, prokaryotes	1	1	100
GCF_001428025.1_genomic	M00155	Cytochrome c oxidase, prokaryotes	1	1	100
GCF_000720035.1_genomic	M00155	Cytochrome c oxidase, prokaryotes	1	1	100
EsbW_18-Q3-R4-48_BAT3C.295	M00155	Cytochrome c oxidase, prokaryotes	1	1	100
Ribe_18-Q3-R11-54_MAXAC.001	M00155	Cytochrome c oxidase, prokaryotes	1	1	100
GCF_001570945.1_genomic	M00155	Cytochrome c oxidase, prokaryotes	1	1	100
GCF_000720925.1_genomic	M00155	Cytochrome c oxidase, prokaryotes	1	1	100
GCF_001428305.1_genomic	M00155	Cytochrome c oxidase, prokaryotes	1	1	100
Hjor_18-Q3-R7-51_BAT3C.94	M00155	Cytochrome c oxidase, prokaryotes	1	1	100
GCF_900176385.1_genomic	M00155	Cytochrome c oxidase, prokaryotes	1	1	100
GCF_000576595.1_genomic	M00155	Cytochrome c oxidase, prokaryotes	1	1	100
GCA_002748155.1_genomic	M00155	Cytochrome c oxidase, prokaryotes	1	1	100
GCF_000768685.1_genomic	M00155	Cytochrome c oxidase, prokaryotes	1	1	100
GCF_900289115.1_genomic	M00155	Cytochrome c oxidase, prokaryotes	1	1	100
GCF_000768695.1_genomic	M00155	Cytochrome c oxidase, prokaryotes	1	1	100
GCA_001591405.1_genomic	M00155	Cytochrome c oxidase, prokaryotes	1	1	100
GCF_900104525.1_genomic	M00155	Cytochrome c oxidase, prokaryotes	1	1	100
GCF_006716205.1_genomic	M00155	Cytochrome c oxidase, prokaryotes	1	1	100
GCF_000152705.1_genomic	M00155	Cytochrome c oxidase, prokaryotes	1	1	100
Bjer_18-Q3-R1-45_BAT3C.93	M00155	Cytochrome c oxidase, prokaryotes	1	1	100
GCF_005222685.1_genomic	M00606	N,N'-Diacetylchitobiose transport system	1	1	100
GCA_000955875.1_genomic	M00606	N,N'-Diacetylchitobiose transport system	1	1	100
GCF_001428505.1_genomic	M00606	N,N'-Diacetylchitobiose transport system	1	1	100
GCF_000383675.1_genomic	M00606	N,N'-Diacetylchitobiose transport system	1	1	100
GCA_003132125.1_genomic	M00606	N,N'-Diacetylchitobiose transport system	1	1	100
GCF_001429185.1_genomic	M00606	N,N'-Diacetylchitobiose transport system	1	1	100
GCA_001956915.1_genomic	M00606	N,N'-Diacetylchitobiose transport system	1	1	100
GCF_006717145.1_genomic	M00606	N,N'-Diacetylchitobiose transport system	1	1	100
GCF_001429605.1_genomic	M00606	N,N'-Diacetylchitobiose transport system	1	1	100
GCF_006716675.1_genomic	M00606	N,N'-Diacetylchitobiose transport system	1	1	100
AalE_18-Q3-R2-46_BAT3C.188	M00606	N,N'-Diacetylchitobiose transport system	1	1	100
GCF_001046855.1_genomic	M00606	N,N'-Diacetylchitobiose transport system	1	1	100
Ribe_18-Q3-R11-54_BAT3C.65	M00606	N,N'-Diacetylchitobiose transport system	1	1	100
GCF_006716915.1_genomic	M00606	N,N'-Diacetylchitobiose transport system	1	1	100
Ega_18-Q3-R5-49_MAXAC.001	M00606	N,N'-Diacetylchitobiose transport system	1	1	100
GCF_000720035.1_genomic	M00606	N,N'-Diacetylchitobiose transport system	1	1	100
Ribe_18-Q3-R11-54_MAXAC.001	M00606	N,N'-Diacetylchitobiose transport system	1	1	100
GCF_000576595.1_genomic	M00606	N,N'-Diacetylchitobiose transport system	1	1	100
GCF_900104525.1_genomic	M00606	N,N'-Diacetylchitobiose transport system	1	1	100
GCF_000576575.1_genomic	M00605	Glucose/mannose transport system	1	1	100
GCA_001956915.1_genomic	M00605	Glucose/mannose transport system	1	1	100
GCF_000184685.1_genomic	M00605	Glucose/mannose transport system	1	1	100
GCF_001046855.1_genomic	M00605	Glucose/mannose transport system	1	1	100
GCF_001637565.1_genomic	M00605	Glucose/mannose transport system	1	1	100
AalE_18-Q3-R2-46_BAT3C.188	M00603	Putative aldouronate transport system	1	1	100
GCF_000152705.1_genomic	M00603	Putative aldouronate transport system	1	1	100
GCF_003002895.1_genomic	M00600	alpha-1,4-Digalacturonate transport system	1	1	100
GCA_000955875.1_genomic	M00568	Catechol ortho-cleavage, catechol => 3-oxoadipate	4	4	100
Hjor_18-Q3-R7-51_BAT3C.81_sub	M00569	Catechol meta-cleavage, catechol => acetyl-CoA / 4-methylcatechol => propanoyl-CoA	5	5	100
GCF_001570965.1_genomic	M00569	Catechol meta-cleavage, catechol => acetyl-CoA / 4-methylcatechol => propanoyl-CoA	5	5	100
GCF_000576575.1_genomic	M00569	Catechol meta-cleavage, catechol => acetyl-CoA / 4-methylcatechol => propanoyl-CoA	4	5	80
Mari_18-Q3-R65-66_BAT3C.41	M00569	Catechol meta-cleavage, catechol => acetyl-CoA / 4-methylcatechol => propanoyl-CoA	4	5	80
GCF_001428065.1_genomic	M00569	Catechol meta-cleavage, catechol => acetyl-CoA / 4-methylcatechol => propanoyl-CoA	5	5	100
Aved_18-Q3-R54-62_MAXAC.378	M00569	Catechol meta-cleavage, catechol => acetyl-CoA / 4-methylcatechol => propanoyl-CoA	4	5	80
GCF_000184685.1_genomic	M00569	Catechol meta-cleavage, catechol => acetyl-CoA / 4-methylcatechol => propanoyl-CoA	5	5	100
GCA_003157445.1_genomic	M00569	Catechol meta-cleavage, catechol => acetyl-CoA / 4-methylcatechol => propanoyl-CoA	5	5	100
GCF_001050535.1_genomic	M00569	Catechol meta-cleavage, catechol => acetyl-CoA / 4-methylcatechol => propanoyl-CoA	5	5	100
GCF_001637565.1_genomic	M00569	Catechol meta-cleavage, catechol => acetyl-CoA / 4-methylcatechol => propanoyl-CoA	5	5	100
GCF_001570985.1_genomic	M00569	Catechol meta-cleavage, catechol => acetyl-CoA / 4-methylcatechol => propanoyl-CoA	5	5	100
Hjor_18-Q3-R7-51_MAXAC.088	M00569	Catechol meta-cleavage, catechol => acetyl-CoA / 4-methylcatechol => propanoyl-CoA	5	5	100
Ribe_18-Q3-R11-54_BAT3C.65	M00569	Catechol meta-cleavage, catechol => acetyl-CoA / 4-methylcatechol => propanoyl-CoA	5	5	100
GCF_004295485.1_genomic	M00569	Catechol meta-cleavage, catechol => acetyl-CoA / 4-methylcatechol => propanoyl-CoA	5	5	100
GCF_001428025.1_genomic	M00569	Catechol meta-cleavage, catechol => acetyl-CoA / 4-methylcatechol => propanoyl-CoA	5	5	100
GCF_001570945.1_genomic	M00569	Catechol meta-cleavage, catechol => acetyl-CoA / 4-methylcatechol => propanoyl-CoA	5	5	100
GCF_001428305.1_genomic	M00569	Catechol meta-cleavage, catechol => acetyl-CoA / 4-methylcatechol => propanoyl-CoA	5	5	100
Hjor_18-Q3-R7-51_BAT3C.94	M00569	Catechol meta-cleavage, catechol => acetyl-CoA / 4-methylcatechol => propanoyl-CoA	5	5	100
GCF_900176385.1_genomic	M00569	Catechol meta-cleavage, catechol => acetyl-CoA / 4-methylcatechol => propanoyl-CoA	5	5	100
GCA_001591405.1_genomic	M00569	Catechol meta-cleavage, catechol => acetyl-CoA / 4-methylcatechol => propanoyl-CoA	5	5	100
Hjor_18-Q3-R7-51_BATAC.29	M00565	Trehalose biosynthesis, D-glucose 1P => trehalose	5	6	83.33
GCF_006715055.1_genomic	M00565	Trehalose biosynthesis, D-glucose 1P => trehalose	5	6	83.33
GCF_005222685.1_genomic	M00565	Trehalose biosynthesis, D-glucose 1P => trehalose	5	6	83.33
GCF_006715875.1_genomic	M00565	Trehalose biosynthesis, D-glucose 1P => trehalose	5	6	83.33
GCF_000768675.1_genomic	M00565	Trehalose biosynthesis, D-glucose 1P => trehalose	5	6	83.33
GCF_001427985.1_genomic	M00565	Trehalose biosynthesis, D-glucose 1P => trehalose	5	6	83.33
GCA_000955875.1_genomic	M00565	Trehalose biosynthesis, D-glucose 1P => trehalose	5	6	83.33
GCF_001428505.1_genomic	M00565	Trehalose biosynthesis, D-glucose 1P => trehalose	5	6	83.33
GCF_000383675.1_genomic	M00565	Trehalose biosynthesis, D-glucose 1P => trehalose	5	6	83.33
GCF_001429185.1_genomic	M00565	Trehalose biosynthesis, D-glucose 1P => trehalose	5	6	83.33
GCF_006717145.1_genomic	M00565	Trehalose biosynthesis, D-glucose 1P => trehalose	5	6	83.33
GCF_900111375.1_genomic	M00565	Trehalose biosynthesis, D-glucose 1P => trehalose	5	6	83.33
GCF_001428065.1_genomic	M00565	Trehalose biosynthesis, D-glucose 1P => trehalose	5	6	83.33
GCF_002846495.1_genomic	M00565	Trehalose biosynthesis, D-glucose 1P => trehalose	5	6	83.33
GCF_001429605.1_genomic	M00565	Trehalose biosynthesis, D-glucose 1P => trehalose	5	6	83.33
GCF_000184685.1_genomic	M00565	Trehalose biosynthesis, D-glucose 1P => trehalose	5	6	83.33
Hirt_18-Q3-R61-65_BAT3C.386	M00565	Trehalose biosynthesis, D-glucose 1P => trehalose	5	6	83.33
GCF_006716675.1_genomic	M00565	Trehalose biosynthesis, D-glucose 1P => trehalose	5	6	83.33
GCF_000620545.1_genomic	M00565	Trehalose biosynthesis, D-glucose 1P => trehalose	5	6	83.33
GCF_000367525.1_genomic	M00565	Trehalose biosynthesis, D-glucose 1P => trehalose	5	6	83.33
GCF_006717025.1_genomic	M00565	Trehalose biosynthesis, D-glucose 1P => trehalose	5	6	83.33
GCF_006438965.1_genomic	M00565	Trehalose biosynthesis, D-glucose 1P => trehalose	5	6	83.33
GCA_003157445.1_genomic	M00565	Trehalose biosynthesis, D-glucose 1P => trehalose	5	6	83.33
GCF_003635045.1_genomic	M00565	Trehalose biosynthesis, D-glucose 1P => trehalose	5	6	83.33
GCF_001552435.1_genomic	M00565	Trehalose biosynthesis, D-glucose 1P => trehalose	5	6	83.33
GCF_001050535.1_genomic	M00565	Trehalose biosynthesis, D-glucose 1P => trehalose	5	6	83.33
GCF_001046855.1_genomic	M00565	Trehalose biosynthesis, D-glucose 1P => trehalose	5	6	83.33
GCF_001426245.1_genomic	M00565	Trehalose biosynthesis, D-glucose 1P => trehalose	5	6	83.33
GCF_000768705.1_genomic	M00565	Trehalose biosynthesis, D-glucose 1P => trehalose	5	6	83.33
GCF_001758225.1_genomic	M00565	Trehalose biosynthesis, D-glucose 1P => trehalose	5	6	83.33
GCF_003002895.1_genomic	M00565	Trehalose biosynthesis, D-glucose 1P => trehalose	5	6	83.33
GCF_006716915.1_genomic	M00565	Trehalose biosynthesis, D-glucose 1P => trehalose	5	6	83.33
GCF_001428025.1_genomic	M00565	Trehalose biosynthesis, D-glucose 1P => trehalose	5	6	83.33
GCF_000720925.1_genomic	M00565	Trehalose biosynthesis, D-glucose 1P => trehalose	5	6	83.33
GCF_000576595.1_genomic	M00565	Trehalose biosynthesis, D-glucose 1P => trehalose	5	6	83.33
GCF_000768685.1_genomic	M00565	Trehalose biosynthesis, D-glucose 1P => trehalose	5	6	83.33
GCF_900289115.1_genomic	M00565	Trehalose biosynthesis, D-glucose 1P => trehalose	5	6	83.33
GCF_000768695.1_genomic	M00565	Trehalose biosynthesis, D-glucose 1P => trehalose	5	6	83.33
GCF_900104525.1_genomic	M00565	Trehalose biosynthesis, D-glucose 1P => trehalose	5	6	83.33
GCF_006716205.1_genomic	M00565	Trehalose biosynthesis, D-glucose 1P => trehalose	5	6	83.33
GCF_000152705.1_genomic	M00565	Trehalose biosynthesis, D-glucose 1P => trehalose	5	6	83.33
Hjor_18-Q3-R7-51_BATAC.29	M00126	Tetrahydrofolate biosynthesis, GTP => THF	4	5	80
GCF_006715055.1_genomic	M00126	Tetrahydrofolate biosynthesis, GTP => THF	5	5	100
Hjor_18-Q3-R7-51_BAT3C.81_sub	M00126	Tetrahydrofolate biosynthesis, GTP => THF	4	5	80
GCF_005222685.1_genomic	M00126	Tetrahydrofolate biosynthesis, GTP => THF	4	5	80
GCF_006715875.1_genomic	M00126	Tetrahydrofolate biosynthesis, GTP => THF	4	5	80
GCF_000768675.1_genomic	M00126	Tetrahydrofolate biosynthesis, GTP => THF	5	5	100
GCF_001427985.1_genomic	M00126	Tetrahydrofolate biosynthesis, GTP => THF	4	5	80
GCA_000955875.1_genomic	M00126	Tetrahydrofolate biosynthesis, GTP => THF	5	5	100
GCF_001570965.1_genomic	M00126	Tetrahydrofolate biosynthesis, GTP => THF	5	5	100
GCF_001428505.1_genomic	M00126	Tetrahydrofolate biosynthesis, GTP => THF	5	5	100
GCF_000576575.1_genomic	M00126	Tetrahydrofolate biosynthesis, GTP => THF	4	5	80
GCF_000383675.1_genomic	M00126	Tetrahydrofolate biosynthesis, GTP => THF	5	5	100
GCA_003132125.1_genomic	M00126	Tetrahydrofolate biosynthesis, GTP => THF	4	5	80
GCF_001429185.1_genomic	M00126	Tetrahydrofolate biosynthesis, GTP => THF	5	5	100
GCA_001956915.1_genomic	M00126	Tetrahydrofolate biosynthesis, GTP => THF	5	5	100
GCF_006717145.1_genomic	M00126	Tetrahydrofolate biosynthesis, GTP => THF	5	5	100
Mari_18-Q3-R65-66_BAT3C.41	M00126	Tetrahydrofolate biosynthesis, GTP => THF	4	5	80
GCF_900111375.1_genomic	M00126	Tetrahydrofolate biosynthesis, GTP => THF	5	5	100
GCF_001428065.1_genomic	M00126	Tetrahydrofolate biosynthesis, GTP => THF	5	5	100
GCF_002846495.1_genomic	M00126	Tetrahydrofolate biosynthesis, GTP => THF	5	5	100
GCF_001429605.1_genomic	M00126	Tetrahydrofolate biosynthesis, GTP => THF	4	5	80
GCF_000184685.1_genomic	M00126	Tetrahydrofolate biosynthesis, GTP => THF	4	5	80
Hirt_18-Q3-R61-65_BAT3C.386	M00126	Tetrahydrofolate biosynthesis, GTP => THF	4	5	80
GCF_006716675.1_genomic	M00126	Tetrahydrofolate biosynthesis, GTP => THF	5	5	100
GCF_000620545.1_genomic	M00126	Tetrahydrofolate biosynthesis, GTP => THF	5	5	100
GCF_000367525.1_genomic	M00126	Tetrahydrofolate biosynthesis, GTP => THF	4	5	80
GCF_006717025.1_genomic	M00126	Tetrahydrofolate biosynthesis, GTP => THF	4	5	80
GCF_000297495.1_genomic	M00126	Tetrahydrofolate biosynthesis, GTP => THF	4	5	80
GCF_006438965.1_genomic	M00126	Tetrahydrofolate biosynthesis, GTP => THF	4	5	80
GCA_003157445.1_genomic	M00126	Tetrahydrofolate biosynthesis, GTP => THF	4	5	80
GCF_003635045.1_genomic	M00126	Tetrahydrofolate biosynthesis, GTP => THF	5	5	100
AalW_18-Q3-R10-53_BAT3C.524	M00126	Tetrahydrofolate biosynthesis, GTP => THF	4	5	80
GCF_001552435.1_genomic	M00126	Tetrahydrofolate biosynthesis, GTP => THF	5	5	100
GCF_001050535.1_genomic	M00126	Tetrahydrofolate biosynthesis, GTP => THF	5	5	100
GCA_002404345.1_genomic	M00126	Tetrahydrofolate biosynthesis, GTP => THF	4	5	80
AalE_18-Q3-R2-46_BAT3C.188	M00126	Tetrahydrofolate biosynthesis, GTP => THF	4	5	80
GCF_001046855.1_genomic	M00126	Tetrahydrofolate biosynthesis, GTP => THF	4	5	80
GCF_001426245.1_genomic	M00126	Tetrahydrofolate biosynthesis, GTP => THF	5	5	100
GCF_001637565.1_genomic	M00126	Tetrahydrofolate biosynthesis, GTP => THF	5	5	100
GCF_001570985.1_genomic	M00126	Tetrahydrofolate biosynthesis, GTP => THF	5	5	100
GCF_000768705.1_genomic	M00126	Tetrahydrofolate biosynthesis, GTP => THF	5	5	100
Hjor_18-Q3-R7-51_MAXAC.088	M00126	Tetrahydrofolate biosynthesis, GTP => THF	4	5	80
Ribe_18-Q3-R11-54_BAT3C.65	M00126	Tetrahydrofolate biosynthesis, GTP => THF	4	5	80
GCF_001046875.1_genomic	M00126	Tetrahydrofolate biosynthesis, GTP => THF	4	5	80
GCF_001758225.1_genomic	M00126	Tetrahydrofolate biosynthesis, GTP => THF	5	5	100
GCF_004295485.1_genomic	M00126	Tetrahydrofolate biosynthesis, GTP => THF	5	5	100
GCF_003002895.1_genomic	M00126	Tetrahydrofolate biosynthesis, GTP => THF	5	5	100
GCF_006716915.1_genomic	M00126	Tetrahydrofolate biosynthesis, GTP => THF	5	5	100
Ega_18-Q3-R5-49_MAXAC.001	M00126	Tetrahydrofolate biosynthesis, GTP => THF	4	5	80
GCF_001428025.1_genomic	M00126	Tetrahydrofolate biosynthesis, GTP => THF	5	5	100
GCF_000720035.1_genomic	M00126	Tetrahydrofolate biosynthesis, GTP => THF	5	5	100
EsbW_18-Q3-R4-48_BAT3C.295	M00126	Tetrahydrofolate biosynthesis, GTP => THF	4	5	80
Ribe_18-Q3-R11-54_MAXAC.001	M00126	Tetrahydrofolate biosynthesis, GTP => THF	4	5	80
GCF_001570945.1_genomic	M00126	Tetrahydrofolate biosynthesis, GTP => THF	5	5	100
GCF_000720925.1_genomic	M00126	Tetrahydrofolate biosynthesis, GTP => THF	5	5	100
GCF_001428305.1_genomic	M00126	Tetrahydrofolate biosynthesis, GTP => THF	5	5	100
Hjor_18-Q3-R7-51_BAT3C.94	M00126	Tetrahydrofolate biosynthesis, GTP => THF	4	5	80
GCF_900176385.1_genomic	M00126	Tetrahydrofolate biosynthesis, GTP => THF	5	5	100
GCF_000576595.1_genomic	M00126	Tetrahydrofolate biosynthesis, GTP => THF	5	5	100
GCF_000768685.1_genomic	M00126	Tetrahydrofolate biosynthesis, GTP => THF	4	5	80
GCF_900289115.1_genomic	M00126	Tetrahydrofolate biosynthesis, GTP => THF	5	5	100
GCF_000768695.1_genomic	M00126	Tetrahydrofolate biosynthesis, GTP => THF	5	5	100
GCA_001591405.1_genomic	M00126	Tetrahydrofolate biosynthesis, GTP => THF	5	5	100
GCF_900104525.1_genomic	M00126	Tetrahydrofolate biosynthesis, GTP => THF	4	5	80
GCF_006716205.1_genomic	M00126	Tetrahydrofolate biosynthesis, GTP => THF	4	5	80
GCF_000152705.1_genomic	M00126	Tetrahydrofolate biosynthesis, GTP => THF	5	5	100
Bjer_18-Q3-R1-45_BAT3C.93	M00126	Tetrahydrofolate biosynthesis, GTP => THF	4	5	80
GCF_006715875.1_genomic	M00127	Thiamine biosynthesis, AIR => thiamine-P/thiamine-2P	4	5	80
GCA_000955875.1_genomic	M00127	Thiamine biosynthesis, AIR => thiamine-P/thiamine-2P	4	5	80
GCA_001956915.1_genomic	M00127	Thiamine biosynthesis, AIR => thiamine-P/thiamine-2P	4	5	80
GCF_000184685.1_genomic	M00127	Thiamine biosynthesis, AIR => thiamine-P/thiamine-2P	4	5	80
GCF_000297495.1_genomic	M00127	Thiamine biosynthesis, AIR => thiamine-P/thiamine-2P	4	5	80
GCA_003157445.1_genomic	M00127	Thiamine biosynthesis, AIR => thiamine-P/thiamine-2P	5	5	100
GCF_001570985.1_genomic	M00127	Thiamine biosynthesis, AIR => thiamine-P/thiamine-2P	5	5	100
GCF_000768705.1_genomic	M00127	Thiamine biosynthesis, AIR => thiamine-P/thiamine-2P	5	5	100
GCF_004295485.1_genomic	M00127	Thiamine biosynthesis, AIR => thiamine-P/thiamine-2P	5	5	100
GCF_003002895.1_genomic	M00127	Thiamine biosynthesis, AIR => thiamine-P/thiamine-2P	4	5	80
GCF_001570945.1_genomic	M00127	Thiamine biosynthesis, AIR => thiamine-P/thiamine-2P	5	5	100
GCF_001428305.1_genomic	M00127	Thiamine biosynthesis, AIR => thiamine-P/thiamine-2P	5	5	100
GCF_900176385.1_genomic	M00127	Thiamine biosynthesis, AIR => thiamine-P/thiamine-2P	5	5	100
GCF_000768685.1_genomic	M00127	Thiamine biosynthesis, AIR => thiamine-P/thiamine-2P	5	5	100
GCF_900289115.1_genomic	M00127	Thiamine biosynthesis, AIR => thiamine-P/thiamine-2P	4	5	80
GCA_001591405.1_genomic	M00127	Thiamine biosynthesis, AIR => thiamine-P/thiamine-2P	5	5	100
GCF_006716205.1_genomic	M00127	Thiamine biosynthesis, AIR => thiamine-P/thiamine-2P	4	5	80
GCF_006715055.1_genomic	M00125	Riboflavin biosynthesis, GTP => riboflavin/FMN/FAD	6	7	85.71
GCF_005222685.1_genomic	M00125	Riboflavin biosynthesis, GTP => riboflavin/FMN/FAD	6	7	85.71
GCF_006715875.1_genomic	M00125	Riboflavin biosynthesis, GTP => riboflavin/FMN/FAD	6	7	85.71
GCF_000768675.1_genomic	M00125	Riboflavin biosynthesis, GTP => riboflavin/FMN/FAD	6	7	85.71
GCF_001427985.1_genomic	M00125	Riboflavin biosynthesis, GTP => riboflavin/FMN/FAD	6	7	85.71
GCA_000955875.1_genomic	M00125	Riboflavin biosynthesis, GTP => riboflavin/FMN/FAD	6	7	85.71
GCF_001570965.1_genomic	M00125	Riboflavin biosynthesis, GTP => riboflavin/FMN/FAD	6	7	85.71
GCF_001428505.1_genomic	M00125	Riboflavin biosynthesis, GTP => riboflavin/FMN/FAD	6	7	85.71
GCF_000576575.1_genomic	M00125	Riboflavin biosynthesis, GTP => riboflavin/FMN/FAD	6	7	85.71
GCF_000383675.1_genomic	M00125	Riboflavin biosynthesis, GTP => riboflavin/FMN/FAD	6	7	85.71
GCA_003132125.1_genomic	M00125	Riboflavin biosynthesis, GTP => riboflavin/FMN/FAD	6	7	85.71
GCF_001429185.1_genomic	M00125	Riboflavin biosynthesis, GTP => riboflavin/FMN/FAD	6	7	85.71
GCF_006717145.1_genomic	M00125	Riboflavin biosynthesis, GTP => riboflavin/FMN/FAD	7	7	100
GCF_900111375.1_genomic	M00125	Riboflavin biosynthesis, GTP => riboflavin/FMN/FAD	6	7	85.71
GCF_001428065.1_genomic	M00125	Riboflavin biosynthesis, GTP => riboflavin/FMN/FAD	6	7	85.71
GCF_002846495.1_genomic	M00125	Riboflavin biosynthesis, GTP => riboflavin/FMN/FAD	6	7	85.71
GCF_001429605.1_genomic	M00125	Riboflavin biosynthesis, GTP => riboflavin/FMN/FAD	6	7	85.71
GCF_000184685.1_genomic	M00125	Riboflavin biosynthesis, GTP => riboflavin/FMN/FAD	6	7	85.71
Hirt_18-Q3-R61-65_BAT3C.386	M00125	Riboflavin biosynthesis, GTP => riboflavin/FMN/FAD	6	7	85.71
GCF_006716675.1_genomic	M00125	Riboflavin biosynthesis, GTP => riboflavin/FMN/FAD	7	7	100
GCF_000620545.1_genomic	M00125	Riboflavin biosynthesis, GTP => riboflavin/FMN/FAD	6	7	85.71
GCF_006717025.1_genomic	M00125	Riboflavin biosynthesis, GTP => riboflavin/FMN/FAD	6	7	85.71
GCF_006438965.1_genomic	M00125	Riboflavin biosynthesis, GTP => riboflavin/FMN/FAD	6	7	85.71
GCF_001426245.1_genomic	M00125	Riboflavin biosynthesis, GTP => riboflavin/FMN/FAD	6	7	85.71
GCF_001637565.1_genomic	M00125	Riboflavin biosynthesis, GTP => riboflavin/FMN/FAD	6	7	85.71
GCF_001570985.1_genomic	M00125	Riboflavin biosynthesis, GTP => riboflavin/FMN/FAD	6	7	85.71
GCF_000768705.1_genomic	M00125	Riboflavin biosynthesis, GTP => riboflavin/FMN/FAD	6	7	85.71
GCF_004295485.1_genomic	M00125	Riboflavin biosynthesis, GTP => riboflavin/FMN/FAD	6	7	85.71
GCF_003002895.1_genomic	M00125	Riboflavin biosynthesis, GTP => riboflavin/FMN/FAD	6	7	85.71
GCF_006716915.1_genomic	M00125	Riboflavin biosynthesis, GTP => riboflavin/FMN/FAD	6	7	85.71
GCF_001428025.1_genomic	M00125	Riboflavin biosynthesis, GTP => riboflavin/FMN/FAD	6	7	85.71
GCF_000720035.1_genomic	M00125	Riboflavin biosynthesis, GTP => riboflavin/FMN/FAD	6	7	85.71
GCF_001570945.1_genomic	M00125	Riboflavin biosynthesis, GTP => riboflavin/FMN/FAD	6	7	85.71
GCF_000720925.1_genomic	M00125	Riboflavin biosynthesis, GTP => riboflavin/FMN/FAD	6	7	85.71
GCF_001428305.1_genomic	M00125	Riboflavin biosynthesis, GTP => riboflavin/FMN/FAD	6	7	85.71
GCF_900176385.1_genomic	M00125	Riboflavin biosynthesis, GTP => riboflavin/FMN/FAD	6	7	85.71
GCF_000576595.1_genomic	M00125	Riboflavin biosynthesis, GTP => riboflavin/FMN/FAD	6	7	85.71
GCF_000768685.1_genomic	M00125	Riboflavin biosynthesis, GTP => riboflavin/FMN/FAD	6	7	85.71
GCF_900289115.1_genomic	M00125	Riboflavin biosynthesis, GTP => riboflavin/FMN/FAD	6	7	85.71
GCF_000768695.1_genomic	M00125	Riboflavin biosynthesis, GTP => riboflavin/FMN/FAD	6	7	85.71
GCA_001591405.1_genomic	M00125	Riboflavin biosynthesis, GTP => riboflavin/FMN/FAD	6	7	85.71
GCF_900104525.1_genomic	M00125	Riboflavin biosynthesis, GTP => riboflavin/FMN/FAD	6	7	85.71
GCF_006716205.1_genomic	M00125	Riboflavin biosynthesis, GTP => riboflavin/FMN/FAD	7	7	100
GCF_000152705.1_genomic	M00125	Riboflavin biosynthesis, GTP => riboflavin/FMN/FAD	6	7	85.71
Hjor_18-Q3-R7-51_BATAC.29	M00122	Cobalamin biosynthesis, cobinamide => cobalamin	6	7	85.71
GCF_006715875.1_genomic	M00122	Cobalamin biosynthesis, cobinamide => cobalamin	7	7	100
GCA_000955875.1_genomic	M00122	Cobalamin biosynthesis, cobinamide => cobalamin	7	7	100
GCF_001570965.1_genomic	M00122	Cobalamin biosynthesis, cobinamide => cobalamin	6	7	85.71
GCF_001428505.1_genomic	M00122	Cobalamin biosynthesis, cobinamide => cobalamin	6	7	85.71
GCF_000576575.1_genomic	M00122	Cobalamin biosynthesis, cobinamide => cobalamin	7	7	100
GCF_000383675.1_genomic	M00122	Cobalamin biosynthesis, cobinamide => cobalamin	7	7	100
GCA_003132125.1_genomic	M00122	Cobalamin biosynthesis, cobinamide => cobalamin	7	7	100
GCF_001429185.1_genomic	M00122	Cobalamin biosynthesis, cobinamide => cobalamin	6	7	85.71
GCF_006717145.1_genomic	M00122	Cobalamin biosynthesis, cobinamide => cobalamin	6	7	85.71
GCF_000184685.1_genomic	M00122	Cobalamin biosynthesis, cobinamide => cobalamin	6	7	85.71
Hirt_18-Q3-R61-65_BAT3C.386	M00122	Cobalamin biosynthesis, cobinamide => cobalamin	7	7	100
GCF_006716675.1_genomic	M00122	Cobalamin biosynthesis, cobinamide => cobalamin	6	7	85.71
GCF_000620545.1_genomic	M00122	Cobalamin biosynthesis, cobinamide => cobalamin	6	7	85.71
GCF_000297495.1_genomic	M00122	Cobalamin biosynthesis, cobinamide => cobalamin	7	7	100
GCF_003635045.1_genomic	M00122	Cobalamin biosynthesis, cobinamide => cobalamin	6	7	85.71
GCA_002404345.1_genomic	M00122	Cobalamin biosynthesis, cobinamide => cobalamin	6	7	85.71
AalE_18-Q3-R2-46_BAT3C.188	M00122	Cobalamin biosynthesis, cobinamide => cobalamin	6	7	85.71
GCF_001637565.1_genomic	M00122	Cobalamin biosynthesis, cobinamide => cobalamin	7	7	100
GCF_001570985.1_genomic	M00122	Cobalamin biosynthesis, cobinamide => cobalamin	6	7	85.71
GCF_000768705.1_genomic	M00122	Cobalamin biosynthesis, cobinamide => cobalamin	6	7	85.71
GCF_001758225.1_genomic	M00122	Cobalamin biosynthesis, cobinamide => cobalamin	7	7	100
GCF_004295485.1_genomic	M00122	Cobalamin biosynthesis, cobinamide => cobalamin	6	7	85.71
GCF_003002895.1_genomic	M00122	Cobalamin biosynthesis, cobinamide => cobalamin	6	7	85.71
GCF_006716915.1_genomic	M00122	Cobalamin biosynthesis, cobinamide => cobalamin	6	7	85.71
Ega_18-Q3-R5-49_MAXAC.001	M00122	Cobalamin biosynthesis, cobinamide => cobalamin	6	7	85.71
GCF_000720035.1_genomic	M00122	Cobalamin biosynthesis, cobinamide => cobalamin	6	7	85.71
GCF_001570945.1_genomic	M00122	Cobalamin biosynthesis, cobinamide => cobalamin	7	7	100
GCF_001428305.1_genomic	M00122	Cobalamin biosynthesis, cobinamide => cobalamin	7	7	100
GCF_900176385.1_genomic	M00122	Cobalamin biosynthesis, cobinamide => cobalamin	7	7	100
GCF_000768685.1_genomic	M00122	Cobalamin biosynthesis, cobinamide => cobalamin	6	7	85.71
GCF_900289115.1_genomic	M00122	Cobalamin biosynthesis, cobinamide => cobalamin	6	7	85.71
GCA_001591405.1_genomic	M00122	Cobalamin biosynthesis, cobinamide => cobalamin	7	7	100
GCF_006716205.1_genomic	M00122	Cobalamin biosynthesis, cobinamide => cobalamin	6	7	85.71
Hjor_18-Q3-R7-51_BATAC.29	M00123	Biotin biosynthesis, pimeloyl-ACP/CoA => biotin	3	3	100
Hjor_18-Q3-R7-51_BAT3C.81_sub	M00123	Biotin biosynthesis, pimeloyl-ACP/CoA => biotin	3	3	100
GCF_006715875.1_genomic	M00123	Biotin biosynthesis, pimeloyl-ACP/CoA => biotin	3	3	100
GCA_000955875.1_genomic	M00123	Biotin biosynthesis, pimeloyl-ACP/CoA => biotin	3	3	100
GCF_001428505.1_genomic	M00123	Biotin biosynthesis, pimeloyl-ACP/CoA => biotin	3	3	100
GCF_000383675.1_genomic	M00123	Biotin biosynthesis, pimeloyl-ACP/CoA => biotin	3	3	100
GCF_001429185.1_genomic	M00123	Biotin biosynthesis, pimeloyl-ACP/CoA => biotin	3	3	100
GCA_001956915.1_genomic	M00123	Biotin biosynthesis, pimeloyl-ACP/CoA => biotin	3	3	100
GCF_006717145.1_genomic	M00123	Biotin biosynthesis, pimeloyl-ACP/CoA => biotin	3	3	100
Mari_18-Q3-R65-66_BAT3C.41	M00123	Biotin biosynthesis, pimeloyl-ACP/CoA => biotin	3	3	100
GCF_001428065.1_genomic	M00123	Biotin biosynthesis, pimeloyl-ACP/CoA => biotin	3	3	100
Aved_18-Q3-R54-62_MAXAC.378	M00123	Biotin biosynthesis, pimeloyl-ACP/CoA => biotin	3	3	100
GCF_002846495.1_genomic	M00123	Biotin biosynthesis, pimeloyl-ACP/CoA => biotin	3	3	100
GCF_001429605.1_genomic	M00123	Biotin biosynthesis, pimeloyl-ACP/CoA => biotin	3	3	100
GCF_006716675.1_genomic	M00123	Biotin biosynthesis, pimeloyl-ACP/CoA => biotin	3	3	100
GCF_000620545.1_genomic	M00123	Biotin biosynthesis, pimeloyl-ACP/CoA => biotin	3	3	100
GCF_000367525.1_genomic	M00123	Biotin biosynthesis, pimeloyl-ACP/CoA => biotin	3	3	100
GCF_006717025.1_genomic	M00123	Biotin biosynthesis, pimeloyl-ACP/CoA => biotin	3	3	100
GCA_003157445.1_genomic	M00123	Biotin biosynthesis, pimeloyl-ACP/CoA => biotin	3	3	100
GCA_002404345.1_genomic	M00123	Biotin biosynthesis, pimeloyl-ACP/CoA => biotin	3	3	100
GCF_000768705.1_genomic	M00123	Biotin biosynthesis, pimeloyl-ACP/CoA => biotin	3	3	100
Hjor_18-Q3-R7-51_MAXAC.088	M00123	Biotin biosynthesis, pimeloyl-ACP/CoA => biotin	3	3	100
GCF_001758225.1_genomic	M00123	Biotin biosynthesis, pimeloyl-ACP/CoA => biotin	3	3	100
GCF_006716915.1_genomic	M00123	Biotin biosynthesis, pimeloyl-ACP/CoA => biotin	3	3	100
Ega_18-Q3-R5-49_MAXAC.001	M00123	Biotin biosynthesis, pimeloyl-ACP/CoA => biotin	3	3	100
GCF_000720035.1_genomic	M00123	Biotin biosynthesis, pimeloyl-ACP/CoA => biotin	3	3	100
Ribe_18-Q3-R11-54_MAXAC.001	M00123	Biotin biosynthesis, pimeloyl-ACP/CoA => biotin	3	3	100
GCF_000720925.1_genomic	M00123	Biotin biosynthesis, pimeloyl-ACP/CoA => biotin	3	3	100
Hjor_18-Q3-R7-51_BAT3C.94	M00123	Biotin biosynthesis, pimeloyl-ACP/CoA => biotin	3	3	100
GCF_000576595.1_genomic	M00123	Biotin biosynthesis, pimeloyl-ACP/CoA => biotin	3	3	100
GCF_000768685.1_genomic	M00123	Biotin biosynthesis, pimeloyl-ACP/CoA => biotin	3	3	100
GCF_900289115.1_genomic	M00123	Biotin biosynthesis, pimeloyl-ACP/CoA => biotin	3	3	100
GCF_006716205.1_genomic	M00123	Biotin biosynthesis, pimeloyl-ACP/CoA => biotin	3	3	100
Hjor_18-Q3-R7-51_BATAC.29	M00120	Coenzyme A biosynthesis, pantothenate => CoA	3	3	100
GCF_006715055.1_genomic	M00120	Coenzyme A biosynthesis, pantothenate => CoA	3	3	100
Hjor_18-Q3-R7-51_BAT3C.81_sub	M00120	Coenzyme A biosynthesis, pantothenate => CoA	3	3	100
GCF_005222685.1_genomic	M00120	Coenzyme A biosynthesis, pantothenate => CoA	3	3	100
GCF_006715875.1_genomic	M00120	Coenzyme A biosynthesis, pantothenate => CoA	3	3	100
GCF_000768675.1_genomic	M00120	Coenzyme A biosynthesis, pantothenate => CoA	3	3	100
GCF_001427985.1_genomic	M00120	Coenzyme A biosynthesis, pantothenate => CoA	3	3	100
GCA_000955875.1_genomic	M00120	Coenzyme A biosynthesis, pantothenate => CoA	3	3	100
GCF_001570965.1_genomic	M00120	Coenzyme A biosynthesis, pantothenate => CoA	3	3	100
GCF_001428505.1_genomic	M00120	Coenzyme A biosynthesis, pantothenate => CoA	3	3	100
GCF_000576575.1_genomic	M00120	Coenzyme A biosynthesis, pantothenate => CoA	3	3	100
GCF_000383675.1_genomic	M00120	Coenzyme A biosynthesis, pantothenate => CoA	3	3	100
GCA_003132125.1_genomic	M00120	Coenzyme A biosynthesis, pantothenate => CoA	3	3	100
GCF_001429185.1_genomic	M00120	Coenzyme A biosynthesis, pantothenate => CoA	3	3	100
GCF_006717145.1_genomic	M00120	Coenzyme A biosynthesis, pantothenate => CoA	3	3	100
Mari_18-Q3-R65-66_BAT3C.41	M00120	Coenzyme A biosynthesis, pantothenate => CoA	3	3	100
GCF_900111375.1_genomic	M00120	Coenzyme A biosynthesis, pantothenate => CoA	3	3	100
GCF_001428065.1_genomic	M00120	Coenzyme A biosynthesis, pantothenate => CoA	3	3	100
Aved_18-Q3-R54-62_MAXAC.378	M00120	Coenzyme A biosynthesis, pantothenate => CoA	3	3	100
GCF_002846495.1_genomic	M00120	Coenzyme A biosynthesis, pantothenate => CoA	3	3	100
GCF_001429605.1_genomic	M00120	Coenzyme A biosynthesis, pantothenate => CoA	3	3	100
GCF_000184685.1_genomic	M00120	Coenzyme A biosynthesis, pantothenate => CoA	3	3	100
Hirt_18-Q3-R61-65_BAT3C.386	M00120	Coenzyme A biosynthesis, pantothenate => CoA	3	3	100
GCF_006716675.1_genomic	M00120	Coenzyme A biosynthesis, pantothenate => CoA	3	3	100
GCF_000620545.1_genomic	M00120	Coenzyme A biosynthesis, pantothenate => CoA	3	3	100
GCF_000367525.1_genomic	M00120	Coenzyme A biosynthesis, pantothenate => CoA	3	3	100
GCF_006717025.1_genomic	M00120	Coenzyme A biosynthesis, pantothenate => CoA	3	3	100
GCF_006438965.1_genomic	M00120	Coenzyme A biosynthesis, pantothenate => CoA	3	3	100
GCF_003635045.1_genomic	M00120	Coenzyme A biosynthesis, pantothenate => CoA	3	3	100
AalW_18-Q3-R10-53_BAT3C.524	M00120	Coenzyme A biosynthesis, pantothenate => CoA	3	3	100
GCF_001552435.1_genomic	M00120	Coenzyme A biosynthesis, pantothenate => CoA	3	3	100
GCF_001050535.1_genomic	M00120	Coenzyme A biosynthesis, pantothenate => CoA	3	3	100
GCA_002404345.1_genomic	M00120	Coenzyme A biosynthesis, pantothenate => CoA	3	3	100
GCF_001046855.1_genomic	M00120	Coenzyme A biosynthesis, pantothenate => CoA	3	3	100
GCF_001426245.1_genomic	M00120	Coenzyme A biosynthesis, pantothenate => CoA	3	3	100
GCF_001637565.1_genomic	M00120	Coenzyme A biosynthesis, pantothenate => CoA	3	3	100
GCF_001570985.1_genomic	M00120	Coenzyme A biosynthesis, pantothenate => CoA	3	3	100
GCF_000768705.1_genomic	M00120	Coenzyme A biosynthesis, pantothenate => CoA	3	3	100
Ribe_18-Q3-R11-54_BAT3C.65	M00120	Coenzyme A biosynthesis, pantothenate => CoA	3	3	100
GCF_001046875.1_genomic	M00120	Coenzyme A biosynthesis, pantothenate => CoA	3	3	100
GCF_001758225.1_genomic	M00120	Coenzyme A biosynthesis, pantothenate => CoA	3	3	100
GCF_004295485.1_genomic	M00120	Coenzyme A biosynthesis, pantothenate => CoA	3	3	100
GCF_003002895.1_genomic	M00120	Coenzyme A biosynthesis, pantothenate => CoA	3	3	100
GCF_006716915.1_genomic	M00120	Coenzyme A biosynthesis, pantothenate => CoA	3	3	100
Ega_18-Q3-R5-49_MAXAC.001	M00120	Coenzyme A biosynthesis, pantothenate => CoA	3	3	100
GCF_000720035.1_genomic	M00120	Coenzyme A biosynthesis, pantothenate => CoA	3	3	100
EsbW_18-Q3-R4-48_BAT3C.295	M00120	Coenzyme A biosynthesis, pantothenate => CoA	3	3	100
Ribe_18-Q3-R11-54_MAXAC.001	M00120	Coenzyme A biosynthesis, pantothenate => CoA	3	3	100
GCF_001570945.1_genomic	M00120	Coenzyme A biosynthesis, pantothenate => CoA	3	3	100
GCF_000720925.1_genomic	M00120	Coenzyme A biosynthesis, pantothenate => CoA	3	3	100
GCF_001428305.1_genomic	M00120	Coenzyme A biosynthesis, pantothenate => CoA	3	3	100
Hjor_18-Q3-R7-51_BAT3C.94	M00120	Coenzyme A biosynthesis, pantothenate => CoA	3	3	100
GCF_900176385.1_genomic	M00120	Coenzyme A biosynthesis, pantothenate => CoA	3	3	100
GCF_000576595.1_genomic	M00120	Coenzyme A biosynthesis, pantothenate => CoA	3	3	100
GCA_002748155.1_genomic	M00120	Coenzyme A biosynthesis, pantothenate => CoA	3	3	100
GCF_000768685.1_genomic	M00120	Coenzyme A biosynthesis, pantothenate => CoA	3	3	100
GCF_900289115.1_genomic	M00120	Coenzyme A biosynthesis, pantothenate => CoA	3	3	100
GCF_000768695.1_genomic	M00120	Coenzyme A biosynthesis, pantothenate => CoA	3	3	100
GCA_001591405.1_genomic	M00120	Coenzyme A biosynthesis, pantothenate => CoA	3	3	100
GCF_900104525.1_genomic	M00120	Coenzyme A biosynthesis, pantothenate => CoA	3	3	100
GCF_006716205.1_genomic	M00120	Coenzyme A biosynthesis, pantothenate => CoA	3	3	100
GCF_000152705.1_genomic	M00120	Coenzyme A biosynthesis, pantothenate => CoA	3	3	100
Bjer_18-Q3-R1-45_BAT3C.93	M00120	Coenzyme A biosynthesis, pantothenate => CoA	3	3	100
Hjor_18-Q3-R7-51_BATAC.29	M00121	Heme biosynthesis, glutamate => heme	9	10	90
GCF_006715055.1_genomic	M00121	Heme biosynthesis, glutamate => heme	9	10	90
Hjor_18-Q3-R7-51_BAT3C.81_sub	M00121	Heme biosynthesis, glutamate => heme	9	10	90
GCF_005222685.1_genomic	M00121	Heme biosynthesis, glutamate => heme	9	10	90
GCF_006715875.1_genomic	M00121	Heme biosynthesis, glutamate => heme	9	10	90
GCF_000768675.1_genomic	M00121	Heme biosynthesis, glutamate => heme	9	10	90
GCF_001427985.1_genomic	M00121	Heme biosynthesis, glutamate => heme	9	10	90
GCA_000955875.1_genomic	M00121	Heme biosynthesis, glutamate => heme	9	10	90
GCF_001570965.1_genomic	M00121	Heme biosynthesis, glutamate => heme	9	10	90
GCF_001428505.1_genomic	M00121	Heme biosynthesis, glutamate => heme	9	10	90
GCF_000576575.1_genomic	M00121	Heme biosynthesis, glutamate => heme	9	10	90
GCF_000383675.1_genomic	M00121	Heme biosynthesis, glutamate => heme	9	10	90
GCA_003132125.1_genomic	M00121	Heme biosynthesis, glutamate => heme	8	10	80
GCF_001429185.1_genomic	M00121	Heme biosynthesis, glutamate => heme	9	10	90
GCF_006717145.1_genomic	M00121	Heme biosynthesis, glutamate => heme	9	10	90
GCF_900111375.1_genomic	M00121	Heme biosynthesis, glutamate => heme	9	10	90
GCF_001428065.1_genomic	M00121	Heme biosynthesis, glutamate => heme	9	10	90
Aved_18-Q3-R54-62_MAXAC.378	M00121	Heme biosynthesis, glutamate => heme	9	10	90
GCF_002846495.1_genomic	M00121	Heme biosynthesis, glutamate => heme	9	10	90
GCF_001429605.1_genomic	M00121	Heme biosynthesis, glutamate => heme	9	10	90
GCF_000184685.1_genomic	M00121	Heme biosynthesis, glutamate => heme	9	10	90
Hirt_18-Q3-R61-65_BAT3C.386	M00121	Heme biosynthesis, glutamate => heme	8	10	80
GCF_006716675.1_genomic	M00121	Heme biosynthesis, glutamate => heme	9	10	90
GCF_000620545.1_genomic	M00121	Heme biosynthesis, glutamate => heme	9	10	90
GCF_000367525.1_genomic	M00121	Heme biosynthesis, glutamate => heme	9	10	90
GCF_006717025.1_genomic	M00121	Heme biosynthesis, glutamate => heme	9	10	90
GCF_000297495.1_genomic	M00121	Heme biosynthesis, glutamate => heme	8	10	80
GCF_006438965.1_genomic	M00121	Heme biosynthesis, glutamate => heme	9	10	90
GCF_003635045.1_genomic	M00121	Heme biosynthesis, glutamate => heme	9	10	90
GCF_001552435.1_genomic	M00121	Heme biosynthesis, glutamate => heme	8	10	80
GCA_002404345.1_genomic	M00121	Heme biosynthesis, glutamate => heme	9	10	90
AalE_18-Q3-R2-46_BAT3C.188	M00121	Heme biosynthesis, glutamate => heme	9	10	90
GCF_001046855.1_genomic	M00121	Heme biosynthesis, glutamate => heme	8	10	80
GCF_001426245.1_genomic	M00121	Heme biosynthesis, glutamate => heme	9	10	90
GCF_001637565.1_genomic	M00121	Heme biosynthesis, glutamate => heme	9	10	90
GCF_001570985.1_genomic	M00121	Heme biosynthesis, glutamate => heme	9	10	90
GCF_000768705.1_genomic	M00121	Heme biosynthesis, glutamate => heme	9	10	90
GCF_001046875.1_genomic	M00121	Heme biosynthesis, glutamate => heme	9	10	90
GCF_001758225.1_genomic	M00121	Heme biosynthesis, glutamate => heme	9	10	90
GCF_004295485.1_genomic	M00121	Heme biosynthesis, glutamate => heme	9	10	90
GCF_003002895.1_genomic	M00121	Heme biosynthesis, glutamate => heme	9	10	90
GCF_006716915.1_genomic	M00121	Heme biosynthesis, glutamate => heme	9	10	90
Ega_18-Q3-R5-49_MAXAC.001	M00121	Heme biosynthesis, glutamate => heme	8	10	80
GCF_001428025.1_genomic	M00121	Heme biosynthesis, glutamate => heme	9	10	90
GCF_000720035.1_genomic	M00121	Heme biosynthesis, glutamate => heme	9	10	90
Ribe_18-Q3-R11-54_MAXAC.001	M00121	Heme biosynthesis, glutamate => heme	9	10	90
GCF_001570945.1_genomic	M00121	Heme biosynthesis, glutamate => heme	9	10	90
GCF_000720925.1_genomic	M00121	Heme biosynthesis, glutamate => heme	9	10	90
GCF_001428305.1_genomic	M00121	Heme biosynthesis, glutamate => heme	9	10	90
Hjor_18-Q3-R7-51_BAT3C.94	M00121	Heme biosynthesis, glutamate => heme	9	10	90
GCF_900176385.1_genomic	M00121	Heme biosynthesis, glutamate => heme	9	10	90
GCF_000576595.1_genomic	M00121	Heme biosynthesis, glutamate => heme	9	10	90
GCF_000768685.1_genomic	M00121	Heme biosynthesis, glutamate => heme	9	10	90
GCF_900289115.1_genomic	M00121	Heme biosynthesis, glutamate => heme	8	10	80
GCF_000768695.1_genomic	M00121	Heme biosynthesis, glutamate => heme	9	10	90
GCA_001591405.1_genomic	M00121	Heme biosynthesis, glutamate => heme	9	10	90
GCF_900104525.1_genomic	M00121	Heme biosynthesis, glutamate => heme	9	10	90
GCF_006716205.1_genomic	M00121	Heme biosynthesis, glutamate => heme	9	10	90
GCF_000152705.1_genomic	M00121	Heme biosynthesis, glutamate => heme	9	10	90
GCF_001046855.1_genomic	M00088	Ketone body biosynthesis, acetyl-CoA => acetoacetate/3-hydroxybutyrate/acetone	4	5	80
GCF_006716205.1_genomic	M00088	Ketone body biosynthesis, acetyl-CoA => acetoacetate/3-hydroxybutyrate/acetone	4	5	80
GCF_005222685.1_genomic	M00082	Fatty acid biosynthesis, initiation	2	2	100
GCF_000768675.1_genomic	M00082	Fatty acid biosynthesis, initiation	2	2	100
GCF_001427985.1_genomic	M00082	Fatty acid biosynthesis, initiation	2	2	100
GCF_001570965.1_genomic	M00082	Fatty acid biosynthesis, initiation	2	2	100
GCF_001552435.1_genomic	M00082	Fatty acid biosynthesis, initiation	2	2	100
GCA_002404345.1_genomic	M00082	Fatty acid biosynthesis, initiation	2	2	100
GCF_001637565.1_genomic	M00082	Fatty acid biosynthesis, initiation	2	2	100
GCF_001570985.1_genomic	M00082	Fatty acid biosynthesis, initiation	2	2	100
GCF_000768705.1_genomic	M00082	Fatty acid biosynthesis, initiation	2	2	100
GCF_004295485.1_genomic	M00082	Fatty acid biosynthesis, initiation	2	2	100
GCF_003002895.1_genomic	M00082	Fatty acid biosynthesis, initiation	2	2	100
GCF_001570945.1_genomic	M00082	Fatty acid biosynthesis, initiation	2	2	100
GCF_001428305.1_genomic	M00082	Fatty acid biosynthesis, initiation	2	2	100
Hjor_18-Q3-R7-51_BAT3C.94	M00082	Fatty acid biosynthesis, initiation	2	2	100
GCF_900176385.1_genomic	M00082	Fatty acid biosynthesis, initiation	2	2	100
GCF_000768685.1_genomic	M00082	Fatty acid biosynthesis, initiation	2	2	100
GCF_000768695.1_genomic	M00082	Fatty acid biosynthesis, initiation	2	2	100
GCA_001591405.1_genomic	M00082	Fatty acid biosynthesis, initiation	2	2	100
GCF_006716205.1_genomic	M00082	Fatty acid biosynthesis, initiation	2	2	100
GCF_000152705.1_genomic	M00082	Fatty acid biosynthesis, initiation	2	2	100
Hjor_18-Q3-R7-51_BATAC.29	M00087	beta-Oxidation	3	3	100
GCF_006715055.1_genomic	M00087	beta-Oxidation	3	3	100
Hjor_18-Q3-R7-51_BAT3C.81_sub	M00087	beta-Oxidation	3	3	100
GCF_006715875.1_genomic	M00087	beta-Oxidation	3	3	100
GCF_000768675.1_genomic	M00087	beta-Oxidation	3	3	100
GCA_000955875.1_genomic	M00087	beta-Oxidation	3	3	100
GCF_001428505.1_genomic	M00087	beta-Oxidation	3	3	100
GCF_000576575.1_genomic	M00087	beta-Oxidation	3	3	100
GCF_000383675.1_genomic	M00087	beta-Oxidation	3	3	100
GCA_003132125.1_genomic	M00087	beta-Oxidation	3	3	100
GCF_001429185.1_genomic	M00087	beta-Oxidation	3	3	100
GCF_006717145.1_genomic	M00087	beta-Oxidation	3	3	100
Mari_18-Q3-R65-66_BAT3C.41	M00087	beta-Oxidation	3	3	100
GCF_900111375.1_genomic	M00087	beta-Oxidation	3	3	100
GCF_001428065.1_genomic	M00087	beta-Oxidation	3	3	100
Aved_18-Q3-R54-62_MAXAC.378	M00087	beta-Oxidation	3	3	100
GCF_002846495.1_genomic	M00087	beta-Oxidation	3	3	100
GCF_001429605.1_genomic	M00087	beta-Oxidation	3	3	100
GCF_000184685.1_genomic	M00087	beta-Oxidation	3	3	100
Hirt_18-Q3-R61-65_BAT3C.386	M00087	beta-Oxidation	3	3	100
GCF_006716675.1_genomic	M00087	beta-Oxidation	3	3	100
GCF_000620545.1_genomic	M00087	beta-Oxidation	3	3	100
GCF_000367525.1_genomic	M00087	beta-Oxidation	3	3	100
GCF_006717025.1_genomic	M00087	beta-Oxidation	3	3	100
GCF_000297495.1_genomic	M00087	beta-Oxidation	3	3	100
GCF_006438965.1_genomic	M00087	beta-Oxidation	3	3	100
GCA_003157445.1_genomic	M00087	beta-Oxidation	3	3	100
GCF_003635045.1_genomic	M00087	beta-Oxidation	3	3	100
AalW_18-Q3-R10-53_BAT3C.524	M00087	beta-Oxidation	3	3	100
GCF_001552435.1_genomic	M00087	beta-Oxidation	3	3	100
GCF_001050535.1_genomic	M00087	beta-Oxidation	3	3	100
GCA_002404345.1_genomic	M00087	beta-Oxidation	3	3	100
AalE_18-Q3-R2-46_BAT3C.188	M00087	beta-Oxidation	3	3	100
GCF_001046855.1_genomic	M00087	beta-Oxidation	3	3	100
GCF_001426245.1_genomic	M00087	beta-Oxidation	3	3	100
GCF_001637565.1_genomic	M00087	beta-Oxidation	3	3	100
GCF_000768705.1_genomic	M00087	beta-Oxidation	3	3	100
Hjor_18-Q3-R7-51_MAXAC.088	M00087	beta-Oxidation	3	3	100
Ribe_18-Q3-R11-54_BAT3C.65	M00087	beta-Oxidation	3	3	100
GCF_001046875.1_genomic	M00087	beta-Oxidation	3	3	100
GCF_001758225.1_genomic	M00087	beta-Oxidation	3	3	100
GCF_004295485.1_genomic	M00087	beta-Oxidation	3	3	100
GCF_003002895.1_genomic	M00087	beta-Oxidation	3	3	100
GCF_006716915.1_genomic	M00087	beta-Oxidation	3	3	100
Ega_18-Q3-R5-49_MAXAC.001	M00087	beta-Oxidation	3	3	100
GCF_001428025.1_genomic	M00087	beta-Oxidation	3	3	100
GCF_000720035.1_genomic	M00087	beta-Oxidation	3	3	100
EsbW_18-Q3-R4-48_BAT3C.295	M00087	beta-Oxidation	3	3	100
Ribe_18-Q3-R11-54_MAXAC.001	M00087	beta-Oxidation	3	3	100
GCF_001570945.1_genomic	M00087	beta-Oxidation	3	3	100
GCF_000720925.1_genomic	M00087	beta-Oxidation	3	3	100
GCF_001428305.1_genomic	M00087	beta-Oxidation	3	3	100
Hjor_18-Q3-R7-51_BAT3C.94	M00087	beta-Oxidation	3	3	100
GCF_900176385.1_genomic	M00087	beta-Oxidation	3	3	100
GCF_000576595.1_genomic	M00087	beta-Oxidation	3	3	100
GCA_002748155.1_genomic	M00087	beta-Oxidation	3	3	100
GCF_000768685.1_genomic	M00087	beta-Oxidation	3	3	100
GCF_900289115.1_genomic	M00087	beta-Oxidation	3	3	100
GCF_000768695.1_genomic	M00087	beta-Oxidation	3	3	100
GCA_001591405.1_genomic	M00087	beta-Oxidation	3	3	100
GCF_900104525.1_genomic	M00087	beta-Oxidation	3	3	100
GCF_006716205.1_genomic	M00087	beta-Oxidation	3	3	100
GCF_000152705.1_genomic	M00087	beta-Oxidation	3	3	100
Bjer_18-Q3-R1-45_BAT3C.93	M00087	beta-Oxidation	3	3	100
Hjor_18-Q3-R7-51_BATAC.29	M00086	beta-Oxidation, acyl-CoA synthesis	1	1	100
GCF_006715055.1_genomic	M00086	beta-Oxidation, acyl-CoA synthesis	1	1	100
Hjor_18-Q3-R7-51_BAT3C.81_sub	M00086	beta-Oxidation, acyl-CoA synthesis	1	1	100
GCF_005222685.1_genomic	M00086	beta-Oxidation, acyl-CoA synthesis	1	1	100
GCF_006715875.1_genomic	M00086	beta-Oxidation, acyl-CoA synthesis	1	1	100
GCF_000768675.1_genomic	M00086	beta-Oxidation, acyl-CoA synthesis	1	1	100
GCF_001427985.1_genomic	M00086	beta-Oxidation, acyl-CoA synthesis	1	1	100
GCA_000955875.1_genomic	M00086	beta-Oxidation, acyl-CoA synthesis	1	1	100
GCF_001570965.1_genomic	M00086	beta-Oxidation, acyl-CoA synthesis	1	1	100
GCF_001428505.1_genomic	M00086	beta-Oxidation, acyl-CoA synthesis	1	1	100
GCF_000576575.1_genomic	M00086	beta-Oxidation, acyl-CoA synthesis	1	1	100
GCF_000383675.1_genomic	M00086	beta-Oxidation, acyl-CoA synthesis	1	1	100
GCA_003132125.1_genomic	M00086	beta-Oxidation, acyl-CoA synthesis	1	1	100
GCF_001429185.1_genomic	M00086	beta-Oxidation, acyl-CoA synthesis	1	1	100
GCA_001956915.1_genomic	M00086	beta-Oxidation, acyl-CoA synthesis	1	1	100
GCF_006717145.1_genomic	M00086	beta-Oxidation, acyl-CoA synthesis	1	1	100
Mari_18-Q3-R65-66_BAT3C.41	M00086	beta-Oxidation, acyl-CoA synthesis	1	1	100
GCF_900111375.1_genomic	M00086	beta-Oxidation, acyl-CoA synthesis	1	1	100
GCF_001428065.1_genomic	M00086	beta-Oxidation, acyl-CoA synthesis	1	1	100
Aved_18-Q3-R54-62_MAXAC.378	M00086	beta-Oxidation, acyl-CoA synthesis	1	1	100
GCF_002846495.1_genomic	M00086	beta-Oxidation, acyl-CoA synthesis	1	1	100
GCF_001429605.1_genomic	M00086	beta-Oxidation, acyl-CoA synthesis	1	1	100
GCF_000184685.1_genomic	M00086	beta-Oxidation, acyl-CoA synthesis	1	1	100
Hirt_18-Q3-R61-65_BAT3C.386	M00086	beta-Oxidation, acyl-CoA synthesis	1	1	100
GCF_006716675.1_genomic	M00086	beta-Oxidation, acyl-CoA synthesis	1	1	100
GCF_000620545.1_genomic	M00086	beta-Oxidation, acyl-CoA synthesis	1	1	100
GCF_000367525.1_genomic	M00086	beta-Oxidation, acyl-CoA synthesis	1	1	100
GCF_006717025.1_genomic	M00086	beta-Oxidation, acyl-CoA synthesis	1	1	100
GCF_000297495.1_genomic	M00086	beta-Oxidation, acyl-CoA synthesis	1	1	100
GCF_006438965.1_genomic	M00086	beta-Oxidation, acyl-CoA synthesis	1	1	100
GCA_003157445.1_genomic	M00086	beta-Oxidation, acyl-CoA synthesis	1	1	100
GCF_003635045.1_genomic	M00086	beta-Oxidation, acyl-CoA synthesis	1	1	100
AalW_18-Q3-R10-53_BAT3C.524	M00086	beta-Oxidation, acyl-CoA synthesis	1	1	100
GCF_001552435.1_genomic	M00086	beta-Oxidation, acyl-CoA synthesis	1	1	100
GCF_001050535.1_genomic	M00086	beta-Oxidation, acyl-CoA synthesis	1	1	100
GCA_002404345.1_genomic	M00086	beta-Oxidation, acyl-CoA synthesis	1	1	100
AalE_18-Q3-R2-46_BAT3C.188	M00086	beta-Oxidation, acyl-CoA synthesis	1	1	100
GCF_001046855.1_genomic	M00086	beta-Oxidation, acyl-CoA synthesis	1	1	100
GCF_001426245.1_genomic	M00086	beta-Oxidation, acyl-CoA synthesis	1	1	100
GCF_001637565.1_genomic	M00086	beta-Oxidation, acyl-CoA synthesis	1	1	100
GCF_001570985.1_genomic	M00086	beta-Oxidation, acyl-CoA synthesis	1	1	100
GCF_000768705.1_genomic	M00086	beta-Oxidation, acyl-CoA synthesis	1	1	100
Hjor_18-Q3-R7-51_MAXAC.088	M00086	beta-Oxidation, acyl-CoA synthesis	1	1	100
Ribe_18-Q3-R11-54_BAT3C.65	M00086	beta-Oxidation, acyl-CoA synthesis	1	1	100
GCF_001046875.1_genomic	M00086	beta-Oxidation, acyl-CoA synthesis	1	1	100
GCF_001758225.1_genomic	M00086	beta-Oxidation, acyl-CoA synthesis	1	1	100
GCF_004295485.1_genomic	M00086	beta-Oxidation, acyl-CoA synthesis	1	1	100
GCF_003002895.1_genomic	M00086	beta-Oxidation, acyl-CoA synthesis	1	1	100
GCF_006716915.1_genomic	M00086	beta-Oxidation, acyl-CoA synthesis	1	1	100
Ega_18-Q3-R5-49_MAXAC.001	M00086	beta-Oxidation, acyl-CoA synthesis	1	1	100
GCF_001428025.1_genomic	M00086	beta-Oxidation, acyl-CoA synthesis	1	1	100
GCF_000720035.1_genomic	M00086	beta-Oxidation, acyl-CoA synthesis	1	1	100
EsbW_18-Q3-R4-48_BAT3C.295	M00086	beta-Oxidation, acyl-CoA synthesis	1	1	100
Ribe_18-Q3-R11-54_MAXAC.001	M00086	beta-Oxidation, acyl-CoA synthesis	1	1	100
GCF_001570945.1_genomic	M00086	beta-Oxidation, acyl-CoA synthesis	1	1	100
GCF_000720925.1_genomic	M00086	beta-Oxidation, acyl-CoA synthesis	1	1	100
GCF_001428305.1_genomic	M00086	beta-Oxidation, acyl-CoA synthesis	1	1	100
Hjor_18-Q3-R7-51_BAT3C.94	M00086	beta-Oxidation, acyl-CoA synthesis	1	1	100
GCF_900176385.1_genomic	M00086	beta-Oxidation, acyl-CoA synthesis	1	1	100
GCF_000576595.1_genomic	M00086	beta-Oxidation, acyl-CoA synthesis	1	1	100
GCF_000768685.1_genomic	M00086	beta-Oxidation, acyl-CoA synthesis	1	1	100
GCF_900289115.1_genomic	M00086	beta-Oxidation, acyl-CoA synthesis	1	1	100
GCF_000768695.1_genomic	M00086	beta-Oxidation, acyl-CoA synthesis	1	1	100
GCA_001591405.1_genomic	M00086	beta-Oxidation, acyl-CoA synthesis	1	1	100
GCF_900104525.1_genomic	M00086	beta-Oxidation, acyl-CoA synthesis	1	1	100
GCF_006716205.1_genomic	M00086	beta-Oxidation, acyl-CoA synthesis	1	1	100
GCF_000152705.1_genomic	M00086	beta-Oxidation, acyl-CoA synthesis	1	1	100
Bjer_18-Q3-R1-45_BAT3C.93	M00086	beta-Oxidation, acyl-CoA synthesis	1	1	100
Hjor_18-Q3-R7-51_BATAC.29	M00336	Twin-arginine translocation (Tat) system	1	1	100
Hjor_18-Q3-R7-51_BAT3C.81_sub	M00336	Twin-arginine translocation (Tat) system	1	1	100
GCF_000768675.1_genomic	M00336	Twin-arginine translocation (Tat) system	1	1	100
GCF_001427985.1_genomic	M00336	Twin-arginine translocation (Tat) system	1	1	100
GCF_001428505.1_genomic	M00336	Twin-arginine translocation (Tat) system	1	1	100
GCF_000383675.1_genomic	M00336	Twin-arginine translocation (Tat) system	1	1	100
Mari_18-Q3-R65-66_BAT3C.41	M00336	Twin-arginine translocation (Tat) system	1	1	100
GCF_001428065.1_genomic	M00336	Twin-arginine translocation (Tat) system	1	1	100
GCF_002846495.1_genomic	M00336	Twin-arginine translocation (Tat) system	1	1	100
GCF_001429605.1_genomic	M00336	Twin-arginine translocation (Tat) system	1	1	100
Hirt_18-Q3-R61-65_BAT3C.386	M00336	Twin-arginine translocation (Tat) system	1	1	100
GCF_000367525.1_genomic	M00336	Twin-arginine translocation (Tat) system	1	1	100
GCF_006717025.1_genomic	M00336	Twin-arginine translocation (Tat) system	1	1	100
GCF_000297495.1_genomic	M00336	Twin-arginine translocation (Tat) system	1	1	100
GCF_006438965.1_genomic	M00336	Twin-arginine translocation (Tat) system	1	1	100
GCA_003157445.1_genomic	M00336	Twin-arginine translocation (Tat) system	1	1	100
AalW_18-Q3-R10-53_BAT3C.524	M00336	Twin-arginine translocation (Tat) system	1	1	100
GCF_001552435.1_genomic	M00336	Twin-arginine translocation (Tat) system	1	1	100
GCF_001050535.1_genomic	M00336	Twin-arginine translocation (Tat) system	1	1	100
AalE_18-Q3-R2-46_BAT3C.188	M00336	Twin-arginine translocation (Tat) system	1	1	100
GCF_001637565.1_genomic	M00336	Twin-arginine translocation (Tat) system	1	1	100
GCF_001570985.1_genomic	M00336	Twin-arginine translocation (Tat) system	1	1	100
GCF_000768705.1_genomic	M00336	Twin-arginine translocation (Tat) system	1	1	100
Hjor_18-Q3-R7-51_MAXAC.088	M00336	Twin-arginine translocation (Tat) system	1	1	100
Ribe_18-Q3-R11-54_BAT3C.65	M00336	Twin-arginine translocation (Tat) system	1	1	100
GCF_001046875.1_genomic	M00336	Twin-arginine translocation (Tat) system	1	1	100
GCF_004295485.1_genomic	M00336	Twin-arginine translocation (Tat) system	1	1	100
GCF_003002895.1_genomic	M00336	Twin-arginine translocation (Tat) system	1	1	100
GCF_006716915.1_genomic	M00336	Twin-arginine translocation (Tat) system	1	1	100
Ega_18-Q3-R5-49_MAXAC.001	M00336	Twin-arginine translocation (Tat) system	1	1	100
EsbW_18-Q3-R4-48_BAT3C.295	M00336	Twin-arginine translocation (Tat) system	1	1	100
Ribe_18-Q3-R11-54_MAXAC.001	M00336	Twin-arginine translocation (Tat) system	1	1	100
GCF_001570945.1_genomic	M00336	Twin-arginine translocation (Tat) system	1	1	100
GCF_000720925.1_genomic	M00336	Twin-arginine translocation (Tat) system	1	1	100
GCF_001428305.1_genomic	M00336	Twin-arginine translocation (Tat) system	1	1	100
Hjor_18-Q3-R7-51_BAT3C.94	M00336	Twin-arginine translocation (Tat) system	1	1	100
GCF_900176385.1_genomic	M00336	Twin-arginine translocation (Tat) system	1	1	100
GCA_002748155.1_genomic	M00336	Twin-arginine translocation (Tat) system	1	1	100
GCF_000768685.1_genomic	M00336	Twin-arginine translocation (Tat) system	1	1	100
GCF_900289115.1_genomic	M00336	Twin-arginine translocation (Tat) system	1	1	100
GCF_000768695.1_genomic	M00336	Twin-arginine translocation (Tat) system	1	1	100
GCA_001591405.1_genomic	M00336	Twin-arginine translocation (Tat) system	1	1	100
GCF_900104525.1_genomic	M00336	Twin-arginine translocation (Tat) system	1	1	100
GCF_006716205.1_genomic	M00336	Twin-arginine translocation (Tat) system	1	1	100
GCF_000152705.1_genomic	M00336	Twin-arginine translocation (Tat) system	1	1	100
Bjer_18-Q3-R1-45_BAT3C.93	M00336	Twin-arginine translocation (Tat) system	1	1	100
Hjor_18-Q3-R7-51_BATAC.29	M00335	Sec (secretion) system	1	1	100
GCF_006715055.1_genomic	M00335	Sec (secretion) system	1	1	100
Hjor_18-Q3-R7-51_BAT3C.81_sub	M00335	Sec (secretion) system	0	1	0
GCF_005222685.1_genomic	M00335	Sec (secretion) system	1	1	100
GCF_006715875.1_genomic	M00335	Sec (secretion) system	1	1	100
GCF_000768675.1_genomic	M00335	Sec (secretion) system	1	1	100
GCF_001427985.1_genomic	M00335	Sec (secretion) system	1	1	100
GCA_000955875.1_genomic	M00335	Sec (secretion) system	1	1	100
GCF_001570965.1_genomic	M00335	Sec (secretion) system	1	1	100
GCF_001428505.1_genomic	M00335	Sec (secretion) system	1	1	100
GCF_000576575.1_genomic	M00335	Sec (secretion) system	1	1	100
GCF_000383675.1_genomic	M00335	Sec (secretion) system	1	1	100
GCF_001429185.1_genomic	M00335	Sec (secretion) system	1	1	100
GCF_006717145.1_genomic	M00335	Sec (secretion) system	0	1	0
Mari_18-Q3-R65-66_BAT3C.41	M00335	Sec (secretion) system	1	1	100
GCF_900111375.1_genomic	M00335	Sec (secretion) system	1	1	100
GCF_001428065.1_genomic	M00335	Sec (secretion) system	1	1	100
Aved_18-Q3-R54-62_MAXAC.378	M00335	Sec (secretion) system	0	1	0
GCF_002846495.1_genomic	M00335	Sec (secretion) system	1	1	100
GCF_001429605.1_genomic	M00335	Sec (secretion) system	1	1	100
GCF_000184685.1_genomic	M00335	Sec (secretion) system	1	1	100
Hirt_18-Q3-R61-65_BAT3C.386	M00335	Sec (secretion) system	1	1	100
GCF_006716675.1_genomic	M00335	Sec (secretion) system	0	1	0
GCF_000367525.1_genomic	M00335	Sec (secretion) system	1	1	100
GCF_006717025.1_genomic	M00335	Sec (secretion) system	1	1	100
GCF_000297495.1_genomic	M00335	Sec (secretion) system	1	1	100
GCF_006438965.1_genomic	M00335	Sec (secretion) system	1	1	100
GCF_003635045.1_genomic	M00335	Sec (secretion) system	1	1	100
AalW_18-Q3-R10-53_BAT3C.524	M00335	Sec (secretion) system	1	1	100
GCF_001552435.1_genomic	M00335	Sec (secretion) system	1	1	100
AalE_18-Q3-R2-46_BAT3C.188	M00335	Sec (secretion) system	1	1	100
GCF_001046855.1_genomic	M00335	Sec (secretion) system	1	1	100
GCF_001426245.1_genomic	M00335	Sec (secretion) system	1	1	100
GCF_001637565.1_genomic	M00335	Sec (secretion) system	1	1	100
GCF_001570985.1_genomic	M00335	Sec (secretion) system	1	1	100
GCF_000768705.1_genomic	M00335	Sec (secretion) system	1	1	100
Hjor_18-Q3-R7-51_MAXAC.088	M00335	Sec (secretion) system	1	1	100
Ribe_18-Q3-R11-54_BAT3C.65	M00335	Sec (secretion) system	1	1	100
GCF_001046875.1_genomic	M00335	Sec (secretion) system	0	1	0
GCF_001758225.1_genomic	M00335	Sec (secretion) system	1	1	100
GCF_004295485.1_genomic	M00335	Sec (secretion) system	1	1	100
GCF_003002895.1_genomic	M00335	Sec (secretion) system	1	1	100
GCF_006716915.1_genomic	M00335	Sec (secretion) system	1	1	100
Ega_18-Q3-R5-49_MAXAC.001	M00335	Sec (secretion) system	1	1	100
GCF_001428025.1_genomic	M00335	Sec (secretion) system	1	1	100
GCF_000720035.1_genomic	M00335	Sec (secretion) system	1	1	100
EsbW_18-Q3-R4-48_BAT3C.295	M00335	Sec (secretion) system	0	1	0
Ribe_18-Q3-R11-54_MAXAC.001	M00335	Sec (secretion) system	1	1	100
GCF_001570945.1_genomic	M00335	Sec (secretion) system	1	1	100
GCF_000720925.1_genomic	M00335	Sec (secretion) system	1	1	100
GCF_001428305.1_genomic	M00335	Sec (secretion) system	1	1	100
Hjor_18-Q3-R7-51_BAT3C.94	M00335	Sec (secretion) system	1	1	100
GCF_900176385.1_genomic	M00335	Sec (secretion) system	1	1	100
GCF_000576595.1_genomic	M00335	Sec (secretion) system	0	1	0
GCF_000768685.1_genomic	M00335	Sec (secretion) system	1	1	100
GCF_900289115.1_genomic	M00335	Sec (secretion) system	0	1	0
GCF_000768695.1_genomic	M00335	Sec (secretion) system	1	1	100
GCA_001591405.1_genomic	M00335	Sec (secretion) system	1	1	100
GCF_900104525.1_genomic	M00335	Sec (secretion) system	1	1	100
GCF_006716205.1_genomic	M00335	Sec (secretion) system	0	1	0
GCF_000152705.1_genomic	M00335	Sec (secretion) system	1	1	100
Bjer_18-Q3-R1-45_BAT3C.93	M00335	Sec (secretion) system	0	1	0
GCF_000768675.1_genomic	M00238	D-Methionine transport system	1	1	100
GCF_001427985.1_genomic	M00238	D-Methionine transport system	1	1	100
GCF_000576575.1_genomic	M00238	D-Methionine transport system	1	1	100
GCF_000297495.1_genomic	M00238	D-Methionine transport system	1	1	100
GCF_001637565.1_genomic	M00238	D-Methionine transport system	1	1	100
GCF_001570985.1_genomic	M00238	D-Methionine transport system	1	1	100
GCF_004295485.1_genomic	M00238	D-Methionine transport system	1	1	100
GCF_001570945.1_genomic	M00238	D-Methionine transport system	1	1	100
GCF_001428305.1_genomic	M00238	D-Methionine transport system	1	1	100
GCF_000768695.1_genomic	M00238	D-Methionine transport system	1	1	100
GCA_001591405.1_genomic	M00238	D-Methionine transport system	1	1	100
GCF_000152705.1_genomic	M00238	D-Methionine transport system	1	1	100
Hjor_18-Q3-R7-51_BATAC.29	M00239	Peptides/nickel transport system	1	1	100
GCF_006715055.1_genomic	M00239	Peptides/nickel transport system	1	1	100
Hjor_18-Q3-R7-51_BAT3C.81_sub	M00239	Peptides/nickel transport system	1	1	100
GCF_005222685.1_genomic	M00239	Peptides/nickel transport system	1	1	100
GCF_006715875.1_genomic	M00239	Peptides/nickel transport system	1	1	100
GCF_000768675.1_genomic	M00239	Peptides/nickel transport system	1	1	100
GCF_001427985.1_genomic	M00239	Peptides/nickel transport system	1	1	100
GCA_000955875.1_genomic	M00239	Peptides/nickel transport system	1	1	100
GCF_001428505.1_genomic	M00239	Peptides/nickel transport system	1	1	100
GCF_000576575.1_genomic	M00239	Peptides/nickel transport system	1	1	100
GCF_000383675.1_genomic	M00239	Peptides/nickel transport system	1	1	100
GCA_003132125.1_genomic	M00239	Peptides/nickel transport system	1	1	100
GCF_001429185.1_genomic	M00239	Peptides/nickel transport system	1	1	100
GCA_001956915.1_genomic	M00239	Peptides/nickel transport system	1	1	100
GCF_006717145.1_genomic	M00239	Peptides/nickel transport system	1	1	100
Mari_18-Q3-R65-66_BAT3C.41	M00239	Peptides/nickel transport system	1	1	100
GCF_900111375.1_genomic	M00239	Peptides/nickel transport system	1	1	100
GCF_001428065.1_genomic	M00239	Peptides/nickel transport system	1	1	100
Aved_18-Q3-R54-62_MAXAC.378	M00239	Peptides/nickel transport system	1	1	100
GCF_002846495.1_genomic	M00239	Peptides/nickel transport system	1	1	100
GCF_001429605.1_genomic	M00239	Peptides/nickel transport system	1	1	100
GCF_000184685.1_genomic	M00239	Peptides/nickel transport system	1	1	100
Hirt_18-Q3-R61-65_BAT3C.386	M00239	Peptides/nickel transport system	1	1	100
GCF_006716675.1_genomic	M00239	Peptides/nickel transport system	1	1	100
GCF_000620545.1_genomic	M00239	Peptides/nickel transport system	1	1	100
GCF_000367525.1_genomic	M00239	Peptides/nickel transport system	1	1	100
GCF_006717025.1_genomic	M00239	Peptides/nickel transport system	1	1	100
GCF_000297495.1_genomic	M00239	Peptides/nickel transport system	1	1	100
GCF_006438965.1_genomic	M00239	Peptides/nickel transport system	1	1	100
GCA_003157445.1_genomic	M00239	Peptides/nickel transport system	1	1	100
GCF_003635045.1_genomic	M00239	Peptides/nickel transport system	1	1	100
AalW_18-Q3-R10-53_BAT3C.524	M00239	Peptides/nickel transport system	1	1	100
GCF_001552435.1_genomic	M00239	Peptides/nickel transport system	1	1	100
GCF_001050535.1_genomic	M00239	Peptides/nickel transport system	1	1	100
GCA_002404345.1_genomic	M00239	Peptides/nickel transport system	0	1	0
AalE_18-Q3-R2-46_BAT3C.188	M00239	Peptides/nickel transport system	1	1	100
GCF_001046855.1_genomic	M00239	Peptides/nickel transport system	1	1	100
GCF_001426245.1_genomic	M00239	Peptides/nickel transport system	1	1	100
GCF_001637565.1_genomic	M00239	Peptides/nickel transport system	1	1	100
GCF_001570985.1_genomic	M00239	Peptides/nickel transport system	1	1	100
GCF_000768705.1_genomic	M00239	Peptides/nickel transport system	1	1	100
Hjor_18-Q3-R7-51_MAXAC.088	M00239	Peptides/nickel transport system	1	1	100
Ribe_18-Q3-R11-54_BAT3C.65	M00239	Peptides/nickel transport system	1	1	100
GCF_001046875.1_genomic	M00239	Peptides/nickel transport system	1	1	100
GCF_001758225.1_genomic	M00239	Peptides/nickel transport system	1	1	100
GCF_004295485.1_genomic	M00239	Peptides/nickel transport system	1	1	100
GCF_003002895.1_genomic	M00239	Peptides/nickel transport system	1	1	100
GCF_006716915.1_genomic	M00239	Peptides/nickel transport system	1	1	100
Ega_18-Q3-R5-49_MAXAC.001	M00239	Peptides/nickel transport system	1	1	100
GCF_001428025.1_genomic	M00239	Peptides/nickel transport system	1	1	100
GCF_000720035.1_genomic	M00239	Peptides/nickel transport system	1	1	100
EsbW_18-Q3-R4-48_BAT3C.295	M00239	Peptides/nickel transport system	1	1	100
Ribe_18-Q3-R11-54_MAXAC.001	M00239	Peptides/nickel transport system	1	1	100
GCF_001570945.1_genomic	M00239	Peptides/nickel transport system	1	1	100
GCF_000720925.1_genomic	M00239	Peptides/nickel transport system	1	1	100
GCF_001428305.1_genomic	M00239	Peptides/nickel transport system	1	1	100
Hjor_18-Q3-R7-51_BAT3C.94	M00239	Peptides/nickel transport system	1	1	100
GCF_900176385.1_genomic	M00239	Peptides/nickel transport system	1	1	100
GCF_000576595.1_genomic	M00239	Peptides/nickel transport system	1	1	100
GCA_002748155.1_genomic	M00239	Peptides/nickel transport system	1	1	100
GCF_000768685.1_genomic	M00239	Peptides/nickel transport system	1	1	100
GCF_900289115.1_genomic	M00239	Peptides/nickel transport system	1	1	100
GCF_000768695.1_genomic	M00239	Peptides/nickel transport system	1	1	100
GCA_001591405.1_genomic	M00239	Peptides/nickel transport system	1	1	100
GCF_900104525.1_genomic	M00239	Peptides/nickel transport system	1	1	100
GCF_006716205.1_genomic	M00239	Peptides/nickel transport system	1	1	100
GCF_000152705.1_genomic	M00239	Peptides/nickel transport system	1	1	100
Bjer_18-Q3-R1-45_BAT3C.93	M00239	Peptides/nickel transport system	1	1	100
Hjor_18-Q3-R7-51_BATAC.29	M00233	Glutamate transport system	1	1	100
GCF_006715055.1_genomic	M00233	Glutamate transport system	1	1	100
Hjor_18-Q3-R7-51_BAT3C.81_sub	M00233	Glutamate transport system	1	1	100
GCF_005222685.1_genomic	M00233	Glutamate transport system	1	1	100
GCF_006715875.1_genomic	M00233	Glutamate transport system	1	1	100
GCF_000768675.1_genomic	M00233	Glutamate transport system	1	1	100
GCF_001427985.1_genomic	M00233	Glutamate transport system	1	1	100
GCF_001428505.1_genomic	M00233	Glutamate transport system	1	1	100
GCF_000576575.1_genomic	M00233	Glutamate transport system	1	1	100
GCF_000383675.1_genomic	M00233	Glutamate transport system	1	1	100
GCF_001429185.1_genomic	M00233	Glutamate transport system	1	1	100
GCA_001956915.1_genomic	M00233	Glutamate transport system	1	1	100
GCF_006717145.1_genomic	M00233	Glutamate transport system	1	1	100
Mari_18-Q3-R65-66_BAT3C.41	M00233	Glutamate transport system	1	1	100
GCF_900111375.1_genomic	M00233	Glutamate transport system	1	1	100
GCF_001428065.1_genomic	M00233	Glutamate transport system	1	1	100
GCF_002846495.1_genomic	M00233	Glutamate transport system	1	1	100
GCF_001429605.1_genomic	M00233	Glutamate transport system	1	1	100
GCF_000184685.1_genomic	M00233	Glutamate transport system	1	1	100
Hirt_18-Q3-R61-65_BAT3C.386	M00233	Glutamate transport system	1	1	100
GCF_006716675.1_genomic	M00233	Glutamate transport system	1	1	100
GCF_000620545.1_genomic	M00233	Glutamate transport system	1	1	100
GCF_000367525.1_genomic	M00233	Glutamate transport system	1	1	100
GCF_006717025.1_genomic	M00233	Glutamate transport system	1	1	100
GCF_000297495.1_genomic	M00233	Glutamate transport system	1	1	100
GCF_006438965.1_genomic	M00233	Glutamate transport system	1	1	100
GCF_003635045.1_genomic	M00233	Glutamate transport system	1	1	100
AalW_18-Q3-R10-53_BAT3C.524	M00233	Glutamate transport system	1	1	100
GCF_001050535.1_genomic	M00233	Glutamate transport system	1	1	100
GCA_002404345.1_genomic	M00233	Glutamate transport system	1	1	100
AalE_18-Q3-R2-46_BAT3C.188	M00233	Glutamate transport system	1	1	100
GCF_001046855.1_genomic	M00233	Glutamate transport system	1	1	100
GCF_001426245.1_genomic	M00233	Glutamate transport system	1	1	100
GCF_001637565.1_genomic	M00233	Glutamate transport system	1	1	100
GCF_001570985.1_genomic	M00233	Glutamate transport system	1	1	100
GCF_000768705.1_genomic	M00233	Glutamate transport system	1	1	100
Hjor_18-Q3-R7-51_MAXAC.088	M00233	Glutamate transport system	1	1	100
GCF_001046875.1_genomic	M00233	Glutamate transport system	1	1	100
GCF_001758225.1_genomic	M00233	Glutamate transport system	1	1	100
GCF_004295485.1_genomic	M00233	Glutamate transport system	1	1	100
GCF_003002895.1_genomic	M00233	Glutamate transport system	1	1	100
GCF_006716915.1_genomic	M00233	Glutamate transport system	1	1	100
Ega_18-Q3-R5-49_MAXAC.001	M00233	Glutamate transport system	1	1	100
GCF_001428025.1_genomic	M00233	Glutamate transport system	1	1	100
GCF_000720035.1_genomic	M00233	Glutamate transport system	1	1	100
EsbW_18-Q3-R4-48_BAT3C.295	M00233	Glutamate transport system	1	1	100
Ribe_18-Q3-R11-54_MAXAC.001	M00233	Glutamate transport system	1	1	100
GCF_001570945.1_genomic	M00233	Glutamate transport system	1	1	100
GCF_000720925.1_genomic	M00233	Glutamate transport system	1	1	100
GCF_001428305.1_genomic	M00233	Glutamate transport system	1	1	100
Hjor_18-Q3-R7-51_BAT3C.94	M00233	Glutamate transport system	1	1	100
GCF_900176385.1_genomic	M00233	Glutamate transport system	1	1	100
GCF_000576595.1_genomic	M00233	Glutamate transport system	1	1	100
GCF_000768685.1_genomic	M00233	Glutamate transport system	1	1	100
GCF_000768695.1_genomic	M00233	Glutamate transport system	1	1	100
GCA_001591405.1_genomic	M00233	Glutamate transport system	1	1	100
GCF_900104525.1_genomic	M00233	Glutamate transport system	1	1	100
GCF_006716205.1_genomic	M00233	Glutamate transport system	1	1	100
GCF_000152705.1_genomic	M00233	Glutamate transport system	1	1	100
Bjer_18-Q3-R1-45_BAT3C.93	M00233	Glutamate transport system	1	1	100
Hjor_18-Q3-R7-51_BATAC.29	M00236	Putative polar amino acid transport system	1	1	100
GCF_006715055.1_genomic	M00236	Putative polar amino acid transport system	1	1	100
Hjor_18-Q3-R7-51_BAT3C.81_sub	M00236	Putative polar amino acid transport system	1	1	100
GCF_005222685.1_genomic	M00236	Putative polar amino acid transport system	1	1	100
GCF_006715875.1_genomic	M00236	Putative polar amino acid transport system	1	1	100
GCF_000768675.1_genomic	M00236	Putative polar amino acid transport system	1	1	100
GCF_001427985.1_genomic	M00236	Putative polar amino acid transport system	1	1	100
GCA_000955875.1_genomic	M00236	Putative polar amino acid transport system	1	1	100
GCF_001570965.1_genomic	M00236	Putative polar amino acid transport system	1	1	100
GCF_001428505.1_genomic	M00236	Putative polar amino acid transport system	1	1	100
GCF_000576575.1_genomic	M00236	Putative polar amino acid transport system	1	1	100
GCF_000383675.1_genomic	M00236	Putative polar amino acid transport system	1	1	100
GCA_003132125.1_genomic	M00236	Putative polar amino acid transport system	1	1	100
GCF_001429185.1_genomic	M00236	Putative polar amino acid transport system	1	1	100
GCA_001956915.1_genomic	M00236	Putative polar amino acid transport system	1	1	100
GCF_006717145.1_genomic	M00236	Putative polar amino acid transport system	1	1	100
Mari_18-Q3-R65-66_BAT3C.41	M00236	Putative polar amino acid transport system	1	1	100
GCF_900111375.1_genomic	M00236	Putative polar amino acid transport system	1	1	100
GCF_001428065.1_genomic	M00236	Putative polar amino acid transport system	1	1	100
Aved_18-Q3-R54-62_MAXAC.378	M00236	Putative polar amino acid transport system	1	1	100
GCF_002846495.1_genomic	M00236	Putative polar amino acid transport system	1	1	100
GCF_001429605.1_genomic	M00236	Putative polar amino acid transport system	1	1	100
GCF_000184685.1_genomic	M00236	Putative polar amino acid transport system	1	1	100
GCF_006716675.1_genomic	M00236	Putative polar amino acid transport system	1	1	100
GCF_000620545.1_genomic	M00236	Putative polar amino acid transport system	1	1	100
GCF_000367525.1_genomic	M00236	Putative polar amino acid transport system	1	1	100
GCF_006717025.1_genomic	M00236	Putative polar amino acid transport system	1	1	100
GCF_000297495.1_genomic	M00236	Putative polar amino acid transport system	1	1	100
GCF_006438965.1_genomic	M00236	Putative polar amino acid transport system	1	1	100
GCA_003157445.1_genomic	M00236	Putative polar amino acid transport system	1	1	100
GCF_003635045.1_genomic	M00236	Putative polar amino acid transport system	1	1	100
AalW_18-Q3-R10-53_BAT3C.524	M00236	Putative polar amino acid transport system	1	1	100
GCF_001050535.1_genomic	M00236	Putative polar amino acid transport system	1	1	100
AalE_18-Q3-R2-46_BAT3C.188	M00236	Putative polar amino acid transport system	1	1	100
GCF_001046855.1_genomic	M00236	Putative polar amino acid transport system	1	1	100
GCF_001426245.1_genomic	M00236	Putative polar amino acid transport system	1	1	100
GCF_001637565.1_genomic	M00236	Putative polar amino acid transport system	1	1	100
GCF_001570985.1_genomic	M00236	Putative polar amino acid transport system	1	1	100
GCF_000768705.1_genomic	M00236	Putative polar amino acid transport system	1	1	100
Hjor_18-Q3-R7-51_MAXAC.088	M00236	Putative polar amino acid transport system	1	1	100
Ribe_18-Q3-R11-54_BAT3C.65	M00236	Putative polar amino acid transport system	1	1	100
GCF_001758225.1_genomic	M00236	Putative polar amino acid transport system	1	1	100
GCF_004295485.1_genomic	M00236	Putative polar amino acid transport system	1	1	100
GCF_003002895.1_genomic	M00236	Putative polar amino acid transport system	1	1	100
GCF_006716915.1_genomic	M00236	Putative polar amino acid transport system	1	1	100
Ega_18-Q3-R5-49_MAXAC.001	M00236	Putative polar amino acid transport system	1	1	100
GCF_001428025.1_genomic	M00236	Putative polar amino acid transport system	1	1	100
GCF_000720035.1_genomic	M00236	Putative polar amino acid transport system	1	1	100
EsbW_18-Q3-R4-48_BAT3C.295	M00236	Putative polar amino acid transport system	1	1	100
Ribe_18-Q3-R11-54_MAXAC.001	M00236	Putative polar amino acid transport system	1	1	100
GCF_001570945.1_genomic	M00236	Putative polar amino acid transport system	1	1	100
GCF_000720925.1_genomic	M00236	Putative polar amino acid transport system	1	1	100
GCF_001428305.1_genomic	M00236	Putative polar amino acid transport system	1	1	100
Hjor_18-Q3-R7-51_BAT3C.94	M00236	Putative polar amino acid transport system	1	1	100
GCF_900176385.1_genomic	M00236	Putative polar amino acid transport system	1	1	100
GCF_000576595.1_genomic	M00236	Putative polar amino acid transport system	1	1	100
GCF_000768685.1_genomic	M00236	Putative polar amino acid transport system	1	1	100
GCF_900289115.1_genomic	M00236	Putative polar amino acid transport system	1	1	100
GCF_000768695.1_genomic	M00236	Putative polar amino acid transport system	1	1	100
GCA_001591405.1_genomic	M00236	Putative polar amino acid transport system	1	1	100
GCF_900104525.1_genomic	M00236	Putative polar amino acid transport system	1	1	100
GCF_006716205.1_genomic	M00236	Putative polar amino acid transport system	1	1	100
GCF_000152705.1_genomic	M00236	Putative polar amino acid transport system	1	1	100
Bjer_18-Q3-R1-45_BAT3C.93	M00236	Putative polar amino acid transport system	1	1	100
Hjor_18-Q3-R7-51_BATAC.29	M00237	Branched-chain amino acid transport system	1	1	100
GCF_006715055.1_genomic	M00237	Branched-chain amino acid transport system	1	1	100
Hjor_18-Q3-R7-51_BAT3C.81_sub	M00237	Branched-chain amino acid transport system	1	1	100
GCF_005222685.1_genomic	M00237	Branched-chain amino acid transport system	1	1	100
GCF_006715875.1_genomic	M00237	Branched-chain amino acid transport system	1	1	100
GCF_000768675.1_genomic	M00237	Branched-chain amino acid transport system	1	1	100
GCF_001427985.1_genomic	M00237	Branched-chain amino acid transport system	1	1	100
GCA_000955875.1_genomic	M00237	Branched-chain amino acid transport system	1	1	100
GCF_001570965.1_genomic	M00237	Branched-chain amino acid transport system	1	1	100
GCF_001428505.1_genomic	M00237	Branched-chain amino acid transport system	1	1	100
GCF_000576575.1_genomic	M00237	Branched-chain amino acid transport system	1	1	100
GCF_000383675.1_genomic	M00237	Branched-chain amino acid transport system	1	1	100
GCA_003132125.1_genomic	M00237	Branched-chain amino acid transport system	1	1	100
GCF_001429185.1_genomic	M00237	Branched-chain amino acid transport system	1	1	100
GCA_001956915.1_genomic	M00237	Branched-chain amino acid transport system	1	1	100
GCF_006717145.1_genomic	M00237	Branched-chain amino acid transport system	1	1	100
Mari_18-Q3-R65-66_BAT3C.41	M00237	Branched-chain amino acid transport system	1	1	100
GCF_900111375.1_genomic	M00237	Branched-chain amino acid transport system	1	1	100
GCF_001428065.1_genomic	M00237	Branched-chain amino acid transport system	1	1	100
Aved_18-Q3-R54-62_MAXAC.378	M00237	Branched-chain amino acid transport system	1	1	100
GCF_002846495.1_genomic	M00237	Branched-chain amino acid transport system	1	1	100
GCF_001429605.1_genomic	M00237	Branched-chain amino acid transport system	1	1	100
GCF_000184685.1_genomic	M00237	Branched-chain amino acid transport system	1	1	100
Hirt_18-Q3-R61-65_BAT3C.386	M00237	Branched-chain amino acid transport system	1	1	100
GCF_006716675.1_genomic	M00237	Branched-chain amino acid transport system	1	1	100
GCF_000620545.1_genomic	M00237	Branched-chain amino acid transport system	1	1	100
GCF_006717025.1_genomic	M00237	Branched-chain amino acid transport system	1	1	100
GCF_000297495.1_genomic	M00237	Branched-chain amino acid transport system	1	1	100
GCF_006438965.1_genomic	M00237	Branched-chain amino acid transport system	1	1	100
GCA_003157445.1_genomic	M00237	Branched-chain amino acid transport system	1	1	100
GCF_003635045.1_genomic	M00237	Branched-chain amino acid transport system	1	1	100
AalW_18-Q3-R10-53_BAT3C.524	M00237	Branched-chain amino acid transport system	1	1	100
GCF_001552435.1_genomic	M00237	Branched-chain amino acid transport system	1	1	100
GCF_001050535.1_genomic	M00237	Branched-chain amino acid transport system	1	1	100
GCA_002404345.1_genomic	M00237	Branched-chain amino acid transport system	1	1	100
AalE_18-Q3-R2-46_BAT3C.188	M00237	Branched-chain amino acid transport system	1	1	100
GCF_001046855.1_genomic	M00237	Branched-chain amino acid transport system	0	1	0
GCF_001426245.1_genomic	M00237	Branched-chain amino acid transport system	1	1	100
GCF_001637565.1_genomic	M00237	Branched-chain amino acid transport system	1	1	100
GCF_001570985.1_genomic	M00237	Branched-chain amino acid transport system	1	1	100
GCF_000768705.1_genomic	M00237	Branched-chain amino acid transport system	1	1	100
Hjor_18-Q3-R7-51_MAXAC.088	M00237	Branched-chain amino acid transport system	1	1	100
Ribe_18-Q3-R11-54_BAT3C.65	M00237	Branched-chain amino acid transport system	1	1	100
GCF_001046875.1_genomic	M00237	Branched-chain amino acid transport system	1	1	100
GCF_001758225.1_genomic	M00237	Branched-chain amino acid transport system	1	1	100
GCF_004295485.1_genomic	M00237	Branched-chain amino acid transport system	1	1	100
GCF_003002895.1_genomic	M00237	Branched-chain amino acid transport system	1	1	100
GCF_006716915.1_genomic	M00237	Branched-chain amino acid transport system	1	1	100
Ega_18-Q3-R5-49_MAXAC.001	M00237	Branched-chain amino acid transport system	1	1	100
GCF_001428025.1_genomic	M00237	Branched-chain amino acid transport system	1	1	100
GCF_000720035.1_genomic	M00237	Branched-chain amino acid transport system	1	1	100
EsbW_18-Q3-R4-48_BAT3C.295	M00237	Branched-chain amino acid transport system	1	1	100
Ribe_18-Q3-R11-54_MAXAC.001	M00237	Branched-chain amino acid transport system	1	1	100
GCF_001570945.1_genomic	M00237	Branched-chain amino acid transport system	1	1	100
GCF_000720925.1_genomic	M00237	Branched-chain amino acid transport system	1	1	100
GCF_001428305.1_genomic	M00237	Branched-chain amino acid transport system	1	1	100
Hjor_18-Q3-R7-51_BAT3C.94	M00237	Branched-chain amino acid transport system	0	1	0
GCF_900176385.1_genomic	M00237	Branched-chain amino acid transport system	1	1	100
GCF_000576595.1_genomic	M00237	Branched-chain amino acid transport system	1	1	100
GCF_000768685.1_genomic	M00237	Branched-chain amino acid transport system	1	1	100
GCF_900289115.1_genomic	M00237	Branched-chain amino acid transport system	1	1	100
GCF_000768695.1_genomic	M00237	Branched-chain amino acid transport system	1	1	100
GCA_001591405.1_genomic	M00237	Branched-chain amino acid transport system	1	1	100
GCF_900104525.1_genomic	M00237	Branched-chain amino acid transport system	1	1	100
GCF_006716205.1_genomic	M00237	Branched-chain amino acid transport system	1	1	100
GCF_000152705.1_genomic	M00237	Branched-chain amino acid transport system	1	1	100
Bjer_18-Q3-R1-45_BAT3C.93	M00237	Branched-chain amino acid transport system	1	1	100
GCF_001428505.1_genomic	M00234	Cystine transport system	1	1	100
GCF_000383675.1_genomic	M00234	Cystine transport system	1	1	100
GCF_001429185.1_genomic	M00234	Cystine transport system	1	1	100
GCA_001956915.1_genomic	M00234	Cystine transport system	1	1	100
GCF_900111375.1_genomic	M00234	Cystine transport system	1	1	100
GCF_001429605.1_genomic	M00234	Cystine transport system	1	1	100
GCF_000620545.1_genomic	M00234	Cystine transport system	1	1	100
GCF_006717025.1_genomic	M00234	Cystine transport system	1	1	100
GCA_003157445.1_genomic	M00234	Cystine transport system	1	1	100
GCF_003635045.1_genomic	M00234	Cystine transport system	1	1	100
GCF_006716915.1_genomic	M00234	Cystine transport system	1	1	100
GCF_000720035.1_genomic	M00234	Cystine transport system	1	1	100
Hjor_18-Q3-R7-51_BATAC.29	M00342	Bacterial proteasome	1	1	100
GCF_006715055.1_genomic	M00342	Bacterial proteasome	1	1	100
Hjor_18-Q3-R7-51_BAT3C.81_sub	M00342	Bacterial proteasome	1	1	100
GCF_005222685.1_genomic	M00342	Bacterial proteasome	1	1	100
GCF_006715875.1_genomic	M00342	Bacterial proteasome	1	1	100
GCF_000768675.1_genomic	M00342	Bacterial proteasome	1	1	100
GCF_001427985.1_genomic	M00342	Bacterial proteasome	1	1	100
GCF_001570965.1_genomic	M00342	Bacterial proteasome	1	1	100
GCF_001428505.1_genomic	M00342	Bacterial proteasome	1	1	100
GCF_000576575.1_genomic	M00342	Bacterial proteasome	1	1	100
GCF_000383675.1_genomic	M00342	Bacterial proteasome	1	1	100
GCA_003132125.1_genomic	M00342	Bacterial proteasome	1	1	100
GCF_001429185.1_genomic	M00342	Bacterial proteasome	1	1	100
GCF_006717145.1_genomic	M00342	Bacterial proteasome	1	1	100
Mari_18-Q3-R65-66_BAT3C.41	M00342	Bacterial proteasome	1	1	100
GCF_900111375.1_genomic	M00342	Bacterial proteasome	1	1	100
GCF_001428065.1_genomic	M00342	Bacterial proteasome	1	1	100
Aved_18-Q3-R54-62_MAXAC.378	M00342	Bacterial proteasome	1	1	100
GCF_002846495.1_genomic	M00342	Bacterial proteasome	1	1	100
GCF_001429605.1_genomic	M00342	Bacterial proteasome	1	1	100
GCF_000184685.1_genomic	M00342	Bacterial proteasome	1	1	100
Hirt_18-Q3-R61-65_BAT3C.386	M00342	Bacterial proteasome	1	1	100
GCF_006716675.1_genomic	M00342	Bacterial proteasome	1	1	100
GCF_000620545.1_genomic	M00342	Bacterial proteasome	1	1	100
GCF_000367525.1_genomic	M00342	Bacterial proteasome	1	1	100
GCF_006717025.1_genomic	M00342	Bacterial proteasome	1	1	100
GCF_000297495.1_genomic	M00342	Bacterial proteasome	1	1	100
GCF_006438965.1_genomic	M00342	Bacterial proteasome	1	1	100
GCF_003635045.1_genomic	M00342	Bacterial proteasome	1	1	100
AalW_18-Q3-R10-53_BAT3C.524	M00342	Bacterial proteasome	1	1	100
GCF_001552435.1_genomic	M00342	Bacterial proteasome	1	1	100
GCF_001050535.1_genomic	M00342	Bacterial proteasome	1	1	100
AalE_18-Q3-R2-46_BAT3C.188	M00342	Bacterial proteasome	1	1	100
GCF_001046855.1_genomic	M00342	Bacterial proteasome	1	1	100
GCF_001426245.1_genomic	M00342	Bacterial proteasome	1	1	100
GCF_001570985.1_genomic	M00342	Bacterial proteasome	1	1	100
GCF_000768705.1_genomic	M00342	Bacterial proteasome	1	1	100
Hjor_18-Q3-R7-51_MAXAC.088	M00342	Bacterial proteasome	1	1	100
Ribe_18-Q3-R11-54_BAT3C.65	M00342	Bacterial proteasome	1	1	100
GCF_001046875.1_genomic	M00342	Bacterial proteasome	1	1	100
GCF_001758225.1_genomic	M00342	Bacterial proteasome	1	1	100
GCF_004295485.1_genomic	M00342	Bacterial proteasome	1	1	100
GCF_003002895.1_genomic	M00342	Bacterial proteasome	1	1	100
GCF_006716915.1_genomic	M00342	Bacterial proteasome	1	1	100
Ega_18-Q3-R5-49_MAXAC.001	M00342	Bacterial proteasome	1	1	100
GCF_001428025.1_genomic	M00342	Bacterial proteasome	1	1	100
GCF_000720035.1_genomic	M00342	Bacterial proteasome	1	1	100
EsbW_18-Q3-R4-48_BAT3C.295	M00342	Bacterial proteasome	1	1	100
Ribe_18-Q3-R11-54_MAXAC.001	M00342	Bacterial proteasome	1	1	100
GCF_001570945.1_genomic	M00342	Bacterial proteasome	1	1	100
GCF_000720925.1_genomic	M00342	Bacterial proteasome	1	1	100
GCF_001428305.1_genomic	M00342	Bacterial proteasome	1	1	100
Hjor_18-Q3-R7-51_BAT3C.94	M00342	Bacterial proteasome	1	1	100
GCF_900176385.1_genomic	M00342	Bacterial proteasome	1	1	100
GCF_000576595.1_genomic	M00342	Bacterial proteasome	1	1	100
GCA_002748155.1_genomic	M00342	Bacterial proteasome	1	1	100
GCF_000768685.1_genomic	M00342	Bacterial proteasome	1	1	100
GCF_000768695.1_genomic	M00342	Bacterial proteasome	1	1	100
GCA_001591405.1_genomic	M00342	Bacterial proteasome	1	1	100
GCF_900104525.1_genomic	M00342	Bacterial proteasome	1	1	100
GCF_006716205.1_genomic	M00342	Bacterial proteasome	1	1	100
GCF_000152705.1_genomic	M00342	Bacterial proteasome	1	1	100
Bjer_18-Q3-R1-45_BAT3C.93	M00342	Bacterial proteasome	1	1	100
Hjor_18-Q3-R7-51_BATAC.29	M00526	Lysine biosynthesis, DAP dehydrogenase pathway, aspartate => lysine	5	6	83.33
GCF_006715055.1_genomic	M00526	Lysine biosynthesis, DAP dehydrogenase pathway, aspartate => lysine	5	6	83.33
Hjor_18-Q3-R7-51_BAT3C.81_sub	M00526	Lysine biosynthesis, DAP dehydrogenase pathway, aspartate => lysine	5	6	83.33
GCF_005222685.1_genomic	M00526	Lysine biosynthesis, DAP dehydrogenase pathway, aspartate => lysine	5	6	83.33
GCF_006715875.1_genomic	M00526	Lysine biosynthesis, DAP dehydrogenase pathway, aspartate => lysine	5	6	83.33
GCF_000768675.1_genomic	M00526	Lysine biosynthesis, DAP dehydrogenase pathway, aspartate => lysine	5	6	83.33
GCF_001427985.1_genomic	M00526	Lysine biosynthesis, DAP dehydrogenase pathway, aspartate => lysine	5	6	83.33
GCA_000955875.1_genomic	M00526	Lysine biosynthesis, DAP dehydrogenase pathway, aspartate => lysine	5	6	83.33
GCF_001570965.1_genomic	M00526	Lysine biosynthesis, DAP dehydrogenase pathway, aspartate => lysine	5	6	83.33
GCF_001428505.1_genomic	M00526	Lysine biosynthesis, DAP dehydrogenase pathway, aspartate => lysine	5	6	83.33
GCF_000576575.1_genomic	M00526	Lysine biosynthesis, DAP dehydrogenase pathway, aspartate => lysine	5	6	83.33
GCF_000383675.1_genomic	M00526	Lysine biosynthesis, DAP dehydrogenase pathway, aspartate => lysine	5	6	83.33
GCA_003132125.1_genomic	M00526	Lysine biosynthesis, DAP dehydrogenase pathway, aspartate => lysine	5	6	83.33
GCF_001429185.1_genomic	M00526	Lysine biosynthesis, DAP dehydrogenase pathway, aspartate => lysine	5	6	83.33
GCA_001956915.1_genomic	M00526	Lysine biosynthesis, DAP dehydrogenase pathway, aspartate => lysine	5	6	83.33
GCF_006717145.1_genomic	M00526	Lysine biosynthesis, DAP dehydrogenase pathway, aspartate => lysine	5	6	83.33
Mari_18-Q3-R65-66_BAT3C.41	M00526	Lysine biosynthesis, DAP dehydrogenase pathway, aspartate => lysine	5	6	83.33
GCF_900111375.1_genomic	M00526	Lysine biosynthesis, DAP dehydrogenase pathway, aspartate => lysine	5	6	83.33
GCF_001428065.1_genomic	M00526	Lysine biosynthesis, DAP dehydrogenase pathway, aspartate => lysine	5	6	83.33
Aved_18-Q3-R54-62_MAXAC.378	M00526	Lysine biosynthesis, DAP dehydrogenase pathway, aspartate => lysine	5	6	83.33
GCF_002846495.1_genomic	M00526	Lysine biosynthesis, DAP dehydrogenase pathway, aspartate => lysine	5	6	83.33
GCF_001429605.1_genomic	M00526	Lysine biosynthesis, DAP dehydrogenase pathway, aspartate => lysine	5	6	83.33
GCF_000184685.1_genomic	M00526	Lysine biosynthesis, DAP dehydrogenase pathway, aspartate => lysine	5	6	83.33
Hirt_18-Q3-R61-65_BAT3C.386	M00526	Lysine biosynthesis, DAP dehydrogenase pathway, aspartate => lysine	5	6	83.33
GCF_006716675.1_genomic	M00526	Lysine biosynthesis, DAP dehydrogenase pathway, aspartate => lysine	5	6	83.33
GCF_000620545.1_genomic	M00526	Lysine biosynthesis, DAP dehydrogenase pathway, aspartate => lysine	5	6	83.33
GCF_000367525.1_genomic	M00526	Lysine biosynthesis, DAP dehydrogenase pathway, aspartate => lysine	5	6	83.33
GCF_006717025.1_genomic	M00526	Lysine biosynthesis, DAP dehydrogenase pathway, aspartate => lysine	5	6	83.33
GCF_006438965.1_genomic	M00526	Lysine biosynthesis, DAP dehydrogenase pathway, aspartate => lysine	5	6	83.33
GCF_003635045.1_genomic	M00526	Lysine biosynthesis, DAP dehydrogenase pathway, aspartate => lysine	5	6	83.33
AalW_18-Q3-R10-53_BAT3C.524	M00526	Lysine biosynthesis, DAP dehydrogenase pathway, aspartate => lysine	5	6	83.33
GCF_001552435.1_genomic	M00526	Lysine biosynthesis, DAP dehydrogenase pathway, aspartate => lysine	5	6	83.33
GCF_001050535.1_genomic	M00526	Lysine biosynthesis, DAP dehydrogenase pathway, aspartate => lysine	5	6	83.33
GCA_002404345.1_genomic	M00526	Lysine biosynthesis, DAP dehydrogenase pathway, aspartate => lysine	5	6	83.33
AalE_18-Q3-R2-46_BAT3C.188	M00526	Lysine biosynthesis, DAP dehydrogenase pathway, aspartate => lysine	5	6	83.33
GCF_001046855.1_genomic	M00526	Lysine biosynthesis, DAP dehydrogenase pathway, aspartate => lysine	5	6	83.33
GCF_001426245.1_genomic	M00526	Lysine biosynthesis, DAP dehydrogenase pathway, aspartate => lysine	5	6	83.33
GCF_001637565.1_genomic	M00526	Lysine biosynthesis, DAP dehydrogenase pathway, aspartate => lysine	5	6	83.33
GCF_001570985.1_genomic	M00526	Lysine biosynthesis, DAP dehydrogenase pathway, aspartate => lysine	5	6	83.33
GCF_000768705.1_genomic	M00526	Lysine biosynthesis, DAP dehydrogenase pathway, aspartate => lysine	5	6	83.33
Hjor_18-Q3-R7-51_MAXAC.088	M00526	Lysine biosynthesis, DAP dehydrogenase pathway, aspartate => lysine	5	6	83.33
Ribe_18-Q3-R11-54_BAT3C.65	M00526	Lysine biosynthesis, DAP dehydrogenase pathway, aspartate => lysine	5	6	83.33
GCF_001046875.1_genomic	M00526	Lysine biosynthesis, DAP dehydrogenase pathway, aspartate => lysine	5	6	83.33
GCF_001758225.1_genomic	M00526	Lysine biosynthesis, DAP dehydrogenase pathway, aspartate => lysine	5	6	83.33
GCF_004295485.1_genomic	M00526	Lysine biosynthesis, DAP dehydrogenase pathway, aspartate => lysine	5	6	83.33
GCF_003002895.1_genomic	M00526	Lysine biosynthesis, DAP dehydrogenase pathway, aspartate => lysine	5	6	83.33
GCF_006716915.1_genomic	M00526	Lysine biosynthesis, DAP dehydrogenase pathway, aspartate => lysine	5	6	83.33
GCF_001428025.1_genomic	M00526	Lysine biosynthesis, DAP dehydrogenase pathway, aspartate => lysine	5	6	83.33
GCF_000720035.1_genomic	M00526	Lysine biosynthesis, DAP dehydrogenase pathway, aspartate => lysine	5	6	83.33
EsbW_18-Q3-R4-48_BAT3C.295	M00526	Lysine biosynthesis, DAP dehydrogenase pathway, aspartate => lysine	5	6	83.33
GCF_001570945.1_genomic	M00526	Lysine biosynthesis, DAP dehydrogenase pathway, aspartate => lysine	5	6	83.33
GCF_000720925.1_genomic	M00526	Lysine biosynthesis, DAP dehydrogenase pathway, aspartate => lysine	5	6	83.33
GCF_001428305.1_genomic	M00526	Lysine biosynthesis, DAP dehydrogenase pathway, aspartate => lysine	5	6	83.33
GCF_900176385.1_genomic	M00526	Lysine biosynthesis, DAP dehydrogenase pathway, aspartate => lysine	5	6	83.33
GCF_000576595.1_genomic	M00526	Lysine biosynthesis, DAP dehydrogenase pathway, aspartate => lysine	5	6	83.33
GCF_000768685.1_genomic	M00526	Lysine biosynthesis, DAP dehydrogenase pathway, aspartate => lysine	5	6	83.33
GCF_900289115.1_genomic	M00526	Lysine biosynthesis, DAP dehydrogenase pathway, aspartate => lysine	5	6	83.33
GCF_000768695.1_genomic	M00526	Lysine biosynthesis, DAP dehydrogenase pathway, aspartate => lysine	5	6	83.33
GCA_001591405.1_genomic	M00526	Lysine biosynthesis, DAP dehydrogenase pathway, aspartate => lysine	5	6	83.33
GCF_900104525.1_genomic	M00526	Lysine biosynthesis, DAP dehydrogenase pathway, aspartate => lysine	5	6	83.33
GCF_006716205.1_genomic	M00526	Lysine biosynthesis, DAP dehydrogenase pathway, aspartate => lysine	5	6	83.33
GCF_000152705.1_genomic	M00526	Lysine biosynthesis, DAP dehydrogenase pathway, aspartate => lysine	5	6	83.33
Bjer_18-Q3-R1-45_BAT3C.93	M00526	Lysine biosynthesis, DAP dehydrogenase pathway, aspartate => lysine	5	6	83.33
Hjor_18-Q3-R7-51_BATAC.29	M00527	Lysine biosynthesis, DAP aminotransferase pathway, aspartate => lysine	6	7	85.71
GCF_006715055.1_genomic	M00527	Lysine biosynthesis, DAP aminotransferase pathway, aspartate => lysine	6	7	85.71
Hjor_18-Q3-R7-51_BAT3C.81_sub	M00527	Lysine biosynthesis, DAP aminotransferase pathway, aspartate => lysine	6	7	85.71
GCF_005222685.1_genomic	M00527	Lysine biosynthesis, DAP aminotransferase pathway, aspartate => lysine	6	7	85.71
GCF_006715875.1_genomic	M00527	Lysine biosynthesis, DAP aminotransferase pathway, aspartate => lysine	6	7	85.71
GCF_000768675.1_genomic	M00527	Lysine biosynthesis, DAP aminotransferase pathway, aspartate => lysine	6	7	85.71
GCF_001427985.1_genomic	M00527	Lysine biosynthesis, DAP aminotransferase pathway, aspartate => lysine	6	7	85.71
GCA_000955875.1_genomic	M00527	Lysine biosynthesis, DAP aminotransferase pathway, aspartate => lysine	6	7	85.71
GCF_001570965.1_genomic	M00527	Lysine biosynthesis, DAP aminotransferase pathway, aspartate => lysine	6	7	85.71
GCF_001428505.1_genomic	M00527	Lysine biosynthesis, DAP aminotransferase pathway, aspartate => lysine	6	7	85.71
GCF_000576575.1_genomic	M00527	Lysine biosynthesis, DAP aminotransferase pathway, aspartate => lysine	6	7	85.71
GCF_000383675.1_genomic	M00527	Lysine biosynthesis, DAP aminotransferase pathway, aspartate => lysine	6	7	85.71
GCA_003132125.1_genomic	M00527	Lysine biosynthesis, DAP aminotransferase pathway, aspartate => lysine	6	7	85.71
GCF_001429185.1_genomic	M00527	Lysine biosynthesis, DAP aminotransferase pathway, aspartate => lysine	6	7	85.71
GCA_001956915.1_genomic	M00527	Lysine biosynthesis, DAP aminotransferase pathway, aspartate => lysine	6	7	85.71
GCF_006717145.1_genomic	M00527	Lysine biosynthesis, DAP aminotransferase pathway, aspartate => lysine	6	7	85.71
Mari_18-Q3-R65-66_BAT3C.41	M00527	Lysine biosynthesis, DAP aminotransferase pathway, aspartate => lysine	6	7	85.71
GCF_900111375.1_genomic	M00527	Lysine biosynthesis, DAP aminotransferase pathway, aspartate => lysine	6	7	85.71
GCF_001428065.1_genomic	M00527	Lysine biosynthesis, DAP aminotransferase pathway, aspartate => lysine	6	7	85.71
Aved_18-Q3-R54-62_MAXAC.378	M00527	Lysine biosynthesis, DAP aminotransferase pathway, aspartate => lysine	6	7	85.71
GCF_002846495.1_genomic	M00527	Lysine biosynthesis, DAP aminotransferase pathway, aspartate => lysine	6	7	85.71
GCF_001429605.1_genomic	M00527	Lysine biosynthesis, DAP aminotransferase pathway, aspartate => lysine	6	7	85.71
GCF_000184685.1_genomic	M00527	Lysine biosynthesis, DAP aminotransferase pathway, aspartate => lysine	6	7	85.71
Hirt_18-Q3-R61-65_BAT3C.386	M00527	Lysine biosynthesis, DAP aminotransferase pathway, aspartate => lysine	6	7	85.71
GCF_006716675.1_genomic	M00527	Lysine biosynthesis, DAP aminotransferase pathway, aspartate => lysine	6	7	85.71
GCF_000620545.1_genomic	M00527	Lysine biosynthesis, DAP aminotransferase pathway, aspartate => lysine	6	7	85.71
GCF_000367525.1_genomic	M00527	Lysine biosynthesis, DAP aminotransferase pathway, aspartate => lysine	6	7	85.71
GCF_006717025.1_genomic	M00527	Lysine biosynthesis, DAP aminotransferase pathway, aspartate => lysine	6	7	85.71
GCF_006438965.1_genomic	M00527	Lysine biosynthesis, DAP aminotransferase pathway, aspartate => lysine	6	7	85.71
GCF_003635045.1_genomic	M00527	Lysine biosynthesis, DAP aminotransferase pathway, aspartate => lysine	6	7	85.71
AalW_18-Q3-R10-53_BAT3C.524	M00527	Lysine biosynthesis, DAP aminotransferase pathway, aspartate => lysine	6	7	85.71
GCF_001552435.1_genomic	M00527	Lysine biosynthesis, DAP aminotransferase pathway, aspartate => lysine	6	7	85.71
GCF_001050535.1_genomic	M00527	Lysine biosynthesis, DAP aminotransferase pathway, aspartate => lysine	6	7	85.71
GCA_002404345.1_genomic	M00527	Lysine biosynthesis, DAP aminotransferase pathway, aspartate => lysine	6	7	85.71
GCF_001046855.1_genomic	M00527	Lysine biosynthesis, DAP aminotransferase pathway, aspartate => lysine	6	7	85.71
GCF_001426245.1_genomic	M00527	Lysine biosynthesis, DAP aminotransferase pathway, aspartate => lysine	6	7	85.71
GCF_001637565.1_genomic	M00527	Lysine biosynthesis, DAP aminotransferase pathway, aspartate => lysine	6	7	85.71
GCF_001570985.1_genomic	M00527	Lysine biosynthesis, DAP aminotransferase pathway, aspartate => lysine	6	7	85.71
GCF_000768705.1_genomic	M00527	Lysine biosynthesis, DAP aminotransferase pathway, aspartate => lysine	6	7	85.71
Hjor_18-Q3-R7-51_MAXAC.088	M00527	Lysine biosynthesis, DAP aminotransferase pathway, aspartate => lysine	6	7	85.71
Ribe_18-Q3-R11-54_BAT3C.65	M00527	Lysine biosynthesis, DAP aminotransferase pathway, aspartate => lysine	6	7	85.71
GCF_001046875.1_genomic	M00527	Lysine biosynthesis, DAP aminotransferase pathway, aspartate => lysine	6	7	85.71
GCF_001758225.1_genomic	M00527	Lysine biosynthesis, DAP aminotransferase pathway, aspartate => lysine	6	7	85.71
GCF_004295485.1_genomic	M00527	Lysine biosynthesis, DAP aminotransferase pathway, aspartate => lysine	6	7	85.71
GCF_003002895.1_genomic	M00527	Lysine biosynthesis, DAP aminotransferase pathway, aspartate => lysine	6	7	85.71
GCF_006716915.1_genomic	M00527	Lysine biosynthesis, DAP aminotransferase pathway, aspartate => lysine	6	7	85.71
GCF_001428025.1_genomic	M00527	Lysine biosynthesis, DAP aminotransferase pathway, aspartate => lysine	6	7	85.71
GCF_000720035.1_genomic	M00527	Lysine biosynthesis, DAP aminotransferase pathway, aspartate => lysine	6	7	85.71
EsbW_18-Q3-R4-48_BAT3C.295	M00527	Lysine biosynthesis, DAP aminotransferase pathway, aspartate => lysine	6	7	85.71
GCF_001570945.1_genomic	M00527	Lysine biosynthesis, DAP aminotransferase pathway, aspartate => lysine	6	7	85.71
GCF_000720925.1_genomic	M00527	Lysine biosynthesis, DAP aminotransferase pathway, aspartate => lysine	6	7	85.71
GCF_001428305.1_genomic	M00527	Lysine biosynthesis, DAP aminotransferase pathway, aspartate => lysine	6	7	85.71
GCF_900176385.1_genomic	M00527	Lysine biosynthesis, DAP aminotransferase pathway, aspartate => lysine	6	7	85.71
GCF_000576595.1_genomic	M00527	Lysine biosynthesis, DAP aminotransferase pathway, aspartate => lysine	6	7	85.71
GCF_000768685.1_genomic	M00527	Lysine biosynthesis, DAP aminotransferase pathway, aspartate => lysine	6	7	85.71
GCF_900289115.1_genomic	M00527	Lysine biosynthesis, DAP aminotransferase pathway, aspartate => lysine	6	7	85.71
GCF_000768695.1_genomic	M00527	Lysine biosynthesis, DAP aminotransferase pathway, aspartate => lysine	6	7	85.71
GCA_001591405.1_genomic	M00527	Lysine biosynthesis, DAP aminotransferase pathway, aspartate => lysine	6	7	85.71
GCF_900104525.1_genomic	M00527	Lysine biosynthesis, DAP aminotransferase pathway, aspartate => lysine	6	7	85.71
GCF_006716205.1_genomic	M00527	Lysine biosynthesis, DAP aminotransferase pathway, aspartate => lysine	6	7	85.71
GCF_000152705.1_genomic	M00527	Lysine biosynthesis, DAP aminotransferase pathway, aspartate => lysine	6	7	85.71
Bjer_18-Q3-R1-45_BAT3C.93	M00527	Lysine biosynthesis, DAP aminotransferase pathway, aspartate => lysine	6	7	85.71
GCF_006715055.1_genomic	M00167	Reductive pentose phosphate cycle, glyceraldehyde-3P => ribulose-5P	6	7	85.71
GCF_005222685.1_genomic	M00167	Reductive pentose phosphate cycle, glyceraldehyde-3P => ribulose-5P	6	7	85.71
GCF_006715875.1_genomic	M00167	Reductive pentose phosphate cycle, glyceraldehyde-3P => ribulose-5P	6	7	85.71
GCF_000768675.1_genomic	M00167	Reductive pentose phosphate cycle, glyceraldehyde-3P => ribulose-5P	6	7	85.71
GCF_001427985.1_genomic	M00167	Reductive pentose phosphate cycle, glyceraldehyde-3P => ribulose-5P	6	7	85.71
GCA_000955875.1_genomic	M00167	Reductive pentose phosphate cycle, glyceraldehyde-3P => ribulose-5P	6	7	85.71
GCF_001570965.1_genomic	M00167	Reductive pentose phosphate cycle, glyceraldehyde-3P => ribulose-5P	6	7	85.71
GCF_001428505.1_genomic	M00167	Reductive pentose phosphate cycle, glyceraldehyde-3P => ribulose-5P	6	7	85.71
GCF_000576575.1_genomic	M00167	Reductive pentose phosphate cycle, glyceraldehyde-3P => ribulose-5P	6	7	85.71
GCF_000383675.1_genomic	M00167	Reductive pentose phosphate cycle, glyceraldehyde-3P => ribulose-5P	6	7	85.71
GCF_001429185.1_genomic	M00167	Reductive pentose phosphate cycle, glyceraldehyde-3P => ribulose-5P	6	7	85.71
GCF_006717145.1_genomic	M00167	Reductive pentose phosphate cycle, glyceraldehyde-3P => ribulose-5P	6	7	85.71
GCF_900111375.1_genomic	M00167	Reductive pentose phosphate cycle, glyceraldehyde-3P => ribulose-5P	6	7	85.71
GCF_001429605.1_genomic	M00167	Reductive pentose phosphate cycle, glyceraldehyde-3P => ribulose-5P	6	7	85.71
GCF_000184685.1_genomic	M00167	Reductive pentose phosphate cycle, glyceraldehyde-3P => ribulose-5P	6	7	85.71
GCF_006716675.1_genomic	M00167	Reductive pentose phosphate cycle, glyceraldehyde-3P => ribulose-5P	6	7	85.71
GCF_000620545.1_genomic	M00167	Reductive pentose phosphate cycle, glyceraldehyde-3P => ribulose-5P	6	7	85.71
GCF_006717025.1_genomic	M00167	Reductive pentose phosphate cycle, glyceraldehyde-3P => ribulose-5P	6	7	85.71
GCF_006438965.1_genomic	M00167	Reductive pentose phosphate cycle, glyceraldehyde-3P => ribulose-5P	6	7	85.71
GCF_003635045.1_genomic	M00167	Reductive pentose phosphate cycle, glyceraldehyde-3P => ribulose-5P	6	7	85.71
GCF_001552435.1_genomic	M00167	Reductive pentose phosphate cycle, glyceraldehyde-3P => ribulose-5P	6	7	85.71
GCA_002404345.1_genomic	M00167	Reductive pentose phosphate cycle, glyceraldehyde-3P => ribulose-5P	6	7	85.71
GCF_001426245.1_genomic	M00167	Reductive pentose phosphate cycle, glyceraldehyde-3P => ribulose-5P	6	7	85.71
GCF_001637565.1_genomic	M00167	Reductive pentose phosphate cycle, glyceraldehyde-3P => ribulose-5P	6	7	85.71
GCF_001570985.1_genomic	M00167	Reductive pentose phosphate cycle, glyceraldehyde-3P => ribulose-5P	6	7	85.71
GCF_000768705.1_genomic	M00167	Reductive pentose phosphate cycle, glyceraldehyde-3P => ribulose-5P	6	7	85.71
GCF_001758225.1_genomic	M00167	Reductive pentose phosphate cycle, glyceraldehyde-3P => ribulose-5P	6	7	85.71
GCF_004295485.1_genomic	M00167	Reductive pentose phosphate cycle, glyceraldehyde-3P => ribulose-5P	6	7	85.71
GCF_003002895.1_genomic	M00167	Reductive pentose phosphate cycle, glyceraldehyde-3P => ribulose-5P	6	7	85.71
GCF_006716915.1_genomic	M00167	Reductive pentose phosphate cycle, glyceraldehyde-3P => ribulose-5P	6	7	85.71
GCF_001428025.1_genomic	M00167	Reductive pentose phosphate cycle, glyceraldehyde-3P => ribulose-5P	6	7	85.71
GCF_000720035.1_genomic	M00167	Reductive pentose phosphate cycle, glyceraldehyde-3P => ribulose-5P	6	7	85.71
GCF_001570945.1_genomic	M00167	Reductive pentose phosphate cycle, glyceraldehyde-3P => ribulose-5P	6	7	85.71
GCF_001428305.1_genomic	M00167	Reductive pentose phosphate cycle, glyceraldehyde-3P => ribulose-5P	6	7	85.71
GCF_900176385.1_genomic	M00167	Reductive pentose phosphate cycle, glyceraldehyde-3P => ribulose-5P	6	7	85.71
GCF_000576595.1_genomic	M00167	Reductive pentose phosphate cycle, glyceraldehyde-3P => ribulose-5P	6	7	85.71
GCF_000768685.1_genomic	M00167	Reductive pentose phosphate cycle, glyceraldehyde-3P => ribulose-5P	6	7	85.71
GCF_000768695.1_genomic	M00167	Reductive pentose phosphate cycle, glyceraldehyde-3P => ribulose-5P	6	7	85.71
GCA_001591405.1_genomic	M00167	Reductive pentose phosphate cycle, glyceraldehyde-3P => ribulose-5P	6	7	85.71
GCF_900104525.1_genomic	M00167	Reductive pentose phosphate cycle, glyceraldehyde-3P => ribulose-5P	6	7	85.71
GCF_006716205.1_genomic	M00167	Reductive pentose phosphate cycle, glyceraldehyde-3P => ribulose-5P	6	7	85.71
GCF_000152705.1_genomic	M00167	Reductive pentose phosphate cycle, glyceraldehyde-3P => ribulose-5P	6	7	85.71
Hjor_18-Q3-R7-51_BATAC.29	M00049	Adenine ribonucleotide biosynthesis, IMP => ADP,ATP	4	4	100
GCF_006715055.1_genomic	M00049	Adenine ribonucleotide biosynthesis, IMP => ADP,ATP	4	4	100
GCF_005222685.1_genomic	M00049	Adenine ribonucleotide biosynthesis, IMP => ADP,ATP	4	4	100
GCF_006715875.1_genomic	M00049	Adenine ribonucleotide biosynthesis, IMP => ADP,ATP	4	4	100
GCF_000768675.1_genomic	M00049	Adenine ribonucleotide biosynthesis, IMP => ADP,ATP	4	4	100
GCF_001427985.1_genomic	M00049	Adenine ribonucleotide biosynthesis, IMP => ADP,ATP	4	4	100
GCA_000955875.1_genomic	M00049	Adenine ribonucleotide biosynthesis, IMP => ADP,ATP	4	4	100
GCF_001570965.1_genomic	M00049	Adenine ribonucleotide biosynthesis, IMP => ADP,ATP	4	4	100
GCF_001428505.1_genomic	M00049	Adenine ribonucleotide biosynthesis, IMP => ADP,ATP	4	4	100
GCF_000576575.1_genomic	M00049	Adenine ribonucleotide biosynthesis, IMP => ADP,ATP	4	4	100
GCF_000383675.1_genomic	M00049	Adenine ribonucleotide biosynthesis, IMP => ADP,ATP	4	4	100
GCA_003132125.1_genomic	M00049	Adenine ribonucleotide biosynthesis, IMP => ADP,ATP	4	4	100
GCF_001429185.1_genomic	M00049	Adenine ribonucleotide biosynthesis, IMP => ADP,ATP	4	4	100
GCA_001956915.1_genomic	M00049	Adenine ribonucleotide biosynthesis, IMP => ADP,ATP	4	4	100
GCF_006717145.1_genomic	M00049	Adenine ribonucleotide biosynthesis, IMP => ADP,ATP	4	4	100
Mari_18-Q3-R65-66_BAT3C.41	M00049	Adenine ribonucleotide biosynthesis, IMP => ADP,ATP	4	4	100
GCF_900111375.1_genomic	M00049	Adenine ribonucleotide biosynthesis, IMP => ADP,ATP	4	4	100
GCF_001428065.1_genomic	M00049	Adenine ribonucleotide biosynthesis, IMP => ADP,ATP	4	4	100
Aved_18-Q3-R54-62_MAXAC.378	M00049	Adenine ribonucleotide biosynthesis, IMP => ADP,ATP	4	4	100
GCF_002846495.1_genomic	M00049	Adenine ribonucleotide biosynthesis, IMP => ADP,ATP	4	4	100
GCF_001429605.1_genomic	M00049	Adenine ribonucleotide biosynthesis, IMP => ADP,ATP	4	4	100
GCF_000184685.1_genomic	M00049	Adenine ribonucleotide biosynthesis, IMP => ADP,ATP	4	4	100
GCF_006716675.1_genomic	M00049	Adenine ribonucleotide biosynthesis, IMP => ADP,ATP	4	4	100
GCF_000620545.1_genomic	M00049	Adenine ribonucleotide biosynthesis, IMP => ADP,ATP	4	4	100
GCF_000367525.1_genomic	M00049	Adenine ribonucleotide biosynthesis, IMP => ADP,ATP	4	4	100
GCF_006717025.1_genomic	M00049	Adenine ribonucleotide biosynthesis, IMP => ADP,ATP	4	4	100
GCF_000297495.1_genomic	M00049	Adenine ribonucleotide biosynthesis, IMP => ADP,ATP	4	4	100
GCF_006438965.1_genomic	M00049	Adenine ribonucleotide biosynthesis, IMP => ADP,ATP	4	4	100
GCF_003635045.1_genomic	M00049	Adenine ribonucleotide biosynthesis, IMP => ADP,ATP	4	4	100
AalW_18-Q3-R10-53_BAT3C.524	M00049	Adenine ribonucleotide biosynthesis, IMP => ADP,ATP	4	4	100
GCF_001552435.1_genomic	M00049	Adenine ribonucleotide biosynthesis, IMP => ADP,ATP	4	4	100
GCF_001050535.1_genomic	M00049	Adenine ribonucleotide biosynthesis, IMP => ADP,ATP	4	4	100
GCF_001046855.1_genomic	M00049	Adenine ribonucleotide biosynthesis, IMP => ADP,ATP	4	4	100
GCF_001426245.1_genomic	M00049	Adenine ribonucleotide biosynthesis, IMP => ADP,ATP	4	4	100
GCF_001637565.1_genomic	M00049	Adenine ribonucleotide biosynthesis, IMP => ADP,ATP	4	4	100
GCF_001570985.1_genomic	M00049	Adenine ribonucleotide biosynthesis, IMP => ADP,ATP	4	4	100
GCF_000768705.1_genomic	M00049	Adenine ribonucleotide biosynthesis, IMP => ADP,ATP	4	4	100
Hjor_18-Q3-R7-51_MAXAC.088	M00049	Adenine ribonucleotide biosynthesis, IMP => ADP,ATP	4	4	100
Ribe_18-Q3-R11-54_BAT3C.65	M00049	Adenine ribonucleotide biosynthesis, IMP => ADP,ATP	4	4	100
GCF_001046875.1_genomic	M00049	Adenine ribonucleotide biosynthesis, IMP => ADP,ATP	4	4	100
GCF_001758225.1_genomic	M00049	Adenine ribonucleotide biosynthesis, IMP => ADP,ATP	4	4	100
GCF_004295485.1_genomic	M00049	Adenine ribonucleotide biosynthesis, IMP => ADP,ATP	4	4	100
GCF_003002895.1_genomic	M00049	Adenine ribonucleotide biosynthesis, IMP => ADP,ATP	4	4	100
GCF_006716915.1_genomic	M00049	Adenine ribonucleotide biosynthesis, IMP => ADP,ATP	4	4	100
Ega_18-Q3-R5-49_MAXAC.001	M00049	Adenine ribonucleotide biosynthesis, IMP => ADP,ATP	4	4	100
GCF_001428025.1_genomic	M00049	Adenine ribonucleotide biosynthesis, IMP => ADP,ATP	4	4	100
GCF_000720035.1_genomic	M00049	Adenine ribonucleotide biosynthesis, IMP => ADP,ATP	4	4	100
EsbW_18-Q3-R4-48_BAT3C.295	M00049	Adenine ribonucleotide biosynthesis, IMP => ADP,ATP	4	4	100
GCF_001570945.1_genomic	M00049	Adenine ribonucleotide biosynthesis, IMP => ADP,ATP	4	4	100
GCF_000720925.1_genomic	M00049	Adenine ribonucleotide biosynthesis, IMP => ADP,ATP	4	4	100
GCF_001428305.1_genomic	M00049	Adenine ribonucleotide biosynthesis, IMP => ADP,ATP	4	4	100
Hjor_18-Q3-R7-51_BAT3C.94	M00049	Adenine ribonucleotide biosynthesis, IMP => ADP,ATP	4	4	100
GCF_900176385.1_genomic	M00049	Adenine ribonucleotide biosynthesis, IMP => ADP,ATP	4	4	100
GCF_000576595.1_genomic	M00049	Adenine ribonucleotide biosynthesis, IMP => ADP,ATP	4	4	100
GCF_000768685.1_genomic	M00049	Adenine ribonucleotide biosynthesis, IMP => ADP,ATP	4	4	100
GCF_900289115.1_genomic	M00049	Adenine ribonucleotide biosynthesis, IMP => ADP,ATP	4	4	100
GCF_000768695.1_genomic	M00049	Adenine ribonucleotide biosynthesis, IMP => ADP,ATP	4	4	100
GCA_001591405.1_genomic	M00049	Adenine ribonucleotide biosynthesis, IMP => ADP,ATP	4	4	100
GCF_900104525.1_genomic	M00049	Adenine ribonucleotide biosynthesis, IMP => ADP,ATP	4	4	100
GCF_006716205.1_genomic	M00049	Adenine ribonucleotide biosynthesis, IMP => ADP,ATP	4	4	100
GCF_000152705.1_genomic	M00049	Adenine ribonucleotide biosynthesis, IMP => ADP,ATP	4	4	100
Bjer_18-Q3-R1-45_BAT3C.93	M00049	Adenine ribonucleotide biosynthesis, IMP => ADP,ATP	4	4	100
Hjor_18-Q3-R7-51_BATAC.29	M00048	Inosine monophosphate biosynthesis, PRPP + glutamine => IMP	8	8	100
GCF_006715055.1_genomic	M00048	Inosine monophosphate biosynthesis, PRPP + glutamine => IMP	8	8	100
GCF_005222685.1_genomic	M00048	Inosine monophosphate biosynthesis, PRPP + glutamine => IMP	8	8	100
GCF_006715875.1_genomic	M00048	Inosine monophosphate biosynthesis, PRPP + glutamine => IMP	8	8	100
GCF_000768675.1_genomic	M00048	Inosine monophosphate biosynthesis, PRPP + glutamine => IMP	8	8	100
GCF_001427985.1_genomic	M00048	Inosine monophosphate biosynthesis, PRPP + glutamine => IMP	8	8	100
GCA_000955875.1_genomic	M00048	Inosine monophosphate biosynthesis, PRPP + glutamine => IMP	8	8	100
GCF_001570965.1_genomic	M00048	Inosine monophosphate biosynthesis, PRPP + glutamine => IMP	8	8	100
GCF_001428505.1_genomic	M00048	Inosine monophosphate biosynthesis, PRPP + glutamine => IMP	8	8	100
GCF_000576575.1_genomic	M00048	Inosine monophosphate biosynthesis, PRPP + glutamine => IMP	8	8	100
GCF_000383675.1_genomic	M00048	Inosine monophosphate biosynthesis, PRPP + glutamine => IMP	8	8	100
GCA_003132125.1_genomic	M00048	Inosine monophosphate biosynthesis, PRPP + glutamine => IMP	8	8	100
GCF_001429185.1_genomic	M00048	Inosine monophosphate biosynthesis, PRPP + glutamine => IMP	8	8	100
GCA_001956915.1_genomic	M00048	Inosine monophosphate biosynthesis, PRPP + glutamine => IMP	8	8	100
GCF_006717145.1_genomic	M00048	Inosine monophosphate biosynthesis, PRPP + glutamine => IMP	8	8	100
Mari_18-Q3-R65-66_BAT3C.41	M00048	Inosine monophosphate biosynthesis, PRPP + glutamine => IMP	8	8	100
GCF_900111375.1_genomic	M00048	Inosine monophosphate biosynthesis, PRPP + glutamine => IMP	8	8	100
GCF_001428065.1_genomic	M00048	Inosine monophosphate biosynthesis, PRPP + glutamine => IMP	8	8	100
Aved_18-Q3-R54-62_MAXAC.378	M00048	Inosine monophosphate biosynthesis, PRPP + glutamine => IMP	8	8	100
GCF_002846495.1_genomic	M00048	Inosine monophosphate biosynthesis, PRPP + glutamine => IMP	8	8	100
GCF_001429605.1_genomic	M00048	Inosine monophosphate biosynthesis, PRPP + glutamine => IMP	8	8	100
GCF_000184685.1_genomic	M00048	Inosine monophosphate biosynthesis, PRPP + glutamine => IMP	8	8	100
Hirt_18-Q3-R61-65_BAT3C.386	M00048	Inosine monophosphate biosynthesis, PRPP + glutamine => IMP	7	8	87.5
GCF_006716675.1_genomic	M00048	Inosine monophosphate biosynthesis, PRPP + glutamine => IMP	8	8	100
GCF_000620545.1_genomic	M00048	Inosine monophosphate biosynthesis, PRPP + glutamine => IMP	8	8	100
GCF_000367525.1_genomic	M00048	Inosine monophosphate biosynthesis, PRPP + glutamine => IMP	7	8	87.5
GCF_006717025.1_genomic	M00048	Inosine monophosphate biosynthesis, PRPP + glutamine => IMP	8	8	100
GCF_000297495.1_genomic	M00048	Inosine monophosphate biosynthesis, PRPP + glutamine => IMP	8	8	100
GCF_006438965.1_genomic	M00048	Inosine monophosphate biosynthesis, PRPP + glutamine => IMP	8	8	100
GCF_003635045.1_genomic	M00048	Inosine monophosphate biosynthesis, PRPP + glutamine => IMP	8	8	100
AalW_18-Q3-R10-53_BAT3C.524	M00048	Inosine monophosphate biosynthesis, PRPP + glutamine => IMP	8	8	100
GCF_001552435.1_genomic	M00048	Inosine monophosphate biosynthesis, PRPP + glutamine => IMP	7	8	87.5
GCF_001050535.1_genomic	M00048	Inosine monophosphate biosynthesis, PRPP + glutamine => IMP	8	8	100
GCA_002404345.1_genomic	M00048	Inosine monophosphate biosynthesis, PRPP + glutamine => IMP	8	8	100
AalE_18-Q3-R2-46_BAT3C.188	M00048	Inosine monophosphate biosynthesis, PRPP + glutamine => IMP	7	8	87.5
GCF_001046855.1_genomic	M00048	Inosine monophosphate biosynthesis, PRPP + glutamine => IMP	8	8	100
GCF_001426245.1_genomic	M00048	Inosine monophosphate biosynthesis, PRPP + glutamine => IMP	8	8	100
GCF_001637565.1_genomic	M00048	Inosine monophosphate biosynthesis, PRPP + glutamine => IMP	8	8	100
GCF_001570985.1_genomic	M00048	Inosine monophosphate biosynthesis, PRPP + glutamine => IMP	7	8	87.5
GCF_000768705.1_genomic	M00048	Inosine monophosphate biosynthesis, PRPP + glutamine => IMP	8	8	100
Hjor_18-Q3-R7-51_MAXAC.088	M00048	Inosine monophosphate biosynthesis, PRPP + glutamine => IMP	8	8	100
Ribe_18-Q3-R11-54_BAT3C.65	M00048	Inosine monophosphate biosynthesis, PRPP + glutamine => IMP	8	8	100
GCF_001046875.1_genomic	M00048	Inosine monophosphate biosynthesis, PRPP + glutamine => IMP	8	8	100
GCF_001758225.1_genomic	M00048	Inosine monophosphate biosynthesis, PRPP + glutamine => IMP	8	8	100
GCF_004295485.1_genomic	M00048	Inosine monophosphate biosynthesis, PRPP + glutamine => IMP	8	8	100
GCF_003002895.1_genomic	M00048	Inosine monophosphate biosynthesis, PRPP + glutamine => IMP	8	8	100
GCF_006716915.1_genomic	M00048	Inosine monophosphate biosynthesis, PRPP + glutamine => IMP	8	8	100
Ega_18-Q3-R5-49_MAXAC.001	M00048	Inosine monophosphate biosynthesis, PRPP + glutamine => IMP	8	8	100
GCF_001428025.1_genomic	M00048	Inosine monophosphate biosynthesis, PRPP + glutamine => IMP	8	8	100
GCF_000720035.1_genomic	M00048	Inosine monophosphate biosynthesis, PRPP + glutamine => IMP	8	8	100
EsbW_18-Q3-R4-48_BAT3C.295	M00048	Inosine monophosphate biosynthesis, PRPP + glutamine => IMP	7	8	87.5
GCF_001570945.1_genomic	M00048	Inosine monophosphate biosynthesis, PRPP + glutamine => IMP	8	8	100
GCF_000720925.1_genomic	M00048	Inosine monophosphate biosynthesis, PRPP + glutamine => IMP	8	8	100
GCF_001428305.1_genomic	M00048	Inosine monophosphate biosynthesis, PRPP + glutamine => IMP	8	8	100
Hjor_18-Q3-R7-51_BAT3C.94	M00048	Inosine monophosphate biosynthesis, PRPP + glutamine => IMP	8	8	100
GCF_900176385.1_genomic	M00048	Inosine monophosphate biosynthesis, PRPP + glutamine => IMP	8	8	100
GCF_000576595.1_genomic	M00048	Inosine monophosphate biosynthesis, PRPP + glutamine => IMP	8	8	100
GCF_000768685.1_genomic	M00048	Inosine monophosphate biosynthesis, PRPP + glutamine => IMP	8	8	100
GCF_900289115.1_genomic	M00048	Inosine monophosphate biosynthesis, PRPP + glutamine => IMP	8	8	100
GCF_000768695.1_genomic	M00048	Inosine monophosphate biosynthesis, PRPP + glutamine => IMP	8	8	100
GCA_001591405.1_genomic	M00048	Inosine monophosphate biosynthesis, PRPP + glutamine => IMP	8	8	100
GCF_900104525.1_genomic	M00048	Inosine monophosphate biosynthesis, PRPP + glutamine => IMP	8	8	100
GCF_006716205.1_genomic	M00048	Inosine monophosphate biosynthesis, PRPP + glutamine => IMP	8	8	100
GCF_000152705.1_genomic	M00048	Inosine monophosphate biosynthesis, PRPP + glutamine => IMP	8	8	100
Bjer_18-Q3-R1-45_BAT3C.93	M00048	Inosine monophosphate biosynthesis, PRPP + glutamine => IMP	8	8	100
GCF_000297495.1_genomic	M00045	Histidine degradation, histidine => N-formiminoglutamate => glutamate	4	4	100
GCF_001552435.1_genomic	M00045	Histidine degradation, histidine => N-formiminoglutamate => glutamate	4	4	100
GCF_001637565.1_genomic	M00045	Histidine degradation, histidine => N-formiminoglutamate => glutamate	4	4	100
GCF_001570985.1_genomic	M00045	Histidine degradation, histidine => N-formiminoglutamate => glutamate	4	4	100
GCF_004295485.1_genomic	M00045	Histidine degradation, histidine => N-formiminoglutamate => glutamate	4	4	100
GCF_001570945.1_genomic	M00045	Histidine degradation, histidine => N-formiminoglutamate => glutamate	4	4	100
GCF_001428305.1_genomic	M00045	Histidine degradation, histidine => N-formiminoglutamate => glutamate	4	4	100
GCF_900176385.1_genomic	M00045	Histidine degradation, histidine => N-formiminoglutamate => glutamate	4	4	100
GCA_001591405.1_genomic	M00045	Histidine degradation, histidine => N-formiminoglutamate => glutamate	4	4	100
Aved_18-Q3-R54-62_MAXAC.378	M00046	Pyrimidine degradation, uracil => beta-alanine, thymine => 3-aminoisobutanoate	3	3	100
GCF_005222685.1_genomic	M00634	Oleandomycin transport system	1	1	100
GCF_005222685.1_genomic	M00632	Galactose degradation, Leloir pathway, galactose => alpha-D-glucose-1P	4	4	100
GCF_006715875.1_genomic	M00632	Galactose degradation, Leloir pathway, galactose => alpha-D-glucose-1P	4	4	100
GCA_000955875.1_genomic	M00632	Galactose degradation, Leloir pathway, galactose => alpha-D-glucose-1P	4	4	100
GCF_001428505.1_genomic	M00632	Galactose degradation, Leloir pathway, galactose => alpha-D-glucose-1P	4	4	100
GCF_000576575.1_genomic	M00632	Galactose degradation, Leloir pathway, galactose => alpha-D-glucose-1P	4	4	100
GCF_000383675.1_genomic	M00632	Galactose degradation, Leloir pathway, galactose => alpha-D-glucose-1P	4	4	100
GCF_001429185.1_genomic	M00632	Galactose degradation, Leloir pathway, galactose => alpha-D-glucose-1P	4	4	100
GCA_001956915.1_genomic	M00632	Galactose degradation, Leloir pathway, galactose => alpha-D-glucose-1P	4	4	100
GCF_006717145.1_genomic	M00632	Galactose degradation, Leloir pathway, galactose => alpha-D-glucose-1P	4	4	100
GCF_900111375.1_genomic	M00632	Galactose degradation, Leloir pathway, galactose => alpha-D-glucose-1P	4	4	100
GCF_001429605.1_genomic	M00632	Galactose degradation, Leloir pathway, galactose => alpha-D-glucose-1P	4	4	100
GCF_000184685.1_genomic	M00632	Galactose degradation, Leloir pathway, galactose => alpha-D-glucose-1P	4	4	100
GCF_006716675.1_genomic	M00632	Galactose degradation, Leloir pathway, galactose => alpha-D-glucose-1P	4	4	100
GCF_000620545.1_genomic	M00632	Galactose degradation, Leloir pathway, galactose => alpha-D-glucose-1P	4	4	100
GCF_006717025.1_genomic	M00632	Galactose degradation, Leloir pathway, galactose => alpha-D-glucose-1P	4	4	100
GCF_006438965.1_genomic	M00632	Galactose degradation, Leloir pathway, galactose => alpha-D-glucose-1P	4	4	100
GCF_003635045.1_genomic	M00632	Galactose degradation, Leloir pathway, galactose => alpha-D-glucose-1P	4	4	100
GCF_001426245.1_genomic	M00632	Galactose degradation, Leloir pathway, galactose => alpha-D-glucose-1P	4	4	100
GCF_001758225.1_genomic	M00632	Galactose degradation, Leloir pathway, galactose => alpha-D-glucose-1P	4	4	100
GCF_006716915.1_genomic	M00632	Galactose degradation, Leloir pathway, galactose => alpha-D-glucose-1P	4	4	100
GCF_001428025.1_genomic	M00632	Galactose degradation, Leloir pathway, galactose => alpha-D-glucose-1P	4	4	100
GCF_000720035.1_genomic	M00632	Galactose degradation, Leloir pathway, galactose => alpha-D-glucose-1P	4	4	100
GCF_000720925.1_genomic	M00632	Galactose degradation, Leloir pathway, galactose => alpha-D-glucose-1P	4	4	100
GCF_000576595.1_genomic	M00632	Galactose degradation, Leloir pathway, galactose => alpha-D-glucose-1P	4	4	100
GCF_900104525.1_genomic	M00632	Galactose degradation, Leloir pathway, galactose => alpha-D-glucose-1P	4	4	100
GCF_006716205.1_genomic	M00632	Galactose degradation, Leloir pathway, galactose => alpha-D-glucose-1P	4	4	100
GCF_001427985.1_genomic	M00631	D-Galacturonate degradation (bacteria), D-galacturonate => pyruvate + D-glyceraldehyde 3P	4	5	80
GCF_000576575.1_genomic	M00631	D-Galacturonate degradation (bacteria), D-galacturonate => pyruvate + D-glyceraldehyde 3P	4	5	80
GCA_003132125.1_genomic	M00631	D-Galacturonate degradation (bacteria), D-galacturonate => pyruvate + D-glyceraldehyde 3P	4	5	80
GCF_900111375.1_genomic	M00631	D-Galacturonate degradation (bacteria), D-galacturonate => pyruvate + D-glyceraldehyde 3P	4	5	80
Hjor_18-Q3-R7-51_BATAC.29	M00461	MtrB-MtrA (osmotic stress response) two-component regulatory system	2	2	100
GCF_006715055.1_genomic	M00461	MtrB-MtrA (osmotic stress response) two-component regulatory system	2	2	100
Hjor_18-Q3-R7-51_BAT3C.81_sub	M00461	MtrB-MtrA (osmotic stress response) two-component regulatory system	2	2	100
GCF_005222685.1_genomic	M00461	MtrB-MtrA (osmotic stress response) two-component regulatory system	2	2	100
GCF_006715875.1_genomic	M00461	MtrB-MtrA (osmotic stress response) two-component regulatory system	2	2	100
GCF_000768675.1_genomic	M00461	MtrB-MtrA (osmotic stress response) two-component regulatory system	2	2	100
GCF_001427985.1_genomic	M00461	MtrB-MtrA (osmotic stress response) two-component regulatory system	2	2	100
GCA_000955875.1_genomic	M00461	MtrB-MtrA (osmotic stress response) two-component regulatory system	2	2	100
GCF_001570965.1_genomic	M00461	MtrB-MtrA (osmotic stress response) two-component regulatory system	2	2	100
GCF_001428505.1_genomic	M00461	MtrB-MtrA (osmotic stress response) two-component regulatory system	2	2	100
GCF_000576575.1_genomic	M00461	MtrB-MtrA (osmotic stress response) two-component regulatory system	2	2	100
GCF_000383675.1_genomic	M00461	MtrB-MtrA (osmotic stress response) two-component regulatory system	2	2	100
GCF_001429185.1_genomic	M00461	MtrB-MtrA (osmotic stress response) two-component regulatory system	2	2	100
GCA_001956915.1_genomic	M00461	MtrB-MtrA (osmotic stress response) two-component regulatory system	2	2	100
GCF_006717145.1_genomic	M00461	MtrB-MtrA (osmotic stress response) two-component regulatory system	2	2	100
Mari_18-Q3-R65-66_BAT3C.41	M00461	MtrB-MtrA (osmotic stress response) two-component regulatory system	2	2	100
GCF_900111375.1_genomic	M00461	MtrB-MtrA (osmotic stress response) two-component regulatory system	2	2	100
GCF_001428065.1_genomic	M00461	MtrB-MtrA (osmotic stress response) two-component regulatory system	2	2	100
Aved_18-Q3-R54-62_MAXAC.378	M00461	MtrB-MtrA (osmotic stress response) two-component regulatory system	2	2	100
GCF_001429605.1_genomic	M00461	MtrB-MtrA (osmotic stress response) two-component regulatory system	2	2	100
GCF_000184685.1_genomic	M00461	MtrB-MtrA (osmotic stress response) two-component regulatory system	2	2	100
Hirt_18-Q3-R61-65_BAT3C.386	M00461	MtrB-MtrA (osmotic stress response) two-component regulatory system	2	2	100
GCF_006716675.1_genomic	M00461	MtrB-MtrA (osmotic stress response) two-component regulatory system	2	2	100
GCF_000620545.1_genomic	M00461	MtrB-MtrA (osmotic stress response) two-component regulatory system	2	2	100
GCF_000367525.1_genomic	M00461	MtrB-MtrA (osmotic stress response) two-component regulatory system	2	2	100
GCF_006717025.1_genomic	M00461	MtrB-MtrA (osmotic stress response) two-component regulatory system	2	2	100
GCF_006438965.1_genomic	M00461	MtrB-MtrA (osmotic stress response) two-component regulatory system	2	2	100
GCA_003157445.1_genomic	M00461	MtrB-MtrA (osmotic stress response) two-component regulatory system	2	2	100
GCF_003635045.1_genomic	M00461	MtrB-MtrA (osmotic stress response) two-component regulatory system	2	2	100
AalW_18-Q3-R10-53_BAT3C.524	M00461	MtrB-MtrA (osmotic stress response) two-component regulatory system	2	2	100
GCF_001552435.1_genomic	M00461	MtrB-MtrA (osmotic stress response) two-component regulatory system	2	2	100
GCF_001050535.1_genomic	M00461	MtrB-MtrA (osmotic stress response) two-component regulatory system	2	2	100
GCA_002404345.1_genomic	M00461	MtrB-MtrA (osmotic stress response) two-component regulatory system	2	2	100
AalE_18-Q3-R2-46_BAT3C.188	M00461	MtrB-MtrA (osmotic stress response) two-component regulatory system	2	2	100
GCF_001046855.1_genomic	M00461	MtrB-MtrA (osmotic stress response) two-component regulatory system	2	2	100
GCF_001426245.1_genomic	M00461	MtrB-MtrA (osmotic stress response) two-component regulatory system	2	2	100
GCF_001637565.1_genomic	M00461	MtrB-MtrA (osmotic stress response) two-component regulatory system	2	2	100
GCF_001570985.1_genomic	M00461	MtrB-MtrA (osmotic stress response) two-component regulatory system	2	2	100
GCF_000768705.1_genomic	M00461	MtrB-MtrA (osmotic stress response) two-component regulatory system	2	2	100
Hjor_18-Q3-R7-51_MAXAC.088	M00461	MtrB-MtrA (osmotic stress response) two-component regulatory system	2	2	100
Ribe_18-Q3-R11-54_BAT3C.65	M00461	MtrB-MtrA (osmotic stress response) two-component regulatory system	2	2	100
GCF_001046875.1_genomic	M00461	MtrB-MtrA (osmotic stress response) two-component regulatory system	2	2	100
GCF_001758225.1_genomic	M00461	MtrB-MtrA (osmotic stress response) two-component regulatory system	2	2	100
GCF_004295485.1_genomic	M00461	MtrB-MtrA (osmotic stress response) two-component regulatory system	2	2	100
GCF_003002895.1_genomic	M00461	MtrB-MtrA (osmotic stress response) two-component regulatory system	2	2	100
GCF_006716915.1_genomic	M00461	MtrB-MtrA (osmotic stress response) two-component regulatory system	2	2	100
Ega_18-Q3-R5-49_MAXAC.001	M00461	MtrB-MtrA (osmotic stress response) two-component regulatory system	2	2	100
GCF_001428025.1_genomic	M00461	MtrB-MtrA (osmotic stress response) two-component regulatory system	2	2	100
GCF_000720035.1_genomic	M00461	MtrB-MtrA (osmotic stress response) two-component regulatory system	2	2	100
[truncated: 5,116 more rows]
