# Supplementary material for: The novel genus, ‘Candidatus Phosphoribacter’, previously identified as Tetrasphaera, is the dominant polyphosphate accumulating lineage in EBPR wastewater treatment plants worldwide
Source: ISME J. 2022 Feb 25;16(6):1605–16. doi: 10.1038/s41396-022-01212-z (PMC9123174; doi:10.1038/s41396-022-01212-z)
Supplement: Supplementary file 9 — Dataset8 [file 41396_2022_1212_MOESM9_ESM.xlsx]

## Sheet: FILE CONTENTS
Supplementary Data File 9: Ortho-group analysis of proteins from Ca. P. baldrii and Ca. P. hodrii.
Excel sheet name	Description of contents
Orthogroups (Ca. P. baldrii)	Results of OrthoFinder analysis -- sorted based on OGs in Ca. P. baldrii vs Ca. P. hodrii
Ca. P. baldrii unique proteins	List of all proteins from OGs that were unique to Ca. P. baldrii MAGs (column A), and list of all non-redundant protein names from column A
Ca. P. baldrii unique eggnog	Results of EggNOG-mapper for proteins from OGs that were unique to Ca. P. baldrii MAGs
Orthogroups (Ca. P. hodrii)	Results of OrthoFinder analysis -- sorted based on OGs in Ca. P. hodrii vs Ca. P. baldrii
Ca. P. hodrii unique proteins	List of all proteins from OGs that were unique to Ca. P. hodrii MAGs (column A), and list of all non-redundant protein names from column A
Ca. P. hodrii unique eggnog	Results of EggNOG-mapper for proteins from OGs that were unique to Ca. P. hodrii MAGs
MAG	MAGE MAG code
Ca. P. baldrii Pbr1_AalW_b524	TET_0054
Ca. P. baldrii Pbr1_Bjer_b93	TET_0191
Ca. P. baldrii Pbr1_EsbW_b295	TET_0379
Ca. P. hodrii Pbr2_AalE_b188	TET_0004
Ca. P. hodrii Pbr2_Ega_b001	TET_0277
Ca. P. hodrii Pbr2_Ribe_b001	TET_0955

## Sheet: Orthogroups (Ca. P. baldrii)
.	Orthogroup counts						Orthogroup proteins						.
Orthogroup	Pbr1_AalW_b524	Pbr1_Bjer_b93	Pbr1_EsbW_b295	Pbr2_AalE_b188	Pbr2_Ega_b001	Pbr2_Ribe_b001	Pbr1_AalW_b524	Pbr1_Bjer_b93	Pbr1_EsbW_b295	Pbr2_AalE_b188	Pbr2_Ega_b001	Pbr2_Ribe_b001	.
OG0000023	4	5	3	0	0	0	TET0054_v1_10272|ID_74584727|_protein_of_unknown_function_[Tetrasphaera_MAG_AAU_0054_AalW_18-Q3-R10-53_BA], TET0054_v1_10273|ID_74584728|_protein_of_unknown_function_[Tetrasphaera_MAG_AAU_0054_AalW_18-Q3-R10-53_BA], TET0054_v1_10274|ID_74584729|_exported_protein_of_unknown_function_[Tetrasphaera_MAG_AAU_0054_AalW_18-Q3-R10-53_BA], TET0054_v1_10275|ID_74584730|_protein_of_unknown_function_[Tetrasp…	TET0191_v1_70247|ID_74609990|_protein_of_unknown_function_[Tetrasphaera_MAG_AAU_0191_Bjer_18-Q3-R1-45_BAT], TET0191_v1_70248|ID_74609991|_protein_of_unknown_function_[Tetrasphaera_MAG_AAU_0191_Bjer_18-Q3-R1-45_BAT], TET0191_v1_70249|ID_74609992|_protein_of_unknown_function_[Tetrasphaera_MAG_AAU_0191_Bjer_18-Q3-R1-45_BAT], TET0191_v1_70250|ID_74609993|_protein_of_unknown_function_[Tetrasphaera_MAG…	TET0379_v1_110746|ID_74601609|_protein_of_unknown_function_[Tetrasphaera_MAG_AAU_0379_EsbW_18-Q3-R4-48_BAT], TET0379_v1_110747|ID_74601610|_protein_of_unknown_function_[Tetrasphaera_MAG_AAU_0379_EsbW_18-Q3-R4-48_BAT], TET0379_v1_110748|ID_74601611|_protein_of_unknown_function_[Tetrasphaera_MAG_AAU_0379_EsbW_18-Q3-R4-48_BAT]	.	.	.	.
OG0000025	1	5	6	0	0	0	TET0054_v1_20576|ID_74586366|_Integrase_catalytic_domain-containing_protein_[Tetrasphaera_MAG_AAU_0054_AalW_18-Q3-R10-53_BA]	TET0191_v1_60139|ID_74609064|_Integrase_catalytic_domain-containing_protein_[Tetrasphaera_MAG_AAU_0191_Bjer_18-Q3-R1-45_BAT], TET0191_v1_60801|ID_74609726|_protein_of_unknown_function_[Tetrasphaera_MAG_AAU_0191_Bjer_18-Q3-R1-45_BAT], TET0191_v1_60802|ID_74609727|_protein_of_unknown_function_[Tetrasphaera_MAG_AAU_0191_Bjer_18-Q3-R1-45_BAT], TET0191_v1_90371|ID_74611236|_protein_of_unknown_function…	TET0379_v1_150093|ID_74602181|_protein_of_unknown_function_[Tetrasphaera_MAG_AAU_0379_EsbW_18-Q3-R4-48_BAT], TET0379_v1_150094|ID_74602182|_protein_of_unknown_function_[Tetrasphaera_MAG_AAU_0379_EsbW_18-Q3-R4-48_BAT], TET0379_v1_160001|ID_74602408|_Integrase_catalytic_domain-containing_protein_[Tetrasphaera_MAG_AAU_0379_EsbW_18-Q3-R4-48_BAT], TET0379_v1_180038|ID_74602781|_protein_of_unknown_func…	.	.	.	.
OG0000660	2	2	3	0	0	0	TET0054_v1_10949|ID_74585404|_protein_of_unknown_function_[Tetrasphaera_MAG_AAU_0054_AalW_18-Q3-R10-53_BA], TET0054_v1_40879|ID_74587820|_protein_of_unknown_function_[Tetrasphaera_MAG_AAU_0054_AalW_18-Q3-R10-53_BA]	TET0191_v1_10155|ID_74607699|_transposase_[Tetrasphaera_MAG_AAU_0191_Bjer_18-Q3-R1-45_BAT], TET0191_v1_20007|ID_74608327|_transposase_[Tetrasphaera_MAG_AAU_0191_Bjer_18-Q3-R1-45_BAT]	TET0379_v1_150289|ID_74602377|_protein_of_unknown_function_[Tetrasphaera_MAG_AAU_0379_EsbW_18-Q3-R4-48_BAT], TET0379_v1_150290|ID_74602378|_protein_of_unknown_function_[Tetrasphaera_MAG_AAU_0379_EsbW_18-Q3-R4-48_BAT], TET0379_v1_150295|ID_74602383|_protein_of_unknown_function_[Tetrasphaera_MAG_AAU_0379_EsbW_18-Q3-R4-48_BAT]	.	.	.	.
OG0000662	2	2	3	0	0	0	TET0054_v1_20317|ID_74586107|_protein_of_unknown_function_[Tetrasphaera_MAG_AAU_0054_AalW_18-Q3-R10-53_BA], TET0054_v1_20318|ID_74586108|_protein_of_unknown_function_[Tetrasphaera_MAG_AAU_0054_AalW_18-Q3-R10-53_BA]	TET0191_v1_20242|ID_74608562|_protein_of_unknown_function_[Tetrasphaera_MAG_AAU_0191_Bjer_18-Q3-R1-45_BAT], TET0191_v1_20243|ID_74608563|_protein_of_unknown_function_[Tetrasphaera_MAG_AAU_0191_Bjer_18-Q3-R1-45_BAT]	TET0379_v1_10234|ID_74599575|_protein_of_unknown_function_[Tetrasphaera_MAG_AAU_0379_EsbW_18-Q3-R4-48_BAT], TET0379_v1_200410|ID_74603206|_protein_of_unknown_function_[Tetrasphaera_MAG_AAU_0379_EsbW_18-Q3-R4-48_BAT], TET0379_v1_200411|ID_74603207|_protein_of_unknown_function_[Tetrasphaera_MAG_AAU_0379_EsbW_18-Q3-R4-48_BAT]	.	.	.	.
OG0000667	1	1	5	0	0	0	TET0054_v1_30199|ID_74586908|yjjI|_YjjI_family_glycine_radical_enzyme_[Tetrasphaera_MAG_AAU_0054_AalW_18-Q3-R10-53_BA]	TET0191_v1_50041|ID_74608821|yjjI|_YjjI_family_glycine_radical_enzyme_[Tetrasphaera_MAG_AAU_0191_Bjer_18-Q3-R1-45_BAT]	TET0379_v1_20353|ID_74599980|yjjI|_YjjI_family_glycine_radical_enzyme_[Tetrasphaera_MAG_AAU_0379_EsbW_18-Q3-R4-48_BAT], TET0379_v1_30039|ID_74600615|yjjI|_fragment_of_conserved_hypothetical_protein__part_1__[Tetrasphaera_MAG_AAU_0379_EsbW_18-Q3-R4-48_BAT], TET0379_v1_30041|ID_74600617|yjjI|_fragment_of_conserved_hypothetical_protein__part_3__[Tetrasphaera_MAG_AAU_0379_EsbW_18-Q3-R4-48_BAT], TET03…	.	.	.	.
OG0002123	1	1	4	0	0	0	TET0054_v1_20703|ID_74586493|_protein_of_unknown_function_[Tetrasphaera_MAG_AAU_0054_AalW_18-Q3-R10-53_BA]	TET0191_v1_80312|ID_74610445|_protein_of_unknown_function_[Tetrasphaera_MAG_AAU_0191_Bjer_18-Q3-R1-45_BAT]	TET0379_v1_190008|ID_74602790|_conserved_protein_of_unknown_function_[Tetrasphaera_MAG_AAU_0379_EsbW_18-Q3-R4-48_BAT], TET0379_v1_200007|ID_74602803|_protein_of_unknown_function_[Tetrasphaera_MAG_AAU_0379_EsbW_18-Q3-R4-48_BAT], TET0379_v1_200008|ID_74602804|_protein_of_unknown_function_[Tetrasphaera_MAG_AAU_0379_EsbW_18-Q3-R4-48_BAT], TET0379_v1_200009|ID_74602805|_protein_of_unknown_function_[Te…	.	.	.	.
OG0002411	2	1	2	0	0	0	TET0054_v1_10032|ID_74584487|_protein_of_unknown_function_[Tetrasphaera_MAG_AAU_0054_AalW_18-Q3-R10-53_BA], TET0054_v1_20119|ID_74585909|_protein_of_unknown_function_[Tetrasphaera_MAG_AAU_0054_AalW_18-Q3-R10-53_BA]	TET0191_v1_20038|ID_74608358|_protein_of_unknown_function_[Tetrasphaera_MAG_AAU_0191_Bjer_18-Q3-R1-45_BAT]	TET0379_v1_10036|ID_74599377|_protein_of_unknown_function_[Tetrasphaera_MAG_AAU_0379_EsbW_18-Q3-R4-48_BAT], TET0379_v1_120179|ID_74601853|_conserved_protein_of_unknown_function_[Tetrasphaera_MAG_AAU_0379_EsbW_18-Q3-R4-48_BAT]	.	.	.	.
OG0002505	1	2	2	0	0	0	TET0054_v1_20423|ID_74586213|_putative_ADPrib_exo_Tox_domain-containing_protein_[Tetrasphaera_MAG_AAU_0054_AalW_18-Q3-R10-53_BA]	TET0191_v1_80035|ID_74610168|_putative_ADPrib_exo_Tox_domain-containing_protein_[Tetrasphaera_MAG_AAU_0191_Bjer_18-Q3-R1-45_BAT], TET0191_v1_90313|ID_74611178|_protein_of_unknown_function_[Tetrasphaera_MAG_AAU_0191_Bjer_18-Q3-R1-45_BAT]	TET0379_v1_110246|ID_74601109|_Calpain_catalytic_domain-containing_protein_[Tetrasphaera_MAG_AAU_0379_EsbW_18-Q3-R4-48_BAT], TET0379_v1_200301|ID_74603097|_putative_ADPrib_exo_Tox_domain-containing_protein_[Tetrasphaera_MAG_AAU_0379_EsbW_18-Q3-R4-48_BAT]	.	.	.	.
OG0002524	2	2	1	0	0	0	TET0054_v1_30126|ID_74586835|_HigA_protein__antitoxin_to_HigB__[Tetrasphaera_MAG_AAU_0054_AalW_18-Q3-R10-53_BA], TET0054_v1_30131|ID_74586840|_protein_of_unknown_function_[Tetrasphaera_MAG_AAU_0054_AalW_18-Q3-R10-53_BA]	TET0191_v1_80631|ID_74610764|_HigA_protein__antitoxin_to_HigB__[Tetrasphaera_MAG_AAU_0191_Bjer_18-Q3-R1-45_BAT], TET0191_v1_80636|ID_74610769|_protein_of_unknown_function_[Tetrasphaera_MAG_AAU_0191_Bjer_18-Q3-R1-45_BAT]	TET0379_v1_20286|ID_74599913|_HigA_protein__antitoxin_to_HigB__[Tetrasphaera_MAG_AAU_0379_EsbW_18-Q3-R4-48_BAT]	.	.	.	.
OG0002525	2	2	1	0	0	0	TET0054_v1_30127|ID_74586836|higB|_Endoribonuclease_HigB_[Tetrasphaera_MAG_AAU_0054_AalW_18-Q3-R10-53_BA], TET0054_v1_30132|ID_74586841|_protein_of_unknown_function_[Tetrasphaera_MAG_AAU_0054_AalW_18-Q3-R10-53_BA]	TET0191_v1_80632|ID_74610765|higB|_Endoribonuclease_HigB_[Tetrasphaera_MAG_AAU_0191_Bjer_18-Q3-R1-45_BAT], TET0191_v1_80637|ID_74610770|_protein_of_unknown_function_[Tetrasphaera_MAG_AAU_0191_Bjer_18-Q3-R1-45_BAT]	TET0379_v1_20287|ID_74599914|higB|_Endoribonuclease_HigB_[Tetrasphaera_MAG_AAU_0379_EsbW_18-Q3-R4-48_BAT]	.	.	.	.
OG0002497	1	1	3	0	0	0	TET0054_v1_11084|ID_74585539|mtrA|_Methylthioribose_transporter_[Tetrasphaera_MAG_AAU_0054_AalW_18-Q3-R10-53_BA]	TET0191_v1_10293|ID_74607837|mtrA|_Methylthioribose_transporter_[Tetrasphaera_MAG_AAU_0191_Bjer_18-Q3-R1-45_BAT]	TET0379_v1_140001|ID_74601903|_protein_of_unknown_function_[Tetrasphaera_MAG_AAU_0379_EsbW_18-Q3-R4-48_BAT], TET0379_v1_140002|ID_74601904|_protein_of_unknown_function_[Tetrasphaera_MAG_AAU_0379_EsbW_18-Q3-R4-48_BAT], TET0379_v1_70006|ID_74600724|mtrA|_Methylthioribose_transporter_[Tetrasphaera_MAG_AAU_0379_EsbW_18-Q3-R4-48_BAT]	.	.	.	.
OG0002499	1	1	3	0	0	0	TET0054_v1_11235|ID_74585690|_MFS_transporter_[Tetrasphaera_MAG_AAU_0054_AalW_18-Q3-R10-53_BA]	TET0191_v1_10448|ID_74607992|_MFS_transporter_[Tetrasphaera_MAG_AAU_0191_Bjer_18-Q3-R1-45_BAT]	TET0379_v1_140167|ID_74602069|_MFS_transporter_[Tetrasphaera_MAG_AAU_0379_EsbW_18-Q3-R4-48_BAT], TET0379_v1_150014|ID_74602102|_protein_of_unknown_function_[Tetrasphaera_MAG_AAU_0379_EsbW_18-Q3-R4-48_BAT], TET0379_v1_150015|ID_74602103|_membrane_protein_of_unknown_function_[Tetrasphaera_MAG_AAU_0379_EsbW_18-Q3-R4-48_BAT]	.	.	.	.
OG0002527	1	1	3	0	0	0	TET0054_v1_30204|ID_74586913|_Aminoglycoside_phosphotransferase_[Tetrasphaera_MAG_AAU_0054_AalW_18-Q3-R10-53_BA]	TET0191_v1_50046|ID_74608826|_Aminoglycoside_phosphotransferase_[Tetrasphaera_MAG_AAU_0191_Bjer_18-Q3-R1-45_BAT]	TET0379_v1_20359|ID_74599986|_Aminoglycoside_phosphotransferase_[Tetrasphaera_MAG_AAU_0379_EsbW_18-Q3-R4-48_BAT], TET0379_v1_30033|ID_74600609|_protein_of_unknown_function_[Tetrasphaera_MAG_AAU_0379_EsbW_18-Q3-R4-48_BAT], TET0379_v1_30034|ID_74600610|_protein_of_unknown_function_[Tetrasphaera_MAG_AAU_0379_EsbW_18-Q3-R4-48_BAT]	.	.	.	.
OG0002528	1	1	3	0	0	0	TET0054_v1_30212|ID_74586921|_Membrane_protease_YdiL__CAAX_protease_family__[Tetrasphaera_MAG_AAU_0054_AalW_18-Q3-R10-53_BA]	TET0191_v1_50054|ID_74608834|_membrane_protein_of_unknown_function_[Tetrasphaera_MAG_AAU_0191_Bjer_18-Q3-R1-45_BAT]	TET0379_v1_20367|ID_74599994|_membrane_protein_of_unknown_function_[Tetrasphaera_MAG_AAU_0379_EsbW_18-Q3-R4-48_BAT], TET0379_v1_20368|ID_74599995|_protein_of_unknown_function_[Tetrasphaera_MAG_AAU_0379_EsbW_18-Q3-R4-48_BAT], TET0379_v1_30022|ID_74600598|_Membrane_protease_YdiL__CAAX_protease_family__[Tetrasphaera_MAG_AAU_0379_EsbW_18-Q3-R4-48_BAT]	.	.	.	.
OG0002529	1	3	1	0	0	0	TET0054_v1_40061|ID_74587002|_Aminodeoxychorismate_lyase_[Tetrasphaera_MAG_AAU_0054_AalW_18-Q3-R10-53_BA]	TET0191_v1_50134|ID_74608914|_Aminodeoxychorismate_lyase_[Tetrasphaera_MAG_AAU_0191_Bjer_18-Q3-R1-45_BAT], TET0191_v1_60046|ID_74608971|_protein_of_unknown_function_[Tetrasphaera_MAG_AAU_0191_Bjer_18-Q3-R1-45_BAT], TET0191_v1_60047|ID_74608972|_protein_of_unknown_function_[Tetrasphaera_MAG_AAU_0191_Bjer_18-Q3-R1-45_BAT]	TET0379_v1_20439|ID_74600066|_Aminodeoxychorismate_lyase_[Tetrasphaera_MAG_AAU_0379_EsbW_18-Q3-R4-48_BAT]	.	.	.	.
OG0002555	1	3	1	0	0	0	TET0054_v1_40817|ID_74587758|_putative_glycolate_oxidase_iron-sulfur_subunit_[Tetrasphaera_MAG_AAU_0054_AalW_18-Q3-R10-53_BA]	TET0191_v1_30002|ID_74608677|_protein_of_unknown_function_[Tetrasphaera_MAG_AAU_0191_Bjer_18-Q3-R1-45_BAT], TET0191_v1_30003|ID_74608678|_protein_of_unknown_function_[Tetrasphaera_MAG_AAU_0191_Bjer_18-Q3-R1-45_BAT], TET0191_v1_60788|ID_74609713|_Glycolate_dehydrogenase___iron-sulfur_subunit_GlcF_[Tetrasphaera_MAG_AAU_0191_Bjer_18-Q3-R1-45_BAT]	TET0379_v1_160015|ID_74602422|_Glycolate_dehydrogenase___iron-sulfur_subunit_GlcF_[Tetrasphaera_MAG_AAU_0379_EsbW_18-Q3-R4-48_BAT]	.	.	.	.
OG0002669	1	1	2	0	0	0	TET0054_v1_10069|ID_74584524|_protein_of_unknown_function_[Tetrasphaera_MAG_AAU_0054_AalW_18-Q3-R10-53_BA]	TET0191_v1_70036|ID_74609779|_protein_of_unknown_function_[Tetrasphaera_MAG_AAU_0191_Bjer_18-Q3-R1-45_BAT]	TET0379_v1_10008|ID_74599349|_protein_of_unknown_function_[Tetrasphaera_MAG_AAU_0379_EsbW_18-Q3-R4-48_BAT], TET0379_v1_120146|ID_74601820|_protein_of_unknown_function_[Tetrasphaera_MAG_AAU_0379_EsbW_18-Q3-R4-48_BAT]	.	.	.	.
OG0002672	2	1	1	0	0	0	TET0054_v1_10166|ID_74584621|sigL|_ECF_RNA_polymerase_sigma_factor_SigL_[Tetrasphaera_MAG_AAU_0054_AalW_18-Q3-R10-53_BA], TET0054_v1_20794|ID_74586584|sigE|_RNA_polymerase_sigma-E_factor_[Tetrasphaera_MAG_AAU_0054_AalW_18-Q3-R10-53_BA]	TET0191_v1_80401|ID_74610534|sigE|_RNA_polymerase_sigma-E_factor_[Tetrasphaera_MAG_AAU_0191_Bjer_18-Q3-R1-45_BAT]	TET0379_v1_20082|ID_74599709|sigE|_RNA_polymerase_sigma-E_factor_[Tetrasphaera_MAG_AAU_0379_EsbW_18-Q3-R4-48_BAT]	.	.	.	.
OG0002673	1	2	1	0	0	0	TET0054_v1_10170|ID_74584625|_protein_of_unknown_function_[Tetrasphaera_MAG_AAU_0054_AalW_18-Q3-R10-53_BA]	TET0191_v1_70145|ID_74609888|_protein_of_unknown_function_[Tetrasphaera_MAG_AAU_0191_Bjer_18-Q3-R1-45_BAT], TET0191_v1_70146|ID_74609889|_protein_of_unknown_function_[Tetrasphaera_MAG_AAU_0191_Bjer_18-Q3-R1-45_BAT]	TET0379_v1_120045|ID_74601719|_protein_of_unknown_function_[Tetrasphaera_MAG_AAU_0379_EsbW_18-Q3-R4-48_BAT]	.	.	.	.
OG0002674	1	2	1	0	0	0	TET0054_v1_10316|ID_74584771|_DNA-binding_response_regulator_[Tetrasphaera_MAG_AAU_0054_AalW_18-Q3-R10-53_BA]	TET0191_v1_40027|ID_74608770|_DNA-binding_response_regulator_[Tetrasphaera_MAG_AAU_0191_Bjer_18-Q3-R1-45_BAT], TET0191_v1_70294|ID_74610037|_DNA-binding_response_regulator_[Tetrasphaera_MAG_AAU_0191_Bjer_18-Q3-R1-45_BAT]	TET0379_v1_110707|ID_74601570|_DNA-binding_response_regulator_[Tetrasphaera_MAG_AAU_0379_EsbW_18-Q3-R4-48_BAT]	.	.	.	.
OG0002697	1	1	2	0	0	0	TET0054_v1_11016|ID_74585471|_conserved_protein_of_unknown_function_[Tetrasphaera_MAG_AAU_0054_AalW_18-Q3-R10-53_BA]	TET0191_v1_10225|ID_74607769|_conserved_protein_of_unknown_function_[Tetrasphaera_MAG_AAU_0191_Bjer_18-Q3-R1-45_BAT]	TET0379_v1_100010|ID_74600810|_protein_of_unknown_function_[Tetrasphaera_MAG_AAU_0379_EsbW_18-Q3-R4-48_BAT], TET0379_v1_130004|ID_74601867|_protein_of_unknown_function_[Tetrasphaera_MAG_AAU_0379_EsbW_18-Q3-R4-48_BAT]	.	.	.	.
OG0002699	1	1	2	0	0	0	TET0054_v1_11236|ID_74585691|_Dienelactone_hydrolase_family_protein_[Tetrasphaera_MAG_AAU_0054_AalW_18-Q3-R10-53_BA]	TET0191_v1_10449|ID_74607993|_Dienelactone_hydrolase_family_protein_[Tetrasphaera_MAG_AAU_0191_Bjer_18-Q3-R1-45_BAT]	TET0379_v1_140168|ID_74602070|_protein_of_unknown_function_[Tetrasphaera_MAG_AAU_0379_EsbW_18-Q3-R4-48_BAT], TET0379_v1_150016|ID_74602104|_putative_Carboxymethylenebutenolidase_[Tetrasphaera_MAG_AAU_0379_EsbW_18-Q3-R4-48_BAT]	.	.	.	.
OG0002700	1	2	1	0	0	0	TET0054_v1_11289|ID_74585744|_ATPase_[Tetrasphaera_MAG_AAU_0054_AalW_18-Q3-R10-53_BA]	TET0191_v1_10502|ID_74608046|_protein_of_unknown_function_[Tetrasphaera_MAG_AAU_0191_Bjer_18-Q3-R1-45_BAT], TET0191_v1_10503|ID_74608047|_protein_of_unknown_function_[Tetrasphaera_MAG_AAU_0191_Bjer_18-Q3-R1-45_BAT]	TET0379_v1_150067|ID_74602155|_ATPase_[Tetrasphaera_MAG_AAU_0379_EsbW_18-Q3-R4-48_BAT]	.	.	.	.
OG0002701	1	2	1	0	0	0	TET0054_v1_20110|ID_74585900|_protein_of_unknown_function_[Tetrasphaera_MAG_AAU_0054_AalW_18-Q3-R10-53_BA]	TET0191_v1_10670|ID_74608214|_protein_of_unknown_function_[Tetrasphaera_MAG_AAU_0191_Bjer_18-Q3-R1-45_BAT], TET0191_v1_20029|ID_74608349|_protein_of_unknown_function_[Tetrasphaera_MAG_AAU_0191_Bjer_18-Q3-R1-45_BAT]	TET0379_v1_110560|ID_74601423|_protein_of_unknown_function_[Tetrasphaera_MAG_AAU_0379_EsbW_18-Q3-R4-48_BAT]	.	.	.	.
OG0002707	1	2	1	0	0	0	TET0054_v1_20426|ID_74586216|_conserved_protein_of_unknown_function_[Tetrasphaera_MAG_AAU_0054_AalW_18-Q3-R10-53_BA]	TET0191_v1_20338|ID_74608658|_protein_of_unknown_function_[Tetrasphaera_MAG_AAU_0191_Bjer_18-Q3-R1-45_BAT], TET0191_v1_80038|ID_74610171|_conserved_protein_of_unknown_function_[Tetrasphaera_MAG_AAU_0191_Bjer_18-Q3-R1-45_BAT]	TET0379_v1_200299|ID_74603095|_conserved_protein_of_unknown_function_[Tetrasphaera_MAG_AAU_0379_EsbW_18-Q3-R4-48_BAT]	.	.	.	.
OG0002708	1	2	1	0	0	0	TET0054_v1_20427|ID_74586217|_membrane_protein_of_unknown_function_[Tetrasphaera_MAG_AAU_0054_AalW_18-Q3-R10-53_BA]	TET0191_v1_20339|ID_74608659|_membrane_protein_of_unknown_function_[Tetrasphaera_MAG_AAU_0191_Bjer_18-Q3-R1-45_BAT], TET0191_v1_80040|ID_74610173|_Tetrathionate_reductase_subunit_C__1.8.99.-__[Tetrasphaera_MAG_AAU_0191_Bjer_18-Q3-R1-45_BAT]	TET0379_v1_200296|ID_74603092|_membrane_protein_of_unknown_function_[Tetrasphaera_MAG_AAU_0379_EsbW_18-Q3-R4-48_BAT]	.	.	.	.
OG0002709	1	2	1	0	0	0	TET0054_v1_20428|ID_74586218|_conserved_protein_of_unknown_function_[Tetrasphaera_MAG_AAU_0054_AalW_18-Q3-R10-53_BA]	TET0191_v1_20340|ID_74608660|_conserved_protein_of_unknown_function_[Tetrasphaera_MAG_AAU_0191_Bjer_18-Q3-R1-45_BAT], TET0191_v1_80041|ID_74610174|_conserved_protein_of_unknown_function_[Tetrasphaera_MAG_AAU_0191_Bjer_18-Q3-R1-45_BAT]	TET0379_v1_200295|ID_74603091|_conserved_protein_of_unknown_function_[Tetrasphaera_MAG_AAU_0379_EsbW_18-Q3-R4-48_BAT]	.	.	.	.
OG0002710	1	2	1	0	0	0	TET0054_v1_20429|ID_74586219|_MoxR-like_ATPase_[Tetrasphaera_MAG_AAU_0054_AalW_18-Q3-R10-53_BA]	TET0191_v1_20341|ID_74608661|_MoxR-like_ATPase_[Tetrasphaera_MAG_AAU_0191_Bjer_18-Q3-R1-45_BAT], TET0191_v1_80042|ID_74610175|_protein_of_unknown_function_[Tetrasphaera_MAG_AAU_0191_Bjer_18-Q3-R1-45_BAT]	TET0379_v1_200294|ID_74603090|_protein_of_unknown_function_[Tetrasphaera_MAG_AAU_0379_EsbW_18-Q3-R4-48_BAT]	.	.	.	.
OG0002711	1	2	1	0	0	0	TET0054_v1_20430|ID_74586220|_conserved_protein_of_unknown_function_[Tetrasphaera_MAG_AAU_0054_AalW_18-Q3-R10-53_BA]	TET0191_v1_20342|ID_74608662|_conserved_protein_of_unknown_function_[Tetrasphaera_MAG_AAU_0191_Bjer_18-Q3-R1-45_BAT], TET0191_v1_80044|ID_74610177|_conserved_protein_of_unknown_function_[Tetrasphaera_MAG_AAU_0191_Bjer_18-Q3-R1-45_BAT]	TET0379_v1_200291|ID_74603087|_conserved_protein_of_unknown_function_[Tetrasphaera_MAG_AAU_0379_EsbW_18-Q3-R4-48_BAT]	.	.	.	.
OG0002712	1	2	1	0	0	0	TET0054_v1_20431|ID_74586221|_conserved_protein_of_unknown_function_[Tetrasphaera_MAG_AAU_0054_AalW_18-Q3-R10-53_BA]	TET0191_v1_20343|ID_74608663|_conserved_protein_of_unknown_function_[Tetrasphaera_MAG_AAU_0191_Bjer_18-Q3-R1-45_BAT], TET0191_v1_80045|ID_74610178|_conserved_protein_of_unknown_function_[Tetrasphaera_MAG_AAU_0191_Bjer_18-Q3-R1-45_BAT]	TET0379_v1_200290|ID_74603086|_conserved_protein_of_unknown_function_[Tetrasphaera_MAG_AAU_0379_EsbW_18-Q3-R4-48_BAT]	.	.	.	.
OG0002715	1	1	2	0	0	0	TET0054_v1_20825|ID_74586615|_protein_of_unknown_function_[Tetrasphaera_MAG_AAU_0054_AalW_18-Q3-R10-53_BA]	TET0191_v1_80433|ID_74610566|_protein_of_unknown_function_[Tetrasphaera_MAG_AAU_0191_Bjer_18-Q3-R1-45_BAT]	TET0379_v1_10249|ID_74599590|_exported_protein_of_unknown_function_[Tetrasphaera_MAG_AAU_0379_EsbW_18-Q3-R4-48_BAT], TET0379_v1_20115|ID_74599742|_protein_of_unknown_function_[Tetrasphaera_MAG_AAU_0379_EsbW_18-Q3-R4-48_BAT]	.	.	.	.
OG0002717	1	1	2	0	0	0	TET0054_v1_30198|ID_74586907|yjjW|_putative_pyruvate_formate_lyase_activating_enzyme_[Tetrasphaera_MAG_AAU_0054_AalW_18-Q3-R10-53_BA]	TET0191_v1_50040|ID_74608820|yjjW|_putative_pyruvate_formate_lyase_activating_enzyme_[Tetrasphaera_MAG_AAU_0191_Bjer_18-Q3-R1-45_BAT]	TET0379_v1_20352|ID_74599979|yjjW|_putative_pyruvate_formate_lyase_activating_enzyme_[Tetrasphaera_MAG_AAU_0379_EsbW_18-Q3-R4-48_BAT], TET0379_v1_30044|ID_74600620|_putative_[Formate-C-acetyltransferase]-activating_enzyme_[Tetrasphaera_MAG_AAU_0379_EsbW_18-Q3-R4-48_BAT]	.	.	.	.
OG0002718	1	1	2	0	0	0	TET0054_v1_30201|ID_74586910|_exported_protein_of_unknown_function_[Tetrasphaera_MAG_AAU_0054_AalW_18-Q3-R10-53_BA]	TET0191_v1_50043|ID_74608823|_exported_protein_of_unknown_function_[Tetrasphaera_MAG_AAU_0191_Bjer_18-Q3-R1-45_BAT]	TET0379_v1_20355|ID_74599982|_exported_protein_of_unknown_function_[Tetrasphaera_MAG_AAU_0379_EsbW_18-Q3-R4-48_BAT], TET0379_v1_30037|ID_74600613|_exported_protein_of_unknown_function_[Tetrasphaera_MAG_AAU_0379_EsbW_18-Q3-R4-48_BAT]	.	.	.	.
OG0002719	1	1	2	0	0	0	TET0054_v1_30205|ID_74586914|_Dihydrofolate_reductase_[Tetrasphaera_MAG_AAU_0054_AalW_18-Q3-R10-53_BA]	TET0191_v1_50047|ID_74608827|_Dihydrofolate_reductase_[Tetrasphaera_MAG_AAU_0191_Bjer_18-Q3-R1-45_BAT]	TET0379_v1_20360|ID_74599987|_Dihydrofolate_reductase_[Tetrasphaera_MAG_AAU_0379_EsbW_18-Q3-R4-48_BAT], TET0379_v1_30032|ID_74600608|_Dihydrofolate_reductase_[Tetrasphaera_MAG_AAU_0379_EsbW_18-Q3-R4-48_BAT]	.	.	.	.
OG0002720	1	1	2	0	0	0	TET0054_v1_30207|ID_74586916|_protein_of_unknown_function_[Tetrasphaera_MAG_AAU_0054_AalW_18-Q3-R10-53_BA]	TET0191_v1_50049|ID_74608829|_protein_of_unknown_function_[Tetrasphaera_MAG_AAU_0191_Bjer_18-Q3-R1-45_BAT]	TET0379_v1_20361|ID_74599988|_Type_II_toxin-antitoxin_system_PemK/MazF_family_toxin_[Tetrasphaera_MAG_AAU_0379_EsbW_18-Q3-R4-48_BAT], TET0379_v1_30028|ID_74600604|_Type_II_toxin-antitoxin_system_PemK/MazF_family_toxin_[Tetrasphaera_MAG_AAU_0379_EsbW_18-Q3-R4-48_BAT]	.	.	.	.
OG0002721	1	1	2	0	0	0	TET0054_v1_30208|ID_74586917|_protein_of_unknown_function_[Tetrasphaera_MAG_AAU_0054_AalW_18-Q3-R10-53_BA]	TET0191_v1_50050|ID_74608830|_protein_of_unknown_function_[Tetrasphaera_MAG_AAU_0191_Bjer_18-Q3-R1-45_BAT]	TET0379_v1_20362|ID_74599989|_protein_of_unknown_function_[Tetrasphaera_MAG_AAU_0379_EsbW_18-Q3-R4-48_BAT], TET0379_v1_30027|ID_74600603|_protein_of_unknown_function_[Tetrasphaera_MAG_AAU_0379_EsbW_18-Q3-R4-48_BAT]	.	.	.	.
OG0002722	1	1	2	0	0	0	TET0054_v1_40031|ID_74586972|_Tautomerase_family_protein_[Tetrasphaera_MAG_AAU_0054_AalW_18-Q3-R10-53_BA]	TET0191_v1_50097|ID_74608877|_Tautomerase_family_protein_[Tetrasphaera_MAG_AAU_0191_Bjer_18-Q3-R1-45_BAT]	TET0379_v1_20409|ID_74600036|_Tautomerase_family_protein_[Tetrasphaera_MAG_AAU_0379_EsbW_18-Q3-R4-48_BAT], TET0379_v1_40008|ID_74600630|_Phenylpyruvate_tautomerase_PptA__4-oxalocrotonate_tautomerase_family__[Tetrasphaera_MAG_AAU_0379_EsbW_18-Q3-R4-48_BAT]	.	.	.	.
OG0002723	1	2	1	0	0	0	TET0054_v1_40057|ID_74586998|_conserved_protein_of_unknown_function_[Tetrasphaera_MAG_AAU_0054_AalW_18-Q3-R10-53_BA]	TET0191_v1_50128|ID_74608908|_conserved_protein_of_unknown_function_[Tetrasphaera_MAG_AAU_0191_Bjer_18-Q3-R1-45_BAT], TET0191_v1_60040|ID_74608965|_protein_of_unknown_function_[Tetrasphaera_MAG_AAU_0191_Bjer_18-Q3-R1-45_BAT]	TET0379_v1_20436|ID_74600063|_conserved_protein_of_unknown_function_[Tetrasphaera_MAG_AAU_0379_EsbW_18-Q3-R4-48_BAT]	.	.	.	.
OG0002727	1	1	2	0	0	0	TET0054_v1_40440|ID_74587381|_protein_of_unknown_function_[Tetrasphaera_MAG_AAU_0054_AalW_18-Q3-R10-53_BA]	TET0191_v1_60499|ID_74609424|_protein_of_unknown_function_[Tetrasphaera_MAG_AAU_0191_Bjer_18-Q3-R1-45_BAT]	TET0379_v1_20813|ID_74600440|_protein_of_unknown_function_[Tetrasphaera_MAG_AAU_0379_EsbW_18-Q3-R4-48_BAT], TET0379_v1_50019|ID_74600671|_protein_of_unknown_function_[Tetrasphaera_MAG_AAU_0379_EsbW_18-Q3-R4-48_BAT]	.	.	.	.
OG0002729	2	1	1	0	0	0	TET0054_v1_40642|ID_74587583|_conserved_protein_of_unknown_function_[Tetrasphaera_MAG_AAU_0054_AalW_18-Q3-R10-53_BA], TET0054_v1_40643|ID_74587584|_protein_of_unknown_function_[Tetrasphaera_MAG_AAU_0054_AalW_18-Q3-R10-53_BA]	TET0191_v1_60611|ID_74609536|_protein_of_unknown_function_[Tetrasphaera_MAG_AAU_0191_Bjer_18-Q3-R1-45_BAT]	TET0379_v1_160195|ID_74602602|_protein_of_unknown_function_[Tetrasphaera_MAG_AAU_0379_EsbW_18-Q3-R4-48_BAT]	.	.	.	.
OG0002730	1	1	2	0	0	0	TET0054_v1_40760|ID_74587701|_putative_PGRP_domain-containing_protein_[Tetrasphaera_MAG_AAU_0054_AalW_18-Q3-R10-53_BA]	TET0191_v1_60728|ID_74609653|_putative_PGRP_domain-containing_protein_[Tetrasphaera_MAG_AAU_0191_Bjer_18-Q3-R1-45_BAT]	TET0379_v1_160072|ID_74602479|_putative_PGRP_domain-containing_protein_[Tetrasphaera_MAG_AAU_0379_EsbW_18-Q3-R4-48_BAT], TET0379_v1_80017|ID_74600781|_putative_PGRP_domain-containing_protein_[Tetrasphaera_MAG_AAU_0379_EsbW_18-Q3-R4-48_BAT]	.	.	.	.
OG0002731	1	2	1	0	0	0	TET0054_v1_40816|ID_74587757|glcD|_glycolate_oxidase_subunit_[Tetrasphaera_MAG_AAU_0054_AalW_18-Q3-R10-53_BA]	TET0191_v1_30001|ID_74608676|_protein_of_unknown_function_[Tetrasphaera_MAG_AAU_0191_Bjer_18-Q3-R1-45_BAT], TET0191_v1_60787|ID_74609712|glcD|_glycolate_oxidase_subunit_[Tetrasphaera_MAG_AAU_0191_Bjer_18-Q3-R1-45_BAT]	TET0379_v1_160016|ID_74602423|glcD|_glycolate_oxidase_subunit_[Tetrasphaera_MAG_AAU_0379_EsbW_18-Q3-R4-48_BAT]	.	.	.	.
OG0002733	1	1	2	0	0	0	TET0054_v1_40933|ID_74587874|_Putative_ATP/GTP_binding_protein_[Tetrasphaera_MAG_AAU_0054_AalW_18-Q3-R10-53_BA]	TET0191_v1_10753|ID_74608297|_Putative_ATP/GTP_binding_protein_[Tetrasphaera_MAG_AAU_0191_Bjer_18-Q3-R1-45_BAT]	TET0379_v1_110286|ID_74601149|_Putative_ATPase_[Tetrasphaera_MAG_AAU_0379_EsbW_18-Q3-R4-48_BAT], TET0379_v1_150284|ID_74602372|_protein_of_unknown_function_[Tetrasphaera_MAG_AAU_0379_EsbW_18-Q3-R4-48_BAT]	.	.	.	.
OG0003085	1	1	1	0	0	0	TET0054_v1_10014|ID_74584469|_VOC_domain-containing_protein_[Tetrasphaera_MAG_AAU_0054_AalW_18-Q3-R10-53_BA]	TET0191_v1_20059|ID_74608379|_VOC_domain-containing_protein_[Tetrasphaera_MAG_AAU_0191_Bjer_18-Q3-R1-45_BAT]	TET0379_v1_10059|ID_74599400|_protein_of_unknown_function_[Tetrasphaera_MAG_AAU_0379_EsbW_18-Q3-R4-48_BAT]	.	.	.	.
OG0003088	1	1	1	0	0	0	TET0054_v1_10097|ID_74584552|acdA|_acyl-CoA_dehydrogenase_[Tetrasphaera_MAG_AAU_0054_AalW_18-Q3-R10-53_BA]	TET0191_v1_70073|ID_74609816|acdA|_acyl-CoA_dehydrogenase_[Tetrasphaera_MAG_AAU_0191_Bjer_18-Q3-R1-45_BAT]	TET0379_v1_120109|ID_74601783|acdA|_Acyl-CoA_dehydrogenase_[Tetrasphaera_MAG_AAU_0379_EsbW_18-Q3-R4-48_BAT]	.	.	.	.
OG0003089	1	1	1	0	0	0	TET0054_v1_10114|ID_74584569|_Transglycosylase_[Tetrasphaera_MAG_AAU_0054_AalW_18-Q3-R10-53_BA]	TET0191_v1_70091|ID_74609834|_Transglycosylase_[Tetrasphaera_MAG_AAU_0191_Bjer_18-Q3-R1-45_BAT]	TET0379_v1_120091|ID_74601765|_Transglycosylase_[Tetrasphaera_MAG_AAU_0379_EsbW_18-Q3-R4-48_BAT]	.	.	.	.
OG0003090	1	1	1	0	0	0	TET0054_v1_10115|ID_74584570|_Cobalamin_B12-binding_domain-containing_protein_[Tetrasphaera_MAG_AAU_0054_AalW_18-Q3-R10-53_BA]	TET0191_v1_70093|ID_74609836|_Cobalamin_B12-binding_domain-containing_protein_[Tetrasphaera_MAG_AAU_0191_Bjer_18-Q3-R1-45_BAT]	TET0379_v1_120090|ID_74601764|_Cobalamin_B12-binding_domain-containing_protein_[Tetrasphaera_MAG_AAU_0379_EsbW_18-Q3-R4-48_BAT]	.	.	.	.
OG0003091	1	1	1	0	0	0	TET0054_v1_10146|ID_74584601|_protein_of_unknown_function_[Tetrasphaera_MAG_AAU_0054_AalW_18-Q3-R10-53_BA]	TET0191_v1_70126|ID_74609869|_protein_of_unknown_function_[Tetrasphaera_MAG_AAU_0191_Bjer_18-Q3-R1-45_BAT]	TET0379_v1_120059|ID_74601733|_protein_of_unknown_function_[Tetrasphaera_MAG_AAU_0379_EsbW_18-Q3-R4-48_BAT]	.	.	.	.
OG0003092	1	1	1	0	0	0	TET0054_v1_10155|ID_74584610|_membrane_protein_of_unknown_function_[Tetrasphaera_MAG_AAU_0054_AalW_18-Q3-R10-53_BA]	TET0191_v1_70140|ID_74609883|_membrane_protein_of_unknown_function_[Tetrasphaera_MAG_AAU_0191_Bjer_18-Q3-R1-45_BAT]	TET0379_v1_120048|ID_74601722|_membrane_protein_of_unknown_function_[Tetrasphaera_MAG_AAU_0379_EsbW_18-Q3-R4-48_BAT]	.	.	.	.
OG0003093	1	1	1	0	0	0	TET0054_v1_10190|ID_74584645|_Glycosyltransferase_[Tetrasphaera_MAG_AAU_0054_AalW_18-Q3-R10-53_BA]	TET0191_v1_70168|ID_74609911|_Glycosyltransferase_[Tetrasphaera_MAG_AAU_0191_Bjer_18-Q3-R1-45_BAT]	TET0379_v1_120025|ID_74601699|_Glycosyltransferase_[Tetrasphaera_MAG_AAU_0379_EsbW_18-Q3-R4-48_BAT]	.	.	.	.
OG0003095	1	1	1	0	0	0	TET0054_v1_10211|ID_74584666|_conserved_membrane_protein_of_unknown_function_[Tetrasphaera_MAG_AAU_0054_AalW_18-Q3-R10-53_BA]	TET0191_v1_70184|ID_74609927|_conserved_membrane_protein_of_unknown_function_[Tetrasphaera_MAG_AAU_0191_Bjer_18-Q3-R1-45_BAT]	TET0379_v1_120005|ID_74601679|_membrane_protein_of_unknown_function_[Tetrasphaera_MAG_AAU_0379_EsbW_18-Q3-R4-48_BAT]	.	.	.	.
OG0003097	1	1	1	0	0	0	TET0054_v1_10225|ID_74584680|_conserved_membrane_protein_of_unknown_function_[Tetrasphaera_MAG_AAU_0054_AalW_18-Q3-R10-53_BA]	TET0191_v1_70200|ID_74609943|_conserved_membrane_protein_of_unknown_function_[Tetrasphaera_MAG_AAU_0191_Bjer_18-Q3-R1-45_BAT]	TET0379_v1_110797|ID_74601660|_protein_of_unknown_function_[Tetrasphaera_MAG_AAU_0379_EsbW_18-Q3-R4-48_BAT]	.	.	.	.
OG0003098	1	1	1	0	0	0	TET0054_v1_10231|ID_74584686|_conserved_protein_of_unknown_function_[Tetrasphaera_MAG_AAU_0054_AalW_18-Q3-R10-53_BA]	TET0191_v1_70205|ID_74609948|_conserved_protein_of_unknown_function_[Tetrasphaera_MAG_AAU_0191_Bjer_18-Q3-R1-45_BAT]	TET0379_v1_110788|ID_74601651|_conserved_protein_of_unknown_function_[Tetrasphaera_MAG_AAU_0379_EsbW_18-Q3-R4-48_BAT]	.	.	.	.
OG0003099	1	1	1	0	0	0	TET0054_v1_10238|ID_74584693|alx|_Inner_membrane_protein_alx_[Tetrasphaera_MAG_AAU_0054_AalW_18-Q3-R10-53_BA]	TET0191_v1_70213|ID_74609956|alx|_Inner_membrane_protein_alx_[Tetrasphaera_MAG_AAU_0191_Bjer_18-Q3-R1-45_BAT]	TET0379_v1_110779|ID_74601642|alx|_Inner_membrane_protein_alx_[Tetrasphaera_MAG_AAU_0379_EsbW_18-Q3-R4-48_BAT]	.	.	.	.
OG0003102	1	1	1	0	0	0	TET0054_v1_10265|ID_74584720|_protein_of_unknown_function_[Tetrasphaera_MAG_AAU_0054_AalW_18-Q3-R10-53_BA]	TET0191_v1_70240|ID_74609983|_protein_of_unknown_function_[Tetrasphaera_MAG_AAU_0191_Bjer_18-Q3-R1-45_BAT]	TET0379_v1_110756|ID_74601619|_protein_of_unknown_function_[Tetrasphaera_MAG_AAU_0379_EsbW_18-Q3-R4-48_BAT]	.	.	.	.
OG0003103	1	1	1	0	0	0	TET0054_v1_10266|ID_74584721|_Type_VII_secretion_protein_EccB_[Tetrasphaera_MAG_AAU_0054_AalW_18-Q3-R10-53_BA]	TET0191_v1_70241|ID_74609984|_Type_VII_secretion_protein_EccB_[Tetrasphaera_MAG_AAU_0191_Bjer_18-Q3-R1-45_BAT]	TET0379_v1_110754|ID_74601617|_putative_CONSERVED_MEMBRANE_PROTEIN_[Tetrasphaera_MAG_AAU_0379_EsbW_18-Q3-R4-48_BAT]	.	.	.	.
OG0003104	1	1	1	0	0	0	TET0054_v1_10276|ID_74584731|_Alpha/beta_hydrolase_family_protein_[Tetrasphaera_MAG_AAU_0054_AalW_18-Q3-R10-53_BA]	TET0191_v1_70252|ID_74609995|_protein_of_unknown_function_[Tetrasphaera_MAG_AAU_0191_Bjer_18-Q3-R1-45_BAT]	TET0379_v1_110745|ID_74601608|_conserved_protein_of_unknown_function_[Tetrasphaera_MAG_AAU_0379_EsbW_18-Q3-R4-48_BAT]	.	.	.	.
OG0003105	1	1	1	0	0	0	TET0054_v1_10277|ID_74584732|_protein_of_unknown_function_[Tetrasphaera_MAG_AAU_0054_AalW_18-Q3-R10-53_BA]	TET0191_v1_70254|ID_74609997|_protein_of_unknown_function_[Tetrasphaera_MAG_AAU_0191_Bjer_18-Q3-R1-45_BAT]	TET0379_v1_110744|ID_74601607|_protein_of_unknown_function_[Tetrasphaera_MAG_AAU_0379_EsbW_18-Q3-R4-48_BAT]	.	.	.	.
OG0003106	1	1	1	0	0	0	TET0054_v1_10284|ID_74584739|_protein_of_unknown_function_[Tetrasphaera_MAG_AAU_0054_AalW_18-Q3-R10-53_BA]	TET0191_v1_70263|ID_74610006|_protein_of_unknown_function_[Tetrasphaera_MAG_AAU_0191_Bjer_18-Q3-R1-45_BAT]	TET0379_v1_110739|ID_74601602|_protein_of_unknown_function_[Tetrasphaera_MAG_AAU_0379_EsbW_18-Q3-R4-48_BAT]	.	.	.	.
OG0003107	1	1	1	0	0	0	TET0054_v1_10285|ID_74584740|_protein_of_unknown_function_[Tetrasphaera_MAG_AAU_0054_AalW_18-Q3-R10-53_BA]	TET0191_v1_70264|ID_74610007|_protein_of_unknown_function_[Tetrasphaera_MAG_AAU_0191_Bjer_18-Q3-R1-45_BAT]	TET0379_v1_110738|ID_74601601|_protein_of_unknown_function_[Tetrasphaera_MAG_AAU_0379_EsbW_18-Q3-R4-48_BAT]	.	.	.	.
OG0003108	1	1	1	0	0	0	TET0054_v1_10286|ID_74584741|_protein_of_unknown_function_[Tetrasphaera_MAG_AAU_0054_AalW_18-Q3-R10-53_BA]	TET0191_v1_70265|ID_74610008|_protein_of_unknown_function_[Tetrasphaera_MAG_AAU_0191_Bjer_18-Q3-R1-45_BAT]	TET0379_v1_110737|ID_74601600|_protein_of_unknown_function_[Tetrasphaera_MAG_AAU_0379_EsbW_18-Q3-R4-48_BAT]	.	.	.	.
OG0003109	1	1	1	0	0	0	TET0054_v1_10287|ID_74584742|_ESAT-6-like_protein_[Tetrasphaera_MAG_AAU_0054_AalW_18-Q3-R10-53_BA]	TET0191_v1_70266|ID_74610009|_ESAT-6-like_protein_[Tetrasphaera_MAG_AAU_0191_Bjer_18-Q3-R1-45_BAT]	TET0379_v1_110736|ID_74601599|_ESAT-6-like_protein_[Tetrasphaera_MAG_AAU_0379_EsbW_18-Q3-R4-48_BAT]	.	.	.	.
OG0003110	1	1	1	0	0	0	TET0054_v1_10288|ID_74584743|_ESAT-6-like_protein_[Tetrasphaera_MAG_AAU_0054_AalW_18-Q3-R10-53_BA]	TET0191_v1_70267|ID_74610010|_ESAT-6-like_protein_[Tetrasphaera_MAG_AAU_0191_Bjer_18-Q3-R1-45_BAT]	TET0379_v1_110734|ID_74601597|_ESAT-6-like_protein_[Tetrasphaera_MAG_AAU_0379_EsbW_18-Q3-R4-48_BAT]	.	.	.	.
OG0003111	1	1	1	0	0	0	TET0054_v1_10289|ID_74584744|_putative_Conserved_DNA-binding_protein_YbaB_[Tetrasphaera_MAG_AAU_0054_AalW_18-Q3-R10-53_BA]	TET0191_v1_70268|ID_74610011|_putative_Conserved_DNA-binding_protein_YbaB_[Tetrasphaera_MAG_AAU_0191_Bjer_18-Q3-R1-45_BAT]	TET0379_v1_110735|ID_74601598|_putative_Conserved_DNA-binding_protein_YbaB_[Tetrasphaera_MAG_AAU_0379_EsbW_18-Q3-R4-48_BAT]	.	.	.	.
OG0003112	1	1	1	0	0	0	TET0054_v1_10290|ID_74584745|_conserved_protein_of_unknown_function_[Tetrasphaera_MAG_AAU_0054_AalW_18-Q3-R10-53_BA]	TET0191_v1_70269|ID_74610012|_conserved_protein_of_unknown_function_[Tetrasphaera_MAG_AAU_0191_Bjer_18-Q3-R1-45_BAT]	TET0379_v1_110733|ID_74601596|_conserved_protein_of_unknown_function_[Tetrasphaera_MAG_AAU_0379_EsbW_18-Q3-R4-48_BAT]	.	.	.	.
OG0003113	1	1	1	0	0	0	TET0054_v1_10291|ID_74584746|_conserved_protein_of_unknown_function_[Tetrasphaera_MAG_AAU_0054_AalW_18-Q3-R10-53_BA]	TET0191_v1_70270|ID_74610013|_conserved_protein_of_unknown_function_[Tetrasphaera_MAG_AAU_0191_Bjer_18-Q3-R1-45_BAT]	TET0379_v1_110732|ID_74601595|_conserved_protein_of_unknown_function_[Tetrasphaera_MAG_AAU_0379_EsbW_18-Q3-R4-48_BAT]	.	.	.	.
OG0003114	1	1	1	0	0	0	TET0054_v1_10292|ID_74584747|eccC|_ESX_secretion_system_protein_EccC_[Tetrasphaera_MAG_AAU_0054_AalW_18-Q3-R10-53_BA]	TET0191_v1_70271|ID_74610014|eccC|_ESX_secretion_system_protein_EccC_[Tetrasphaera_MAG_AAU_0191_Bjer_18-Q3-R1-45_BAT]	TET0379_v1_110731|ID_74601594|eccC|_ESX_secretion_system_protein_EccC_[Tetrasphaera_MAG_AAU_0379_EsbW_18-Q3-R4-48_BAT]	.	.	.	.
OG0003115	1	1	1	0	0	0	TET0054_v1_10293|ID_74584748|_Type_VII_secretion_integral_membrane_protein_EccD_[Tetrasphaera_MAG_AAU_0054_AalW_18-Q3-R10-53_BA]	TET0191_v1_70272|ID_74610015|_Type_VII_secretion_integral_membrane_protein_EccD_[Tetrasphaera_MAG_AAU_0191_Bjer_18-Q3-R1-45_BAT]	TET0379_v1_110730|ID_74601593|_Type_VII_secretion_integral_membrane_protein_EccD_[Tetrasphaera_MAG_AAU_0379_EsbW_18-Q3-R4-48_BAT]	.	.	.	.
OG0003116	1	1	1	0	0	0	TET0054_v1_10294|ID_74584749|mycP|_Mycosin-4_[Tetrasphaera_MAG_AAU_0054_AalW_18-Q3-R10-53_BA]	TET0191_v1_70273|ID_74610016|mycP|_Mycosin-4_[Tetrasphaera_MAG_AAU_0191_Bjer_18-Q3-R1-45_BAT]	TET0379_v1_110729|ID_74601592|mycP|_Mycosin-4_[Tetrasphaera_MAG_AAU_0379_EsbW_18-Q3-R4-48_BAT]	.	.	.	.
OG0003124	1	1	1	0	0	0	TET0054_v1_10350|ID_74584805|_conserved_membrane_protein_of_unknown_function_[Tetrasphaera_MAG_AAU_0054_AalW_18-Q3-R10-53_BA]	TET0191_v1_70338|ID_74610081|_conserved_membrane_protein_of_unknown_function_[Tetrasphaera_MAG_AAU_0191_Bjer_18-Q3-R1-45_BAT]	TET0379_v1_110685|ID_74601548|_conserved_membrane_protein_of_unknown_function_[Tetrasphaera_MAG_AAU_0379_EsbW_18-Q3-R4-48_BAT]	.	.	.	.
OG0003125	1	1	1	0	0	0	TET0054_v1_10366|ID_74584821|_Insulinase_family_protein_[Tetrasphaera_MAG_AAU_0054_AalW_18-Q3-R10-53_BA]	TET0191_v1_70354|ID_74610097|_Insulinase_family_protein_[Tetrasphaera_MAG_AAU_0191_Bjer_18-Q3-R1-45_BAT]	TET0379_v1_110669|ID_74601532|_Insulinase_family_protein_[Tetrasphaera_MAG_AAU_0379_EsbW_18-Q3-R4-48_BAT]	.	.	.	.
OG0003126	1	1	1	0	0	0	TET0054_v1_10367|ID_74584822|_Threonine/serine_exporter_family_protein_[Tetrasphaera_MAG_AAU_0054_AalW_18-Q3-R10-53_BA]	TET0191_v1_70355|ID_74610098|_Threonine/serine_exporter_family_protein_[Tetrasphaera_MAG_AAU_0191_Bjer_18-Q3-R1-45_BAT]	TET0379_v1_110668|ID_74601531|_Threonine/serine_exporter_family_protein_[Tetrasphaera_MAG_AAU_0379_EsbW_18-Q3-R4-48_BAT]	.	.	.	.
OG0003127	1	1	1	0	0	0	TET0054_v1_10378|ID_74584833|_ABC_transporter_[Tetrasphaera_MAG_AAU_0054_AalW_18-Q3-R10-53_BA]	TET0191_v1_70362|ID_74610105|_ABC_transporter_[Tetrasphaera_MAG_AAU_0191_Bjer_18-Q3-R1-45_BAT]	TET0379_v1_110661|ID_74601524|_ABC_transporter_[Tetrasphaera_MAG_AAU_0379_EsbW_18-Q3-R4-48_BAT]	.	.	.	.
OG0003129	1	1	1	0	0	0	TET0054_v1_10404|ID_74584859|_protein_of_unknown_function_[Tetrasphaera_MAG_AAU_0054_AalW_18-Q3-R10-53_BA]	TET0191_v1_90025|ID_74610890|_protein_of_unknown_function_[Tetrasphaera_MAG_AAU_0191_Bjer_18-Q3-R1-45_BAT]	TET0379_v1_110638|ID_74601501|_protein_of_unknown_function_[Tetrasphaera_MAG_AAU_0379_EsbW_18-Q3-R4-48_BAT]	.	.	.	.
OG0003130	1	1	1	0	0	0	TET0054_v1_10420|ID_74584875|_conserved_protein_of_unknown_function_[Tetrasphaera_MAG_AAU_0054_AalW_18-Q3-R10-53_BA]	TET0191_v1_90039|ID_74610904|_conserved_protein_of_unknown_function_[Tetrasphaera_MAG_AAU_0191_Bjer_18-Q3-R1-45_BAT]	TET0379_v1_110622|ID_74601485|_conserved_protein_of_unknown_function_[Tetrasphaera_MAG_AAU_0379_EsbW_18-Q3-R4-48_BAT]	.	.	.	.
OG0003131	1	1	1	0	0	0	TET0054_v1_10421|ID_74584876|_Phosphoenolpyruvate-protein_phosphotransferase_[Tetrasphaera_MAG_AAU_0054_AalW_18-Q3-R10-53_BA]	TET0191_v1_90040|ID_74610905|_Phosphoenolpyruvate-protein_phosphotransferase_[Tetrasphaera_MAG_AAU_0191_Bjer_18-Q3-R1-45_BAT]	TET0379_v1_110621|ID_74601484|_Phosphoenolpyruvate-protein_phosphotransferase_[Tetrasphaera_MAG_AAU_0379_EsbW_18-Q3-R4-48_BAT]	.	.	.	.
OG0003132	1	1	1	0	0	0	TET0054_v1_10422|ID_74584877|_conserved_protein_of_unknown_function_[Tetrasphaera_MAG_AAU_0054_AalW_18-Q3-R10-53_BA]	TET0191_v1_90041|ID_74610906|_conserved_protein_of_unknown_function_[Tetrasphaera_MAG_AAU_0191_Bjer_18-Q3-R1-45_BAT]	TET0379_v1_110620|ID_74601483|_conserved_protein_of_unknown_function_[Tetrasphaera_MAG_AAU_0379_EsbW_18-Q3-R4-48_BAT]	.	.	.	.
OG0003133	1	1	1	0	0	0	TET0054_v1_10423|ID_74584878|_exported_protein_of_unknown_function_[Tetrasphaera_MAG_AAU_0054_AalW_18-Q3-R10-53_BA]	TET0191_v1_90042|ID_74610907|_exported_protein_of_unknown_function_[Tetrasphaera_MAG_AAU_0191_Bjer_18-Q3-R1-45_BAT]	TET0379_v1_110619|ID_74601482|_exported_protein_of_unknown_function_[Tetrasphaera_MAG_AAU_0379_EsbW_18-Q3-R4-48_BAT]	.	.	.	.
OG0003134	1	1	1	0	0	0	TET0054_v1_10430|ID_74584885|_putative_Cytochrome_subunit_of_sulfide_dehydrogenase_[Tetrasphaera_MAG_AAU_0054_AalW_18-Q3-R10-53_BA]	TET0191_v1_90048|ID_74610913|_putative_Cytochrome_subunit_of_sulfide_dehydrogenase_[Tetrasphaera_MAG_AAU_0191_Bjer_18-Q3-R1-45_BAT]	TET0379_v1_110611|ID_74601474|_putative_Cytochrome_subunit_of_sulfide_dehydrogenase_[Tetrasphaera_MAG_AAU_0379_EsbW_18-Q3-R4-48_BAT]	.	.	.	.
OG0003135	1	1	1	0	0	0	TET0054_v1_10431|ID_74584886|_NADH_dehydrogenase_FAD-containing_subunit_[Tetrasphaera_MAG_AAU_0054_AalW_18-Q3-R10-53_BA]	TET0191_v1_90049|ID_74610914|_NADH_dehydrogenase_FAD-containing_subunit_[Tetrasphaera_MAG_AAU_0191_Bjer_18-Q3-R1-45_BAT]	TET0379_v1_110610|ID_74601473|_NADH_dehydrogenase_FAD-containing_subunit_[Tetrasphaera_MAG_AAU_0379_EsbW_18-Q3-R4-48_BAT]	.	.	.	.
OG0003136	1	1	1	0	0	0	TET0054_v1_10432|ID_74584887|ccdA|_Cytochrome_c-type_biogenesis_protein_CcdA_[Tetrasphaera_MAG_AAU_0054_AalW_18-Q3-R10-53_BA]	TET0191_v1_90050|ID_74610915|_Cytochrome_C_biogenesis_protein_[Tetrasphaera_MAG_AAU_0191_Bjer_18-Q3-R1-45_BAT]	TET0379_v1_110609|ID_74601472|_Cytochrome_C_biogenesis_protein_[Tetrasphaera_MAG_AAU_0379_EsbW_18-Q3-R4-48_BAT]	.	.	.	.
OG0003137	1	1	1	0	0	0	TET0054_v1_10433|ID_74584888|_Cytochrome_c-type_biogenesis_protein_Ccs1/ResB_[Tetrasphaera_MAG_AAU_0054_AalW_18-Q3-R10-53_BA]	TET0191_v1_90051|ID_74610916|_putative_Cytochrome_c_biogenesis_protein_ResB_[Tetrasphaera_MAG_AAU_0191_Bjer_18-Q3-R1-45_BAT]	TET0379_v1_110608|ID_74601471|_Cytochrome_c-type_biogenesis_protein_Ccs1/ResB_[Tetrasphaera_MAG_AAU_0379_EsbW_18-Q3-R4-48_BAT]	.	.	.	.
OG0003138	1	1	1	0	0	0	TET0054_v1_10434|ID_74584889|_Cytochrome_c-type_biogenesis_protein_CcsA/ResC_[Tetrasphaera_MAG_AAU_0054_AalW_18-Q3-R10-53_BA]	TET0191_v1_90052|ID_74610917|_Cytochrome_c-type_biogenesis_protein_CcsA/ResC_[Tetrasphaera_MAG_AAU_0191_Bjer_18-Q3-R1-45_BAT]	TET0379_v1_110607|ID_74601470|_Cytochrome_c-type_biogenesis_protein_CcsA/ResC_[Tetrasphaera_MAG_AAU_0379_EsbW_18-Q3-R4-48_BAT]	.	.	.	.
OG0003139	1	1	1	0	0	0	TET0054_v1_10435|ID_74584890|_Putative_thiol-disulfide_oxidoreductase_[Tetrasphaera_MAG_AAU_0054_AalW_18-Q3-R10-53_BA]	TET0191_v1_90053|ID_74610918|_putative_thiol-disulfide_oxidoreductase_[Tetrasphaera_MAG_AAU_0191_Bjer_18-Q3-R1-45_BAT]	TET0379_v1_110606|ID_74601469|_Putative_thiol-disulfide_oxidoreductase_[Tetrasphaera_MAG_AAU_0379_EsbW_18-Q3-R4-48_BAT]	.	.	.	.
OG0003142	1	1	1	0	0	0	TET0054_v1_10463|ID_74584918|_protein_of_unknown_function_[Tetrasphaera_MAG_AAU_0054_AalW_18-Q3-R10-53_BA]	TET0191_v1_90071|ID_74610936|_protein_of_unknown_function_[Tetrasphaera_MAG_AAU_0191_Bjer_18-Q3-R1-45_BAT]	TET0379_v1_110580|ID_74601443|_protein_of_unknown_function_[Tetrasphaera_MAG_AAU_0379_EsbW_18-Q3-R4-48_BAT]	.	.	.	.
OG0003143	1	1	1	0	0	0	TET0054_v1_10464|ID_74584919|_conserved_protein_of_unknown_function_[Tetrasphaera_MAG_AAU_0054_AalW_18-Q3-R10-53_BA]	TET0191_v1_90072|ID_74610937|_conserved_protein_of_unknown_function_[Tetrasphaera_MAG_AAU_0191_Bjer_18-Q3-R1-45_BAT]	TET0379_v1_110579|ID_74601442|_conserved_protein_of_unknown_function_[Tetrasphaera_MAG_AAU_0379_EsbW_18-Q3-R4-48_BAT]	.	.	.	.
OG0003144	1	1	1	0	0	0	TET0054_v1_10467|ID_74584922|_protein_of_unknown_function_[Tetrasphaera_MAG_AAU_0054_AalW_18-Q3-R10-53_BA]	TET0191_v1_90078|ID_74610943|_protein_of_unknown_function_[Tetrasphaera_MAG_AAU_0191_Bjer_18-Q3-R1-45_BAT]	TET0379_v1_110575|ID_74601438|_protein_of_unknown_function_[Tetrasphaera_MAG_AAU_0379_EsbW_18-Q3-R4-48_BAT]	.	.	.	.
OG0003145	1	1	1	0	0	0	TET0054_v1_10468|ID_74584923|_protein_of_unknown_function_[Tetrasphaera_MAG_AAU_0054_AalW_18-Q3-R10-53_BA]	TET0191_v1_90079|ID_74610944|_protein_of_unknown_function_[Tetrasphaera_MAG_AAU_0191_Bjer_18-Q3-R1-45_BAT]	TET0379_v1_110574|ID_74601437|_protein_of_unknown_function_[Tetrasphaera_MAG_AAU_0379_EsbW_18-Q3-R4-48_BAT]	.	.	.	.
OG0003146	1	1	1	0	0	0	TET0054_v1_10492|ID_74584947|_conserved_protein_of_unknown_function_[Tetrasphaera_MAG_AAU_0054_AalW_18-Q3-R10-53_BA]	TET0191_v1_90104|ID_74610969|_conserved_protein_of_unknown_function_[Tetrasphaera_MAG_AAU_0191_Bjer_18-Q3-R1-45_BAT]	TET0379_v1_110526|ID_74601389|_conserved_protein_of_unknown_function_[Tetrasphaera_MAG_AAU_0379_EsbW_18-Q3-R4-48_BAT]	.	.	.	.
OG0003147	1	1	1	0	0	0	TET0054_v1_10494|ID_74584949|vapC|_Ribonuclease_VapC2_[Tetrasphaera_MAG_AAU_0054_AalW_18-Q3-R10-53_BA]	TET0191_v1_90106|ID_74610971|vapC|_Ribonuclease_VapC2_[Tetrasphaera_MAG_AAU_0191_Bjer_18-Q3-R1-45_BAT]	TET0379_v1_110524|ID_74601387|vapC|_Ribonuclease_VapC2_[Tetrasphaera_MAG_AAU_0379_EsbW_18-Q3-R4-48_BAT]	.	.	.	.
OG0003148	1	1	1	0	0	0	TET0054_v1_10508|ID_74584963|_conserved_membrane_protein_of_unknown_function_[Tetrasphaera_MAG_AAU_0054_AalW_18-Q3-R10-53_BA]	TET0191_v1_90116|ID_74610981|_conserved_membrane_protein_of_unknown_function_[Tetrasphaera_MAG_AAU_0191_Bjer_18-Q3-R1-45_BAT]	TET0379_v1_110510|ID_74601373|_putative_Energy-coupling_factor_transporter_transmembrane_protein_BioN_[Tetrasphaera_MAG_AAU_0379_EsbW_18-Q3-R4-48_BAT]	.	.	.	.
OG0003149	1	1	1	0	0	0	TET0054_v1_10509|ID_74584964|_Biotin_transport_system_ATP-binding_protein_[Tetrasphaera_MAG_AAU_0054_AalW_18-Q3-R10-53_BA]	TET0191_v1_90117|ID_74610982|_Biotin_transport_system_ATP-binding_protein_[Tetrasphaera_MAG_AAU_0191_Bjer_18-Q3-R1-45_BAT]	TET0379_v1_110509|ID_74601372|_Biotin_transport_system_ATP-binding_protein_[Tetrasphaera_MAG_AAU_0379_EsbW_18-Q3-R4-48_BAT]	.	.	.	.
OG0003150	1	1	1	0	0	0	TET0054_v1_10510|ID_74584965|bioY|_Biotin_transporter_BioY_[Tetrasphaera_MAG_AAU_0054_AalW_18-Q3-R10-53_BA]	TET0191_v1_90118|ID_74610983|bioY|_Biotin_transporter_BioY_[Tetrasphaera_MAG_AAU_0191_Bjer_18-Q3-R1-45_BAT]	TET0379_v1_110508|ID_74601371|bioY|_Biotin_transporter_BioY_[Tetrasphaera_MAG_AAU_0379_EsbW_18-Q3-R4-48_BAT]	.	.	.	.
OG0003151	1	1	1	0	0	0	TET0054_v1_10537|ID_74584992|_conserved_membrane_protein_of_unknown_function_[Tetrasphaera_MAG_AAU_0054_AalW_18-Q3-R10-53_BA]	TET0191_v1_90145|ID_74611010|_conserved_membrane_protein_of_unknown_function_[Tetrasphaera_MAG_AAU_0191_Bjer_18-Q3-R1-45_BAT]	TET0379_v1_110466|ID_74601329|_conserved_membrane_protein_of_unknown_function_[Tetrasphaera_MAG_AAU_0379_EsbW_18-Q3-R4-48_BAT]	.	.	.	.
OG0003152	1	1	1	0	0	0	TET0054_v1_10538|ID_74584993|_conserved_protein_of_unknown_function_[Tetrasphaera_MAG_AAU_0054_AalW_18-Q3-R10-53_BA]	TET0191_v1_90146|ID_74611011|_conserved_protein_of_unknown_function_[Tetrasphaera_MAG_AAU_0191_Bjer_18-Q3-R1-45_BAT]	TET0379_v1_110465|ID_74601328|_conserved_protein_of_unknown_function_[Tetrasphaera_MAG_AAU_0379_EsbW_18-Q3-R4-48_BAT]	.	.	.	.
OG0003153	1	1	1	0	0	0	TET0054_v1_10571|ID_74585026|_exported_protein_of_unknown_function_[Tetrasphaera_MAG_AAU_0054_AalW_18-Q3-R10-53_BA]	TET0191_v1_90179|ID_74611044|_exported_protein_of_unknown_function_[Tetrasphaera_MAG_AAU_0191_Bjer_18-Q3-R1-45_BAT]	TET0379_v1_110434|ID_74601297|_exported_protein_of_unknown_function_[Tetrasphaera_MAG_AAU_0379_EsbW_18-Q3-R4-48_BAT]	.	.	.	.
OG0003154	1	1	1	0	0	0	TET0054_v1_10572|ID_74585027|_exported_protein_of_unknown_function_[Tetrasphaera_MAG_AAU_0054_AalW_18-Q3-R10-53_BA]	TET0191_v1_90180|ID_74611045|_exported_protein_of_unknown_function_[Tetrasphaera_MAG_AAU_0191_Bjer_18-Q3-R1-45_BAT]	TET0379_v1_110433|ID_74601296|_exported_protein_of_unknown_function_[Tetrasphaera_MAG_AAU_0379_EsbW_18-Q3-R4-48_BAT]	.	.	.	.
OG0003155	1	1	1	0	0	0	TET0054_v1_10573|ID_74585028|_conserved_membrane_protein_of_unknown_function_[Tetrasphaera_MAG_AAU_0054_AalW_18-Q3-R10-53_BA]	TET0191_v1_90181|ID_74611046|_conserved_membrane_protein_of_unknown_function_[Tetrasphaera_MAG_AAU_0191_Bjer_18-Q3-R1-45_BAT]	TET0379_v1_110432|ID_74601295|_conserved_membrane_protein_of_unknown_function_[Tetrasphaera_MAG_AAU_0379_EsbW_18-Q3-R4-48_BAT]	.	.	.	.
OG0003156	1	1	1	0	0	0	TET0054_v1_10574|ID_74585029|_conserved_membrane_protein_of_unknown_function_[Tetrasphaera_MAG_AAU_0054_AalW_18-Q3-R10-53_BA]	TET0191_v1_90182|ID_74611047|_conserved_membrane_protein_of_unknown_function_[Tetrasphaera_MAG_AAU_0191_Bjer_18-Q3-R1-45_BAT]	TET0379_v1_110431|ID_74601294|_membrane_protein_of_unknown_function_[Tetrasphaera_MAG_AAU_0379_EsbW_18-Q3-R4-48_BAT]	.	.	.	.
OG0003157	1	1	1	0	0	0	TET0054_v1_10575|ID_74585030|_ABC_transporter_domain-containing_protein_[Tetrasphaera_MAG_AAU_0054_AalW_18-Q3-R10-53_BA]	TET0191_v1_90183|ID_74611048|_ABC_transporter_domain-containing_protein_[Tetrasphaera_MAG_AAU_0191_Bjer_18-Q3-R1-45_BAT]	TET0379_v1_110430|ID_74601293|_ABC_transporter_domain-containing_protein_[Tetrasphaera_MAG_AAU_0379_EsbW_18-Q3-R4-48_BAT]	.	.	.	.
OG0003158	1	1	1	0	0	0	TET0054_v1_10576|ID_74585031|_conserved_protein_of_unknown_function_[Tetrasphaera_MAG_AAU_0054_AalW_18-Q3-R10-53_BA]	TET0191_v1_90184|ID_74611049|_conserved_protein_of_unknown_function_[Tetrasphaera_MAG_AAU_0191_Bjer_18-Q3-R1-45_BAT]	TET0379_v1_110429|ID_74601292|_conserved_protein_of_unknown_function_[Tetrasphaera_MAG_AAU_0379_EsbW_18-Q3-R4-48_BAT]	.	.	.	.
OG0003159	1	1	1	0	0	0	TET0054_v1_10578|ID_74585033|_conserved_membrane_protein_of_unknown_function_[Tetrasphaera_MAG_AAU_0054_AalW_18-Q3-R10-53_BA]	TET0191_v1_90186|ID_74611051|_conserved_membrane_protein_of_unknown_function_[Tetrasphaera_MAG_AAU_0191_Bjer_18-Q3-R1-45_BAT]	TET0379_v1_110428|ID_74601291|_conserved_membrane_protein_of_unknown_function_[Tetrasphaera_MAG_AAU_0379_EsbW_18-Q3-R4-48_BAT]	.	.	.	.
OG0003160	1	1	1	0	0	0	TET0054_v1_10577|ID_74585032|_ABC_transporter_[Tetrasphaera_MAG_AAU_0054_AalW_18-Q3-R10-53_BA]	TET0191_v1_90185|ID_74611050|_Putative_ABC_transport_system_ATP-binding_protein_[Tetrasphaera_MAG_AAU_0191_Bjer_18-Q3-R1-45_BAT]	TET0379_v1_110427|ID_74601290|_ABC_transporter_[Tetrasphaera_MAG_AAU_0379_EsbW_18-Q3-R4-48_BAT]	.	.	.	.
OG0003161	1	1	1	0	0	0	TET0054_v1_10579|ID_74585034|_membrane_protein_of_unknown_function_[Tetrasphaera_MAG_AAU_0054_AalW_18-Q3-R10-53_BA]	TET0191_v1_90187|ID_74611052|_membrane_protein_of_unknown_function_[Tetrasphaera_MAG_AAU_0191_Bjer_18-Q3-R1-45_BAT]	TET0379_v1_110426|ID_74601289|_membrane_protein_of_unknown_function_[Tetrasphaera_MAG_AAU_0379_EsbW_18-Q3-R4-48_BAT]	.	.	.	.
OG0003162	1	1	1	0	0	0	TET0054_v1_10582|ID_74585037|_conserved_membrane_protein_of_unknown_function_[Tetrasphaera_MAG_AAU_0054_AalW_18-Q3-R10-53_BA]	TET0191_v1_90190|ID_74611055|_conserved_membrane_protein_of_unknown_function_[Tetrasphaera_MAG_AAU_0191_Bjer_18-Q3-R1-45_BAT]	TET0379_v1_110424|ID_74601287|_conserved_membrane_protein_of_unknown_function_[Tetrasphaera_MAG_AAU_0379_EsbW_18-Q3-R4-48_BAT]	.	.	.	.
OG0003163	1	1	1	0	0	0	TET0054_v1_10590|ID_74585045|_conserved_protein_of_unknown_function_[Tetrasphaera_MAG_AAU_0054_AalW_18-Q3-R10-53_BA]	TET0191_v1_90199|ID_74611064|_conserved_protein_of_unknown_function_[Tetrasphaera_MAG_AAU_0191_Bjer_18-Q3-R1-45_BAT]	TET0379_v1_110415|ID_74601278|_conserved_protein_of_unknown_function_[Tetrasphaera_MAG_AAU_0379_EsbW_18-Q3-R4-48_BAT]	.	.	.	.
OG0003164	1	1	1	0	0	0	TET0054_v1_10591|ID_74585046|_conserved_membrane_protein_of_unknown_function_[Tetrasphaera_MAG_AAU_0054_AalW_18-Q3-R10-53_BA]	TET0191_v1_90200|ID_74611065|_conserved_membrane_protein_of_unknown_function_[Tetrasphaera_MAG_AAU_0191_Bjer_18-Q3-R1-45_BAT]	TET0379_v1_110414|ID_74601277|_conserved_membrane_protein_of_unknown_function_[Tetrasphaera_MAG_AAU_0379_EsbW_18-Q3-R4-48_BAT]	.	.	.	.
OG0003165	1	1	1	0	0	0	TET0054_v1_10600|ID_74585055|_protein_of_unknown_function_[Tetrasphaera_MAG_AAU_0054_AalW_18-Q3-R10-53_BA]	TET0191_v1_90209|ID_74611074|_protein_of_unknown_function_[Tetrasphaera_MAG_AAU_0191_Bjer_18-Q3-R1-45_BAT]	TET0379_v1_110405|ID_74601268|_protein_of_unknown_function_[Tetrasphaera_MAG_AAU_0379_EsbW_18-Q3-R4-48_BAT]	.	.	.	.
OG0003166	1	1	1	0	0	0	TET0054_v1_10602|ID_74585057|_Cyclase_[Tetrasphaera_MAG_AAU_0054_AalW_18-Q3-R10-53_BA]	TET0191_v1_90212|ID_74611077|_Cyclase_[Tetrasphaera_MAG_AAU_0191_Bjer_18-Q3-R1-45_BAT]	TET0379_v1_110403|ID_74601266|_Cyclase_[Tetrasphaera_MAG_AAU_0379_EsbW_18-Q3-R4-48_BAT]	.	.	.	.
OG0003167	1	1	1	0	0	0	TET0054_v1_10603|ID_74585058|_2-keto-4-pentenoate_hydratase/2-oxohepta-3-ene-1_7-dioic_acid_hydratase_in_catechol_pathway_[Tetrasphaera_MAG_AAU_0054_AalW_18-Q3-R10-53_BA]	TET0191_v1_90213|ID_74611078|_2-keto-4-pentenoate_hydratase/2-oxohepta-3-ene-1_7-dioic_acid_hydratase_in_catechol_pathway_[Tetrasphaera_MAG_AAU_0191_Bjer_18-Q3-R1-45_BAT]	TET0379_v1_110402|ID_74601265|_2-keto-4-pentenoate_hydratase/2-oxohepta-3-ene-1_7-dioic_acid_hydratase_in_catechol_pathway_[Tetrasphaera_MAG_AAU_0379_EsbW_18-Q3-R4-48_BAT]	.	.	.	.
OG0003168	1	1	1	0	0	0	TET0054_v1_10618|ID_74585073|_protein_of_unknown_function_[Tetrasphaera_MAG_AAU_0054_AalW_18-Q3-R10-53_BA]	TET0191_v1_90229|ID_74611094|_protein_of_unknown_function_[Tetrasphaera_MAG_AAU_0191_Bjer_18-Q3-R1-45_BAT]	TET0379_v1_110387|ID_74601250|_protein_of_unknown_function_[Tetrasphaera_MAG_AAU_0379_EsbW_18-Q3-R4-48_BAT]	.	.	.	.
OG0003169	1	1	1	0	0	0	TET0054_v1_10628|ID_74585083|_WD_domain-containing_protein__G-beta_repeat-containing_protein_[Tetrasphaera_MAG_AAU_0054_AalW_18-Q3-R10-53_BA]	TET0191_v1_90239|ID_74611104|_putative_WD_domain-containing_protein__G-beta_repeat-containing_protein_[Tetrasphaera_MAG_AAU_0191_Bjer_18-Q3-R1-45_BAT]	TET0379_v1_110375|ID_74601238|_WD_domain-containing_protein__G-beta_repeat-containing_protein_[Tetrasphaera_MAG_AAU_0379_EsbW_18-Q3-R4-48_BAT]	.	.	.	.
OG0003170	1	1	1	0	0	0	TET0054_v1_10629|ID_74585084|_conserved_protein_of_unknown_function_[Tetrasphaera_MAG_AAU_0054_AalW_18-Q3-R10-53_BA]	TET0191_v1_90240|ID_74611105|_conserved_protein_of_unknown_function_[Tetrasphaera_MAG_AAU_0191_Bjer_18-Q3-R1-45_BAT]	TET0379_v1_110374|ID_74601237|_protein_of_unknown_function_[Tetrasphaera_MAG_AAU_0379_EsbW_18-Q3-R4-48_BAT]	.	.	.	.
OG0003171	1	1	1	0	0	0	TET0054_v1_10630|ID_74585085|_putative_LigA_[Tetrasphaera_MAG_AAU_0054_AalW_18-Q3-R10-53_BA]	TET0191_v1_90241|ID_74611106|_putative_LigA_[Tetrasphaera_MAG_AAU_0191_Bjer_18-Q3-R1-45_BAT]	TET0379_v1_110373|ID_74601236|_putative_LigA_[Tetrasphaera_MAG_AAU_0379_EsbW_18-Q3-R4-48_BAT]	.	.	.	.
OG0003172	1	1	1	0	0	0	TET0054_v1_10631|ID_74585086|_putative_ESX-1_secretion-associated_protein_[Tetrasphaera_MAG_AAU_0054_AalW_18-Q3-R10-53_BA]	TET0191_v1_90242|ID_74611107|_putative_ESX-1_secretion-associated_protein_[Tetrasphaera_MAG_AAU_0191_Bjer_18-Q3-R1-45_BAT]	TET0379_v1_110372|ID_74601235|_putative_ESX-1_secretion-associated_protein_[Tetrasphaera_MAG_AAU_0379_EsbW_18-Q3-R4-48_BAT]	.	.	.	.
OG0003173	1	1	1	0	0	0	TET0054_v1_10634|ID_74585089|_protein_of_unknown_function_[Tetrasphaera_MAG_AAU_0054_AalW_18-Q3-R10-53_BA]	TET0191_v1_90245|ID_74611110|_protein_of_unknown_function_[Tetrasphaera_MAG_AAU_0191_Bjer_18-Q3-R1-45_BAT]	TET0379_v1_110368|ID_74601231|_protein_of_unknown_function_[Tetrasphaera_MAG_AAU_0379_EsbW_18-Q3-R4-48_BAT]	.	.	.	.
OG0003174	1	1	1	0	0	0	TET0054_v1_10635|ID_74585090|_conserved_protein_of_unknown_function_[Tetrasphaera_MAG_AAU_0054_AalW_18-Q3-R10-53_BA]	TET0191_v1_90246|ID_74611111|_conserved_protein_of_unknown_function_[Tetrasphaera_MAG_AAU_0191_Bjer_18-Q3-R1-45_BAT]	TET0379_v1_110367|ID_74601230|_conserved_protein_of_unknown_function_[Tetrasphaera_MAG_AAU_0379_EsbW_18-Q3-R4-48_BAT]	.	.	.	.
OG0003175	1	1	1	0	0	0	TET0054_v1_10636|ID_74585091|_conserved_protein_of_unknown_function_[Tetrasphaera_MAG_AAU_0054_AalW_18-Q3-R10-53_BA]	TET0191_v1_90247|ID_74611112|_conserved_protein_of_unknown_function_[Tetrasphaera_MAG_AAU_0191_Bjer_18-Q3-R1-45_BAT]	TET0379_v1_110365|ID_74601228|_conserved_protein_of_unknown_function_[Tetrasphaera_MAG_AAU_0379_EsbW_18-Q3-R4-48_BAT]	.	.	.	.
OG0003176	1	1	1	0	0	0	TET0054_v1_10637|ID_74585092|_conserved_protein_of_unknown_function_[Tetrasphaera_MAG_AAU_0054_AalW_18-Q3-R10-53_BA]	TET0191_v1_90248|ID_74611113|_conserved_protein_of_unknown_function_[Tetrasphaera_MAG_AAU_0191_Bjer_18-Q3-R1-45_BAT]	TET0379_v1_110366|ID_74601229|_conserved_protein_of_unknown_function_[Tetrasphaera_MAG_AAU_0379_EsbW_18-Q3-R4-48_BAT]	.	.	.	.
OG0003177	1	1	1	0	0	0	TET0054_v1_10639|ID_74585094|ccmL|_Carbon_dioxide_concentrating_mechanism_protein_CcmL_[Tetrasphaera_MAG_AAU_0054_AalW_18-Q3-R10-53_BA]	TET0191_v1_90250|ID_74611115|ccmL|_Carbon_dioxide_concentrating_mechanism_protein_CcmL_[Tetrasphaera_MAG_AAU_0191_Bjer_18-Q3-R1-45_BAT]	TET0379_v1_110363|ID_74601226|ccmL|_Carbon_dioxide_concentrating_mechanism_protein_CcmL_[Tetrasphaera_MAG_AAU_0379_EsbW_18-Q3-R4-48_BAT]	.	.	.	.
OG0003178	1	1	1	0	0	0	TET0054_v1_10640|ID_74585095|_Ethanolamine_utilization_protein_EutA_[Tetrasphaera_MAG_AAU_0054_AalW_18-Q3-R10-53_BA]	TET0191_v1_90251|ID_74611116|_Ethanolamine_utilization_protein_EutA_[Tetrasphaera_MAG_AAU_0191_Bjer_18-Q3-R1-45_BAT]	TET0379_v1_110362|ID_74601225|_Ethanolamine_utilization_protein_EutA_[Tetrasphaera_MAG_AAU_0379_EsbW_18-Q3-R4-48_BAT]	.	.	.	.
OG0003179	1	1	1	0	0	0	TET0054_v1_10641|ID_74585096|eutB|_ethanolamine_ammonia-lyase__large_subunit__heavy_chain_[Tetrasphaera_MAG_AAU_0054_AalW_18-Q3-R10-53_BA]	TET0191_v1_90252|ID_74611117|eutB|_ethanolamine_ammonia-lyase__large_subunit__heavy_chain_[Tetrasphaera_MAG_AAU_0191_Bjer_18-Q3-R1-45_BAT]	TET0379_v1_110361|ID_74601224|eutB|_ethanolamine_ammonia-lyase__large_subunit__heavy_chain_[Tetrasphaera_MAG_AAU_0379_EsbW_18-Q3-R4-48_BAT]	.	.	.	.
OG0003180	1	1	1	0	0	0	TET0054_v1_10642|ID_74585097|_Ethanolamine_ammonia-lyase_light_chain_[Tetrasphaera_MAG_AAU_0054_AalW_18-Q3-R10-53_BA]	TET0191_v1_90253|ID_74611118|_Ethanolamine_ammonia-lyase_light_chain_[Tetrasphaera_MAG_AAU_0191_Bjer_18-Q3-R1-45_BAT]	TET0379_v1_110360|ID_74601223|_Ethanolamine_ammonia-lyase_light_chain_[Tetrasphaera_MAG_AAU_0379_EsbW_18-Q3-R4-48_BAT]	.	.	.	.
OG0003181	1	1	1	0	0	0	TET0054_v1_10643|ID_74585098|eutL|_putative_carboxysome-related_structural_protein_with_putative_role_in_ethanolamine_utilization_[Tetrasphaera_MAG_AAU_0054_AalW_18-Q3-R10-53_BA]	TET0191_v1_90254|ID_74611119|eutL|_putative_carboxysome-related_structural_protein_with_putative_role_in_ethanolamine_utilization_[Tetrasphaera_MAG_AAU_0191_Bjer_18-Q3-R1-45_BAT]	TET0379_v1_110359|ID_74601222|eutL|_putative_carboxysome-related_structural_protein_with_putative_role_in_ethanolamine_utilization_[Tetrasphaera_MAG_AAU_0379_EsbW_18-Q3-R4-48_BAT]	.	.	.	.
OG0003182	1	1	1	0	0	0	TET0054_v1_10645|ID_74585100|cchA|_putative_carboxysome-like_ethanolaminosome_structural_protein__ethanolamine_utilization_protein_[Tetrasphaera_MAG_AAU_0054_AalW_18-Q3-R10-53_BA]	TET0191_v1_90256|ID_74611121|cchA|_putative_carboxysome-like_ethanolaminosome_structural_protein__ethanolamine_utilization_protein_[Tetrasphaera_MAG_AAU_0191_Bjer_18-Q3-R1-45_BAT]	TET0379_v1_110357|ID_74601220|cchA|_putative_carboxysome-like_ethanolaminosome_structural_protein__ethanolamine_utilization_protein_[Tetrasphaera_MAG_AAU_0379_EsbW_18-Q3-R4-48_BAT]	.	.	.	.
OG0003183	1	1	1	0	0	0	TET0054_v1_10646|ID_74585101|_Ethanolamine_utilization_EutQ_family_protein_[Tetrasphaera_MAG_AAU_0054_AalW_18-Q3-R10-53_BA]	TET0191_v1_90258|ID_74611123|_conserved_protein_of_unknown_function_[Tetrasphaera_MAG_AAU_0191_Bjer_18-Q3-R1-45_BAT]	TET0379_v1_110356|ID_74601219|_Ethanolamine_utilization_EutQ_family_protein_[Tetrasphaera_MAG_AAU_0379_EsbW_18-Q3-R4-48_BAT]	.	.	.	.
OG0003184	1	1	1	0	0	0	TET0054_v1_10647|ID_74585102|_putative_chaperonin__ethanolamine_utilization_protein__modular_protein__[Tetrasphaera_MAG_AAU_0054_AalW_18-Q3-R10-53_BA]	TET0191_v1_90259|ID_74611124|_putative_chaperonin__ethanolamine_utilization_protein__modular_protein__[Tetrasphaera_MAG_AAU_0191_Bjer_18-Q3-R1-45_BAT]	TET0379_v1_110355|ID_74601218|_putative_chaperonin__ethanolamine_utilization_protein__modular_protein__[Tetrasphaera_MAG_AAU_0379_EsbW_18-Q3-R4-48_BAT]	.	.	.	.
OG0003185	1	1	1	0	0	0	TET0054_v1_10648|ID_74585103|_BMC_domain-containing_protein_[Tetrasphaera_MAG_AAU_0054_AalW_18-Q3-R10-53_BA]	TET0191_v1_90260|ID_74611125|_BMC_domain-containing_protein_[Tetrasphaera_MAG_AAU_0191_Bjer_18-Q3-R1-45_BAT]	TET0379_v1_110354|ID_74601217|_BMC_domain-containing_protein_[Tetrasphaera_MAG_AAU_0379_EsbW_18-Q3-R4-48_BAT]	.	.	.	.
OG0003186	1	1	1	0	0	0	TET0054_v1_10649|ID_74585104|_conserved_protein_of_unknown_function_[Tetrasphaera_MAG_AAU_0054_AalW_18-Q3-R10-53_BA]	TET0191_v1_90261|ID_74611126|_conserved_protein_of_unknown_function_[Tetrasphaera_MAG_AAU_0191_Bjer_18-Q3-R1-45_BAT]	TET0379_v1_110353|ID_74601216|_conserved_protein_of_unknown_function_[Tetrasphaera_MAG_AAU_0379_EsbW_18-Q3-R4-48_BAT]	.	.	.	.
OG0003187	1	1	1	0	0	0	TET0054_v1_10653|ID_74585108|_putative_Tetracycline_repressor_protein_class_A_from_transposon_1721_[Tetrasphaera_MAG_AAU_0054_AalW_18-Q3-R10-53_BA]	TET0191_v1_90265|ID_74611130|_putative_Tetracycline_repressor_protein_class_A_from_transposon_1721_[Tetrasphaera_MAG_AAU_0191_Bjer_18-Q3-R1-45_BAT]	TET0379_v1_110349|ID_74601212|_putative_Tetracycline_repressor_protein_class_A_from_transposon_1721_[Tetrasphaera_MAG_AAU_0379_EsbW_18-Q3-R4-48_BAT]	.	.	.	.
OG0003188	1	1	1	0	0	0	TET0054_v1_10656|ID_74585111|_conserved_protein_of_unknown_function_[Tetrasphaera_MAG_AAU_0054_AalW_18-Q3-R10-53_BA]	TET0191_v1_90268|ID_74611133|_conserved_protein_of_unknown_function_[Tetrasphaera_MAG_AAU_0191_Bjer_18-Q3-R1-45_BAT]	TET0379_v1_110345|ID_74601208|_protein_of_unknown_function_[Tetrasphaera_MAG_AAU_0379_EsbW_18-Q3-R4-48_BAT]	.	.	.	.
OG0003189	1	1	1	0	0	0	TET0054_v1_10657|ID_74585112|_conserved_exported_protein_of_unknown_function_[Tetrasphaera_MAG_AAU_0054_AalW_18-Q3-R10-53_BA]	TET0191_v1_90269|ID_74611134|_conserved_exported_protein_of_unknown_function_[Tetrasphaera_MAG_AAU_0191_Bjer_18-Q3-R1-45_BAT]	TET0379_v1_110343|ID_74601206|_conserved_exported_protein_of_unknown_function_[Tetrasphaera_MAG_AAU_0379_EsbW_18-Q3-R4-48_BAT]	.	.	.	.
OG0003190	1	1	1	0	0	0	TET0054_v1_10658|ID_74585113|_protein_of_unknown_function_[Tetrasphaera_MAG_AAU_0054_AalW_18-Q3-R10-53_BA]	TET0191_v1_90270|ID_74611135|_protein_of_unknown_function_[Tetrasphaera_MAG_AAU_0191_Bjer_18-Q3-R1-45_BAT]	TET0379_v1_110341|ID_74601204|_protein_of_unknown_function_[Tetrasphaera_MAG_AAU_0379_EsbW_18-Q3-R4-48_BAT]	.	.	.	.
OG0003191	1	1	1	0	0	0	TET0054_v1_10659|ID_74585114|_protein_of_unknown_function_[Tetrasphaera_MAG_AAU_0054_AalW_18-Q3-R10-53_BA]	TET0191_v1_90271|ID_74611136|_protein_of_unknown_function_[Tetrasphaera_MAG_AAU_0191_Bjer_18-Q3-R1-45_BAT]	TET0379_v1_110340|ID_74601203|_protein_of_unknown_function_[Tetrasphaera_MAG_AAU_0379_EsbW_18-Q3-R4-48_BAT]	.	.	.	.
OG0003192	1	1	1	0	0	0	TET0054_v1_10660|ID_74585115|_conserved_protein_of_unknown_function_[Tetrasphaera_MAG_AAU_0054_AalW_18-Q3-R10-53_BA]	TET0191_v1_90272|ID_74611137|_conserved_protein_of_unknown_function_[Tetrasphaera_MAG_AAU_0191_Bjer_18-Q3-R1-45_BAT]	TET0379_v1_110339|ID_74601202|_protein_of_unknown_function_[Tetrasphaera_MAG_AAU_0379_EsbW_18-Q3-R4-48_BAT]	.	.	.	.
OG0003194	1	1	1	0	0	0	TET0054_v1_10665|ID_74585120|_Low_temperature_requirement_protein_LtrA_[Tetrasphaera_MAG_AAU_0054_AalW_18-Q3-R10-53_BA]	TET0191_v1_90276|ID_74611141|_Low_temperature_requirement_protein_LtrA_[Tetrasphaera_MAG_AAU_0191_Bjer_18-Q3-R1-45_BAT]	TET0379_v1_110338|ID_74601201|_Low_temperature_requirement_protein_LtrA_[Tetrasphaera_MAG_AAU_0379_EsbW_18-Q3-R4-48_BAT]	.	.	.	.
OG0003195	1	1	1	0	0	0	TET0054_v1_10667|ID_74585122|_conserved_protein_of_unknown_function_[Tetrasphaera_MAG_AAU_0054_AalW_18-Q3-R10-53_BA]	TET0191_v1_90278|ID_74611143|_conserved_protein_of_unknown_function_[Tetrasphaera_MAG_AAU_0191_Bjer_18-Q3-R1-45_BAT]	TET0379_v1_110336|ID_74601199|_protein_of_unknown_function_[Tetrasphaera_MAG_AAU_0379_EsbW_18-Q3-R4-48_BAT]	.	.	.	.
OG0003196	1	1	1	0	0	0	TET0054_v1_10670|ID_74585125|_Multidrug_DMT_transporter_permease_[Tetrasphaera_MAG_AAU_0054_AalW_18-Q3-R10-53_BA]	TET0191_v1_90281|ID_74611146|_Multidrug_DMT_transporter_permease_[Tetrasphaera_MAG_AAU_0191_Bjer_18-Q3-R1-45_BAT]	TET0379_v1_110331|ID_74601194|_membrane_protein_of_unknown_function_[Tetrasphaera_MAG_AAU_0379_EsbW_18-Q3-R4-48_BAT]	.	.	.	.
OG0003197	1	1	1	0	0	0	TET0054_v1_10672|ID_74585127|_protein_of_unknown_function_[Tetrasphaera_MAG_AAU_0054_AalW_18-Q3-R10-53_BA]	TET0191_v1_90284|ID_74611149|_protein_of_unknown_function_[Tetrasphaera_MAG_AAU_0191_Bjer_18-Q3-R1-45_BAT]	TET0379_v1_110323|ID_74601186|_PAS_domain_S-box-containing_protein_[Tetrasphaera_MAG_AAU_0379_EsbW_18-Q3-R4-48_BAT]	.	.	.	.
OG0003198	1	1	1	0	0	0	TET0054_v1_10675|ID_74585130|_protein_of_unknown_function_[Tetrasphaera_MAG_AAU_0054_AalW_18-Q3-R10-53_BA]	TET0191_v1_90288|ID_74611153|_protein_of_unknown_function_[Tetrasphaera_MAG_AAU_0191_Bjer_18-Q3-R1-45_BAT]	TET0379_v1_110321|ID_74601184|_protein_of_unknown_function_[Tetrasphaera_MAG_AAU_0379_EsbW_18-Q3-R4-48_BAT]	.	.	.	.
OG0003199	1	1	1	0	0	0	TET0054_v1_10677|ID_74585132|_RHH_1_domain-containing_protein_[Tetrasphaera_MAG_AAU_0054_AalW_18-Q3-R10-53_BA]	TET0191_v1_90290|ID_74611155|_RHH_1_domain-containing_protein_[Tetrasphaera_MAG_AAU_0191_Bjer_18-Q3-R1-45_BAT]	TET0379_v1_110319|ID_74601182|_RHH_1_domain-containing_protein_[Tetrasphaera_MAG_AAU_0379_EsbW_18-Q3-R4-48_BAT]	.	.	.	.
OG0003200	1	1	1	0	0	0	TET0054_v1_10676|ID_74585131|_ERCC4_domain-containing_protein_[Tetrasphaera_MAG_AAU_0054_AalW_18-Q3-R10-53_BA]	TET0191_v1_90289|ID_74611154|_ERCC4_domain-containing_protein_[Tetrasphaera_MAG_AAU_0191_Bjer_18-Q3-R1-45_BAT]	TET0379_v1_110318|ID_74601181|_ERCC4_domain-containing_protein_[Tetrasphaera_MAG_AAU_0379_EsbW_18-Q3-R4-48_BAT]	.	.	.	.
OG0003201	1	1	1	0	0	0	TET0054_v1_10680|ID_74585135|_protein_of_unknown_function_[Tetrasphaera_MAG_AAU_0054_AalW_18-Q3-R10-53_BA]	TET0191_v1_90293|ID_74611158|_protein_of_unknown_function_[Tetrasphaera_MAG_AAU_0191_Bjer_18-Q3-R1-45_BAT]	TET0379_v1_110314|ID_74601177|_protein_of_unknown_function_[Tetrasphaera_MAG_AAU_0379_EsbW_18-Q3-R4-48_BAT]	.	.	.	.
OG0003202	1	1	1	0	0	0	TET0054_v1_10692|ID_74585147|_protein_of_unknown_function_[Tetrasphaera_MAG_AAU_0054_AalW_18-Q3-R10-53_BA]	TET0191_v1_90303|ID_74611168|_protein_of_unknown_function_[Tetrasphaera_MAG_AAU_0191_Bjer_18-Q3-R1-45_BAT]	TET0379_v1_110305|ID_74601168|_protein_of_unknown_function_[Tetrasphaera_MAG_AAU_0379_EsbW_18-Q3-R4-48_BAT]	.	.	.	.
OG0003203	1	1	1	0	0	0	TET0054_v1_10693|ID_74585148|_exported_protein_of_unknown_function_[Tetrasphaera_MAG_AAU_0054_AalW_18-Q3-R10-53_BA]	TET0191_v1_90304|ID_74611169|_protein_of_unknown_function_[Tetrasphaera_MAG_AAU_0191_Bjer_18-Q3-R1-45_BAT]	TET0379_v1_110304|ID_74601167|_exported_protein_of_unknown_function_[Tetrasphaera_MAG_AAU_0379_EsbW_18-Q3-R4-48_BAT]	.	.	.	.
OG0003204	1	1	1	0	0	0	TET0054_v1_10694|ID_74585149|_LuxR_family_transcriptional_regulator_[Tetrasphaera_MAG_AAU_0054_AalW_18-Q3-R10-53_BA]	TET0191_v1_90306|ID_74611171|_LuxR_family_transcriptional_regulator_[Tetrasphaera_MAG_AAU_0191_Bjer_18-Q3-R1-45_BAT]	TET0379_v1_110303|ID_74601166|_LuxR_family_transcriptional_regulator_[Tetrasphaera_MAG_AAU_0379_EsbW_18-Q3-R4-48_BAT]	.	.	.	.
OG0003207	1	1	1	0	0	0	TET0054_v1_10722|ID_74585177|_conserved_exported_protein_of_unknown_function_[Tetrasphaera_MAG_AAU_0054_AalW_18-Q3-R10-53_BA]	TET0191_v1_90337|ID_74611202|_conserved_exported_protein_of_unknown_function_[Tetrasphaera_MAG_AAU_0191_Bjer_18-Q3-R1-45_BAT]	TET0379_v1_110244|ID_74601107|_conserved_exported_protein_of_unknown_function_[Tetrasphaera_MAG_AAU_0379_EsbW_18-Q3-R4-48_BAT]	.	.	.	.
OG0003208	1	1	1	0	0	0	TET0054_v1_10736|ID_74585191|_protein_of_unknown_function_[Tetrasphaera_MAG_AAU_0054_AalW_18-Q3-R10-53_BA]	TET0191_v1_90352|ID_74611217|_protein_of_unknown_function_[Tetrasphaera_MAG_AAU_0191_Bjer_18-Q3-R1-45_BAT]	TET0379_v1_110234|ID_74601097|_protein_of_unknown_function_[Tetrasphaera_MAG_AAU_0379_EsbW_18-Q3-R4-48_BAT]	.	.	.	.
OG0003209	1	1	1	0	0	0	TET0054_v1_10812|ID_74585267|_conserved_exported_protein_of_unknown_function_[Tetrasphaera_MAG_AAU_0054_AalW_18-Q3-R10-53_BA]	TET0191_v1_10018|ID_74607562|_conserved_exported_protein_of_unknown_function_[Tetrasphaera_MAG_AAU_0191_Bjer_18-Q3-R1-45_BAT]	TET0379_v1_110153|ID_74601016|_conserved_exported_protein_of_unknown_function_[Tetrasphaera_MAG_AAU_0379_EsbW_18-Q3-R4-48_BAT]	.	.	.	.
OG0003210	1	1	1	0	0	0	TET0054_v1_10813|ID_74585268|_protein_of_unknown_function_[Tetrasphaera_MAG_AAU_0054_AalW_18-Q3-R10-53_BA]	TET0191_v1_10019|ID_74607563|_protein_of_unknown_function_[Tetrasphaera_MAG_AAU_0191_Bjer_18-Q3-R1-45_BAT]	TET0379_v1_110154|ID_74601017|_protein_of_unknown_function_[Tetrasphaera_MAG_AAU_0379_EsbW_18-Q3-R4-48_BAT]	.	.	.	.
OG0003211	1	1	1	0	0	0	TET0054_v1_10814|ID_74585269|_2-oxoglutarate_oxidoreductase__gamma_subunit_[Tetrasphaera_MAG_AAU_0054_AalW_18-Q3-R10-53_BA]	TET0191_v1_10020|ID_74607564|_2-oxoglutarate_oxidoreductase__gamma_subunit_[Tetrasphaera_MAG_AAU_0191_Bjer_18-Q3-R1-45_BAT]	TET0379_v1_110152|ID_74601015|_2-oxoglutarate_oxidoreductase__gamma_subunit_[Tetrasphaera_MAG_AAU_0379_EsbW_18-Q3-R4-48_BAT]	.	.	.	.
OG0003212	1	1	1	0	0	0	TET0054_v1_10815|ID_74585270|_2-oxoglutarate_oxidoreductase__beta_subunit_[Tetrasphaera_MAG_AAU_0054_AalW_18-Q3-R10-53_BA]	TET0191_v1_10021|ID_74607565|_2-oxoglutarate_oxidoreductase__beta_subunit_[Tetrasphaera_MAG_AAU_0191_Bjer_18-Q3-R1-45_BAT]	TET0379_v1_110151|ID_74601014|_2-oxoglutarate_oxidoreductase__beta_subunit_[Tetrasphaera_MAG_AAU_0379_EsbW_18-Q3-R4-48_BAT]	.	.	.	.
OG0003213	1	1	1	0	0	0	TET0054_v1_10816|ID_74585271|vorB|_Ketoisovalerate_oxidoreductase_subunit_VorB_[Tetrasphaera_MAG_AAU_0054_AalW_18-Q3-R10-53_BA]	TET0191_v1_10022|ID_74607566|vorB|_Ketoisovalerate_oxidoreductase_subunit_VorB_[Tetrasphaera_MAG_AAU_0191_Bjer_18-Q3-R1-45_BAT]	TET0379_v1_110150|ID_74601013|vorB|_Ketoisovalerate_oxidoreductase_subunit_VorB_[Tetrasphaera_MAG_AAU_0379_EsbW_18-Q3-R4-48_BAT]	.	.	.	.
OG0003214	1	1	1	0	0	0	TET0054_v1_10817|ID_74585272|_putative_2-oxoglutarate_oxidoreductase__delta_subunit_[Tetrasphaera_MAG_AAU_0054_AalW_18-Q3-R10-53_BA]	TET0191_v1_10023|ID_74607567|_putative_2-oxoglutarate_oxidoreductase__delta_subunit_[Tetrasphaera_MAG_AAU_0191_Bjer_18-Q3-R1-45_BAT]	TET0379_v1_110149|ID_74601012|_putative_2-oxoglutarate_oxidoreductase__delta_subunit_[Tetrasphaera_MAG_AAU_0379_EsbW_18-Q3-R4-48_BAT]	.	.	.	.
OG0003215	1	1	1	0	0	0	TET0054_v1_10818|ID_74585273|_Tyrosine-protein_kinase_family_protein_[Tetrasphaera_MAG_AAU_0054_AalW_18-Q3-R10-53_BA]	TET0191_v1_10024|ID_74607568|_Tyrosine-protein_kinase_family_protein_[Tetrasphaera_MAG_AAU_0191_Bjer_18-Q3-R1-45_BAT]	TET0379_v1_110148|ID_74601011|_Tyrosine-protein_kinase_family_protein_[Tetrasphaera_MAG_AAU_0379_EsbW_18-Q3-R4-48_BAT]	.	.	.	.
OG0003216	1	1	1	0	0	0	TET0054_v1_10820|ID_74585275|_Abhydrolase_5_domain-containing_protein_[Tetrasphaera_MAG_AAU_0054_AalW_18-Q3-R10-53_BA]	TET0191_v1_10026|ID_74607570|_Abhydrolase_5_domain-containing_protein_[Tetrasphaera_MAG_AAU_0191_Bjer_18-Q3-R1-45_BAT]	TET0379_v1_110146|ID_74601009|_Abhydrolase_5_domain-containing_protein_[Tetrasphaera_MAG_AAU_0379_EsbW_18-Q3-R4-48_BAT]	.	.	.	.
OG0003217	1	1	1	0	0	0	TET0054_v1_10821|ID_74585276|_conserved_membrane_protein_of_unknown_function_[Tetrasphaera_MAG_AAU_0054_AalW_18-Q3-R10-53_BA]	TET0191_v1_10027|ID_74607571|_conserved_membrane_protein_of_unknown_function_[Tetrasphaera_MAG_AAU_0191_Bjer_18-Q3-R1-45_BAT]	TET0379_v1_110145|ID_74601008|_conserved_membrane_protein_of_unknown_function_[Tetrasphaera_MAG_AAU_0379_EsbW_18-Q3-R4-48_BAT]	.	.	.	.
OG0003218	1	1	1	0	0	0	TET0054_v1_10826|ID_74585281|_protein_of_unknown_function_[Tetrasphaera_MAG_AAU_0054_AalW_18-Q3-R10-53_BA]	TET0191_v1_10032|ID_74607576|_protein_of_unknown_function_[Tetrasphaera_MAG_AAU_0191_Bjer_18-Q3-R1-45_BAT]	TET0379_v1_110140|ID_74601003|_protein_of_unknown_function_[Tetrasphaera_MAG_AAU_0379_EsbW_18-Q3-R4-48_BAT]	.	.	.	.
OG0003219	1	1	1	0	0	0	TET0054_v1_10833|ID_74585288|_protein_of_unknown_function_[Tetrasphaera_MAG_AAU_0054_AalW_18-Q3-R10-53_BA]	TET0191_v1_10039|ID_74607583|_protein_of_unknown_function_[Tetrasphaera_MAG_AAU_0191_Bjer_18-Q3-R1-45_BAT]	TET0379_v1_110133|ID_74600996|_protein_of_unknown_function_[Tetrasphaera_MAG_AAU_0379_EsbW_18-Q3-R4-48_BAT]	.	.	.	.
OG0003220	1	1	1	0	0	0	TET0054_v1_10844|ID_74585299|_protein_of_unknown_function_[Tetrasphaera_MAG_AAU_0054_AalW_18-Q3-R10-53_BA]	TET0191_v1_10050|ID_74607594|_protein_of_unknown_function_[Tetrasphaera_MAG_AAU_0191_Bjer_18-Q3-R1-45_BAT]	TET0379_v1_110122|ID_74600985|_Lon_N-terminal_domain-containing_protein_[Tetrasphaera_MAG_AAU_0379_EsbW_18-Q3-R4-48_BAT]	.	.	.	.
OG0003221	1	1	1	0	0	0	TET0054_v1_10850|ID_74585305|ftcD|_Glutamate_formimidoyltransferase_[Tetrasphaera_MAG_AAU_0054_AalW_18-Q3-R10-53_BA]	TET0191_v1_10056|ID_74607600|ftcD|_Glutamate_formimidoyltransferase_[Tetrasphaera_MAG_AAU_0191_Bjer_18-Q3-R1-45_BAT]	TET0379_v1_110116|ID_74600979|ftcD|_Glutamate_formimidoyltransferase_[Tetrasphaera_MAG_AAU_0379_EsbW_18-Q3-R4-48_BAT]	.	.	.	.
OG0003222	1	1	1	0	0	0	TET0054_v1_10852|ID_74585307|_conserved_protein_of_unknown_function_[Tetrasphaera_MAG_AAU_0054_AalW_18-Q3-R10-53_BA]	TET0191_v1_10058|ID_74607602|_conserved_protein_of_unknown_function_[Tetrasphaera_MAG_AAU_0191_Bjer_18-Q3-R1-45_BAT]	TET0379_v1_110114|ID_74600977|_conserved_protein_of_unknown_function_[Tetrasphaera_MAG_AAU_0379_EsbW_18-Q3-R4-48_BAT]	.	.	.	.
OG0003223	1	1	1	0	0	0	TET0054_v1_10860|ID_74585315|_Acyl-coenzyme_A_6-aminopenicillanic_acid_acyl-transferase_family_protein_[Tetrasphaera_MAG_AAU_0054_AalW_18-Q3-R10-53_BA]	TET0191_v1_10066|ID_74607610|_Acyl-coenzyme_A_6-aminopenicillanic_acid_acyl-transferase_family_protein_[Tetrasphaera_MAG_AAU_0191_Bjer_18-Q3-R1-45_BAT]	TET0379_v1_110106|ID_74600969|_Peptidase_C45_[Tetrasphaera_MAG_AAU_0379_EsbW_18-Q3-R4-48_BAT]	.	.	.	.
OG0003224	1	1	1	0	0	0	TET0054_v1_10867|ID_74585322|_protein_of_unknown_function_[Tetrasphaera_MAG_AAU_0054_AalW_18-Q3-R10-53_BA]	TET0191_v1_10073|ID_74607617|_protein_of_unknown_function_[Tetrasphaera_MAG_AAU_0191_Bjer_18-Q3-R1-45_BAT]	TET0379_v1_110100|ID_74600963|_protein_of_unknown_function_[Tetrasphaera_MAG_AAU_0379_EsbW_18-Q3-R4-48_BAT]	.	.	.	.
OG0003225	1	1	1	0	0	0	TET0054_v1_10868|ID_74585323|_Lactose_and_galactose_permease__GPH_translocator_family_[Tetrasphaera_MAG_AAU_0054_AalW_18-Q3-R10-53_BA]	TET0191_v1_10074|ID_74607618|_Lactose_and_galactose_permease__GPH_translocator_family_[Tetrasphaera_MAG_AAU_0191_Bjer_18-Q3-R1-45_BAT]	TET0379_v1_110098|ID_74600961|_Lactose_and_galactose_permease__GPH_translocator_family_[Tetrasphaera_MAG_AAU_0379_EsbW_18-Q3-R4-48_BAT]	.	.	.	.
OG0003226	1	1	1	0	0	0	TET0054_v1_10871|ID_74585326|_conserved_protein_of_unknown_function_[Tetrasphaera_MAG_AAU_0054_AalW_18-Q3-R10-53_BA]	TET0191_v1_10077|ID_74607621|_conserved_protein_of_unknown_function_[Tetrasphaera_MAG_AAU_0191_Bjer_18-Q3-R1-45_BAT]	TET0379_v1_110095|ID_74600958|_conserved_protein_of_unknown_function_[Tetrasphaera_MAG_AAU_0379_EsbW_18-Q3-R4-48_BAT]	.	.	.	.
OG0003227	1	1	1	0	0	0	TET0054_v1_10874|ID_74585329|_Metallopeptidase_family_M12-like_protein_[Tetrasphaera_MAG_AAU_0054_AalW_18-Q3-R10-53_BA]	TET0191_v1_10080|ID_74607624|_Metallopeptidase_family_M12-like_protein_[Tetrasphaera_MAG_AAU_0191_Bjer_18-Q3-R1-45_BAT]	TET0379_v1_110092|ID_74600955|_Metallopeptidase_family_M12-like_protein_[Tetrasphaera_MAG_AAU_0379_EsbW_18-Q3-R4-48_BAT]	.	.	.	.
OG0003228	1	1	1	0	0	0	TET0054_v1_10897|ID_74585352|_conserved_protein_of_unknown_function_[Tetrasphaera_MAG_AAU_0054_AalW_18-Q3-R10-53_BA]	TET0191_v1_10103|ID_74607647|_conserved_exported_protein_of_unknown_function_[Tetrasphaera_MAG_AAU_0191_Bjer_18-Q3-R1-45_BAT]	TET0379_v1_110071|ID_74600934|_conserved_protein_of_unknown_function_[Tetrasphaera_MAG_AAU_0379_EsbW_18-Q3-R4-48_BAT]	.	.	.	.
OG0003229	1	1	1	0	0	0	TET0054_v1_10908|ID_74585363|_putative_HTH_tetR-type_domain-containing_protein_[Tetrasphaera_MAG_AAU_0054_AalW_18-Q3-R10-53_BA]	TET0191_v1_10114|ID_74607658|_putative_HTH_tetR-type_domain-containing_protein_[Tetrasphaera_MAG_AAU_0191_Bjer_18-Q3-R1-45_BAT]	TET0379_v1_110056|ID_74600919|_putative_HTH_tetR-type_domain-containing_protein_[Tetrasphaera_MAG_AAU_0379_EsbW_18-Q3-R4-48_BAT]	.	.	.	.
OG0003230	1	1	1	0	0	0	TET0054_v1_10909|ID_74585364|_membrane_protein_of_unknown_function_[Tetrasphaera_MAG_AAU_0054_AalW_18-Q3-R10-53_BA]	TET0191_v1_10115|ID_74607659|_membrane_protein_of_unknown_function_[Tetrasphaera_MAG_AAU_0191_Bjer_18-Q3-R1-45_BAT]	TET0379_v1_110055|ID_74600918|_membrane_protein_of_unknown_function_[Tetrasphaera_MAG_AAU_0379_EsbW_18-Q3-R4-48_BAT]	.	.	.	.
OG0003231	1	1	1	0	0	0	TET0054_v1_10910|ID_74585365|_Monoamine_oxidase_[Tetrasphaera_MAG_AAU_0054_AalW_18-Q3-R10-53_BA]	TET0191_v1_10116|ID_74607660|_Monoamine_oxidase_[Tetrasphaera_MAG_AAU_0191_Bjer_18-Q3-R1-45_BAT]	TET0379_v1_110053|ID_74600916|_Monoamine_oxidase_[Tetrasphaera_MAG_AAU_0379_EsbW_18-Q3-R4-48_BAT]	.	.	.	.
OG0003232	1	1	1	0	0	0	TET0054_v1_10920|ID_74585375|_protein_of_unknown_function_[Tetrasphaera_MAG_AAU_0054_AalW_18-Q3-R10-53_BA]	TET0191_v1_10127|ID_74607671|_protein_of_unknown_function_[Tetrasphaera_MAG_AAU_0191_Bjer_18-Q3-R1-45_BAT]	TET0379_v1_110043|ID_74600906|_protein_of_unknown_function_[Tetrasphaera_MAG_AAU_0379_EsbW_18-Q3-R4-48_BAT]	.	.	.	.
OG0003233	1	1	1	0	0	0	TET0054_v1_10921|ID_74585376|_conserved_membrane_protein_of_unknown_function_[Tetrasphaera_MAG_AAU_0054_AalW_18-Q3-R10-53_BA]	TET0191_v1_10128|ID_74607672|_conserved_membrane_protein_of_unknown_function_[Tetrasphaera_MAG_AAU_0191_Bjer_18-Q3-R1-45_BAT]	TET0379_v1_110042|ID_74600905|_conserved_membrane_protein_of_unknown_function_[Tetrasphaera_MAG_AAU_0379_EsbW_18-Q3-R4-48_BAT]	.	.	.	.
OG0003234	1	1	1	0	0	0	TET0054_v1_10928|ID_74585383|_Predicted_nucleotidyltransferase_[Tetrasphaera_MAG_AAU_0054_AalW_18-Q3-R10-53_BA]	TET0191_v1_10136|ID_74607680|_Predicted_nucleotidyltransferase_[Tetrasphaera_MAG_AAU_0191_Bjer_18-Q3-R1-45_BAT]	TET0379_v1_110035|ID_74600898|_Predicted_nucleotidyltransferase_[Tetrasphaera_MAG_AAU_0379_EsbW_18-Q3-R4-48_BAT]	.	.	.	.
OG0003235	1	1	1	0	0	0	TET0054_v1_10993|ID_74585448|larC|_Pyridinium-3_5-bisthiocarboxylic_acid_mononucleotide_nickel_insertion_protein_[Tetrasphaera_MAG_AAU_0054_AalW_18-Q3-R10-53_BA]	TET0191_v1_10201|ID_74607745|larC|_Pyridinium-3_5-bisthiocarboxylic_acid_mononucleotide_nickel_insertion_protein_[Tetrasphaera_MAG_AAU_0191_Bjer_18-Q3-R1-45_BAT]	TET0379_v1_100047|ID_74600847|larC|_Pyridinium-3_5-bisthiocarboxylic_acid_mononucleotide_nickel_insertion_protein_[Tetrasphaera_MAG_AAU_0379_EsbW_18-Q3-R4-48_BAT]	.	.	.	.
OG0003236	1	1	1	0	0	0	TET0054_v1_10994|ID_74585449|larB|_Pyridinium-3_5-biscarboxylic_acid_mononucleotide_synthase_[Tetrasphaera_MAG_AAU_0054_AalW_18-Q3-R10-53_BA]	TET0191_v1_10202|ID_74607746|larB|_Pyridinium-3_5-biscarboxylic_acid_mononucleotide_synthase_[Tetrasphaera_MAG_AAU_0191_Bjer_18-Q3-R1-45_BAT]	TET0379_v1_100046|ID_74600846|_protein_of_unknown_function_[Tetrasphaera_MAG_AAU_0379_EsbW_18-Q3-R4-48_BAT]	.	.	.	.
OG0003237	1	1	1	0	0	0	TET0054_v1_10995|ID_74585450|_Asparagine_synthetase_domain-containing_protein_[Tetrasphaera_MAG_AAU_0054_AalW_18-Q3-R10-53_BA]	TET0191_v1_10203|ID_74607747|_Asparagine_synthetase_domain-containing_protein_[Tetrasphaera_MAG_AAU_0191_Bjer_18-Q3-R1-45_BAT]	TET0379_v1_100044|ID_74600844|_Asparagine_synthetase_domain-containing_protein_[Tetrasphaera_MAG_AAU_0379_EsbW_18-Q3-R4-48_BAT]	.	.	.	.
OG0003238	1	1	1	0	0	0	TET0054_v1_10998|ID_74585453|_Lar_N_domain-containing_protein_[Tetrasphaera_MAG_AAU_0054_AalW_18-Q3-R10-53_BA]	TET0191_v1_10206|ID_74607750|_Lar_N_domain-containing_protein_[Tetrasphaera_MAG_AAU_0191_Bjer_18-Q3-R1-45_BAT]	TET0379_v1_100040|ID_74600840|_Lar_N_domain-containing_protein_[Tetrasphaera_MAG_AAU_0379_EsbW_18-Q3-R4-48_BAT]	.	.	.	.
OG0003239	1	1	1	0	0	0	TET0054_v1_10999|ID_74585454|uxaC|_Uronate_isomerase_[Tetrasphaera_MAG_AAU_0054_AalW_18-Q3-R10-53_BA]	TET0191_v1_10207|ID_74607751|uxaC|_Uronate_isomerase_[Tetrasphaera_MAG_AAU_0191_Bjer_18-Q3-R1-45_BAT]	TET0379_v1_100039|ID_74600839|uxaC|_Uronate_isomerase_[Tetrasphaera_MAG_AAU_0379_EsbW_18-Q3-R4-48_BAT]	.	.	.	.
OG0003240	1	1	1	0	0	0	TET0054_v1_11000|ID_74585455|_D-mannonate_oxidoreductase_[Tetrasphaera_MAG_AAU_0054_AalW_18-Q3-R10-53_BA]	TET0191_v1_10208|ID_74607752|_D-mannonate_oxidoreductase_[Tetrasphaera_MAG_AAU_0191_Bjer_18-Q3-R1-45_BAT]	TET0379_v1_100038|ID_74600838|_D-mannonate_oxidoreductase_[Tetrasphaera_MAG_AAU_0379_EsbW_18-Q3-R4-48_BAT]	.	.	.	.
OG0003241	1	1	1	0	0	0	TET0054_v1_11001|ID_74585456|_protein_of_unknown_function_[Tetrasphaera_MAG_AAU_0054_AalW_18-Q3-R10-53_BA]	TET0191_v1_10209|ID_74607753|_protein_of_unknown_function_[Tetrasphaera_MAG_AAU_0191_Bjer_18-Q3-R1-45_BAT]	TET0379_v1_100037|ID_74600837|_protein_of_unknown_function_[Tetrasphaera_MAG_AAU_0379_EsbW_18-Q3-R4-48_BAT]	.	.	.	.
OG0003242	1	1	1	0	0	0	TET0054_v1_11002|ID_74585457|uidB|_Glucuronide_carrier_protein_[Tetrasphaera_MAG_AAU_0054_AalW_18-Q3-R10-53_BA]	TET0191_v1_10210|ID_74607754|uidB|_Glucuronide_carrier_protein_[Tetrasphaera_MAG_AAU_0191_Bjer_18-Q3-R1-45_BAT]	TET0379_v1_100036|ID_74600836|uidB|_Glucuronide_carrier_protein_[Tetrasphaera_MAG_AAU_0379_EsbW_18-Q3-R4-48_BAT]	.	.	.	.
OG0003243	1	1	1	0	0	0	TET0054_v1_11005|ID_74585460|_Protein-S-isoprenylcysteine_O-methyltransferase_Ste14_[Tetrasphaera_MAG_AAU_0054_AalW_18-Q3-R10-53_BA]	TET0191_v1_10214|ID_74607758|_Protein-S-isoprenylcysteine_O-methyltransferase_Ste14_[Tetrasphaera_MAG_AAU_0191_Bjer_18-Q3-R1-45_BAT]	TET0379_v1_100032|ID_74600832|_membrane_protein_of_unknown_function_[Tetrasphaera_MAG_AAU_0379_EsbW_18-Q3-R4-48_BAT]	.	.	.	.
OG0003244	1	1	1	0	0	0	TET0054_v1_11013|ID_74585468|_conserved_membrane_protein_of_unknown_function_[Tetrasphaera_MAG_AAU_0054_AalW_18-Q3-R10-53_BA]	TET0191_v1_10222|ID_74607766|_conserved_membrane_protein_of_unknown_function_[Tetrasphaera_MAG_AAU_0191_Bjer_18-Q3-R1-45_BAT]	TET0379_v1_100018|ID_74600818|_conserved_membrane_protein_of_unknown_function_[Tetrasphaera_MAG_AAU_0379_EsbW_18-Q3-R4-48_BAT]	.	.	.	.
OG0003245	1	1	1	0	0	0	TET0054_v1_11017|ID_74585472|_exported_protein_of_unknown_function_[Tetrasphaera_MAG_AAU_0054_AalW_18-Q3-R10-53_BA]	TET0191_v1_10226|ID_74607770|_exported_protein_of_unknown_function_[Tetrasphaera_MAG_AAU_0191_Bjer_18-Q3-R1-45_BAT]	TET0379_v1_100009|ID_74600809|_protein_of_unknown_function_[Tetrasphaera_MAG_AAU_0379_EsbW_18-Q3-R4-48_BAT]	.	.	.	.
OG0003246	1	1	1	0	0	0	TET0054_v1_11019|ID_74585474|_conserved_exported_protein_of_unknown_function_[Tetrasphaera_MAG_AAU_0054_AalW_18-Q3-R10-53_BA]	TET0191_v1_10228|ID_74607772|_conserved_exported_protein_of_unknown_function_[Tetrasphaera_MAG_AAU_0191_Bjer_18-Q3-R1-45_BAT]	TET0379_v1_130011|ID_74601874|_protein_of_unknown_function_[Tetrasphaera_MAG_AAU_0379_EsbW_18-Q3-R4-48_BAT]	.	.	.	.
OG0003247	1	1	1	0	0	0	TET0054_v1_11046|ID_74585501|_exported_protein_of_unknown_function_[Tetrasphaera_MAG_AAU_0054_AalW_18-Q3-R10-53_BA]	TET0191_v1_10255|ID_74607799|_exported_protein_of_unknown_function_[Tetrasphaera_MAG_AAU_0191_Bjer_18-Q3-R1-45_BAT]	TET0379_v1_130039|ID_74601902|_protein_of_unknown_function_[Tetrasphaera_MAG_AAU_0379_EsbW_18-Q3-R4-48_BAT]	.	.	.	.
OG0003248	1	1	1	0	0	0	TET0054_v1_11050|ID_74585505|_conserved_protein_of_unknown_function_[Tetrasphaera_MAG_AAU_0054_AalW_18-Q3-R10-53_BA]	TET0191_v1_10259|ID_74607803|_conserved_protein_of_unknown_function_[Tetrasphaera_MAG_AAU_0191_Bjer_18-Q3-R1-45_BAT]	TET0379_v1_70041|ID_74600759|_protein_of_unknown_function_[Tetrasphaera_MAG_AAU_0379_EsbW_18-Q3-R4-48_BAT]	.	.	.	.
OG0003249	1	1	1	0	0	0	TET0054_v1_11087|ID_74585542|_conserved_exported_protein_of_unknown_function_[Tetrasphaera_MAG_AAU_0054_AalW_18-Q3-R10-53_BA]	TET0191_v1_10296|ID_74607840|_conserved_exported_protein_of_unknown_function_[Tetrasphaera_MAG_AAU_0191_Bjer_18-Q3-R1-45_BAT]	TET0379_v1_140009|ID_74601911|_conserved_exported_protein_of_unknown_function_[Tetrasphaera_MAG_AAU_0379_EsbW_18-Q3-R4-48_BAT]	.	.	.	.
OG0003250	1	1	1	0	0	0	TET0054_v1_11093|ID_74585548|_protein_of_unknown_function_[Tetrasphaera_MAG_AAU_0054_AalW_18-Q3-R10-53_BA]	TET0191_v1_10303|ID_74607847|_protein_of_unknown_function_[Tetrasphaera_MAG_AAU_0191_Bjer_18-Q3-R1-45_BAT]	TET0379_v1_140015|ID_74601917|_protein_of_unknown_function_[Tetrasphaera_MAG_AAU_0379_EsbW_18-Q3-R4-48_BAT]	.	.	.	.
OG0003251	1	1	1	0	0	0	TET0054_v1_11095|ID_74585550|_protein_of_unknown_function_[Tetrasphaera_MAG_AAU_0054_AalW_18-Q3-R10-53_BA]	TET0191_v1_10305|ID_74607849|_protein_of_unknown_function_[Tetrasphaera_MAG_AAU_0191_Bjer_18-Q3-R1-45_BAT]	TET0379_v1_140017|ID_74601919|_protein_of_unknown_function_[Tetrasphaera_MAG_AAU_0379_EsbW_18-Q3-R4-48_BAT]	.	.	.	.
OG0003252	1	1	1	0	0	0	TET0054_v1_11099|ID_74585554|_protein_of_unknown_function_[Tetrasphaera_MAG_AAU_0054_AalW_18-Q3-R10-53_BA]	TET0191_v1_10309|ID_74607853|_protein_of_unknown_function_[Tetrasphaera_MAG_AAU_0191_Bjer_18-Q3-R1-45_BAT]	TET0379_v1_140022|ID_74601924|_protein_of_unknown_function_[Tetrasphaera_MAG_AAU_0379_EsbW_18-Q3-R4-48_BAT]	.	.	.	.
OG0003253	1	1	1	0	0	0	TET0054_v1_11100|ID_74585555|_putative_SMI1_/_KNR4_family_[Tetrasphaera_MAG_AAU_0054_AalW_18-Q3-R10-53_BA]	TET0191_v1_10310|ID_74607854|_putative_SMI1_/_KNR4_family_[Tetrasphaera_MAG_AAU_0191_Bjer_18-Q3-R1-45_BAT]	TET0379_v1_140023|ID_74601925|_putative_SMI1_KNR4_domain-containing_protein_[Tetrasphaera_MAG_AAU_0379_EsbW_18-Q3-R4-48_BAT]	.	.	.	.
OG0003254	1	1	1	0	0	0	TET0054_v1_11101|ID_74585556|_protein_of_unknown_function_[Tetrasphaera_MAG_AAU_0054_AalW_18-Q3-R10-53_BA]	TET0191_v1_10311|ID_74607855|_protein_of_unknown_function_[Tetrasphaera_MAG_AAU_0191_Bjer_18-Q3-R1-45_BAT]	TET0379_v1_140024|ID_74601926|_protein_of_unknown_function_[Tetrasphaera_MAG_AAU_0379_EsbW_18-Q3-R4-48_BAT]	.	.	.	.
OG0003255	1	1	1	0	0	0	TET0054_v1_11115|ID_74585570|_protein_of_unknown_function_[Tetrasphaera_MAG_AAU_0054_AalW_18-Q3-R10-53_BA]	TET0191_v1_10325|ID_74607869|_protein_of_unknown_function_[Tetrasphaera_MAG_AAU_0191_Bjer_18-Q3-R1-45_BAT]	TET0379_v1_140040|ID_74601942|_protein_of_unknown_function_[Tetrasphaera_MAG_AAU_0379_EsbW_18-Q3-R4-48_BAT]	.	.	.	.
OG0003256	1	1	1	0	0	0	TET0054_v1_11137|ID_74585592|_conserved_membrane_protein_of_unknown_function_[Tetrasphaera_MAG_AAU_0054_AalW_18-Q3-R10-53_BA]	TET0191_v1_10347|ID_74607891|_conserved_membrane_protein_of_unknown_function_[Tetrasphaera_MAG_AAU_0191_Bjer_18-Q3-R1-45_BAT]	TET0379_v1_140061|ID_74601963|_conserved_membrane_protein_of_unknown_function_[Tetrasphaera_MAG_AAU_0379_EsbW_18-Q3-R4-48_BAT]	.	.	.	.
OG0003257	1	1	1	0	0	0	TET0054_v1_11138|ID_74585593|_D-lactate_dehydrogenase_[Tetrasphaera_MAG_AAU_0054_AalW_18-Q3-R10-53_BA]	TET0191_v1_10348|ID_74607892|_D-lactate_dehydrogenase_[Tetrasphaera_MAG_AAU_0191_Bjer_18-Q3-R1-45_BAT]	TET0379_v1_140062|ID_74601964|_D-lactate_dehydrogenase_[Tetrasphaera_MAG_AAU_0379_EsbW_18-Q3-R4-48_BAT]	.	.	.	.
OG0003258	1	1	1	0	0	0	TET0054_v1_11140|ID_74585595|_Kinase_[Tetrasphaera_MAG_AAU_0054_AalW_18-Q3-R10-53_BA]	TET0191_v1_10350|ID_74607894|_Kinase_[Tetrasphaera_MAG_AAU_0191_Bjer_18-Q3-R1-45_BAT]	TET0379_v1_140064|ID_74601966|_Kinase_[Tetrasphaera_MAG_AAU_0379_EsbW_18-Q3-R4-48_BAT]	.	.	.	.
OG0003259	1	1	1	0	0	0	TET0054_v1_11148|ID_74585603|_protein_of_unknown_function_[Tetrasphaera_MAG_AAU_0054_AalW_18-Q3-R10-53_BA]	TET0191_v1_10358|ID_74607902|_protein_of_unknown_function_[Tetrasphaera_MAG_AAU_0191_Bjer_18-Q3-R1-45_BAT]	TET0379_v1_140073|ID_74601975|_protein_of_unknown_function_[Tetrasphaera_MAG_AAU_0379_EsbW_18-Q3-R4-48_BAT]	.	.	.	.
OG0003260	1	1	1	0	0	0	TET0054_v1_11156|ID_74585611|_protein_of_unknown_function_[Tetrasphaera_MAG_AAU_0054_AalW_18-Q3-R10-53_BA]	TET0191_v1_10366|ID_74607910|_protein_of_unknown_function_[Tetrasphaera_MAG_AAU_0191_Bjer_18-Q3-R1-45_BAT]	TET0379_v1_140082|ID_74601984|_protein_of_unknown_function_[Tetrasphaera_MAG_AAU_0379_EsbW_18-Q3-R4-48_BAT]	.	.	.	.
OG0003261	1	1	1	0	0	0	TET0054_v1_11165|ID_74585620|_protein_of_unknown_function_[Tetrasphaera_MAG_AAU_0054_AalW_18-Q3-R10-53_BA]	TET0191_v1_10375|ID_74607919|_protein_of_unknown_function_[Tetrasphaera_MAG_AAU_0191_Bjer_18-Q3-R1-45_BAT]	TET0379_v1_140091|ID_74601993|_protein_of_unknown_function_[Tetrasphaera_MAG_AAU_0379_EsbW_18-Q3-R4-48_BAT]	.	.	.	.
OG0003262	1	1	1	0	0	0	TET0054_v1_11166|ID_74585621|_putative_SMI1_/_KNR4_family_[Tetrasphaera_MAG_AAU_0054_AalW_18-Q3-R10-53_BA]	TET0191_v1_10376|ID_74607920|_putative_SMI1_/_KNR4_family_[Tetrasphaera_MAG_AAU_0191_Bjer_18-Q3-R1-45_BAT]	TET0379_v1_140092|ID_74601994|_putative_SMI1_/_KNR4_family_[Tetrasphaera_MAG_AAU_0379_EsbW_18-Q3-R4-48_BAT]	.	.	.	.
OG0003263	1	1	1	0	0	0	TET0054_v1_11167|ID_74585622|_protein_of_unknown_function_[Tetrasphaera_MAG_AAU_0054_AalW_18-Q3-R10-53_BA]	TET0191_v1_10379|ID_74607923|_protein_of_unknown_function_[Tetrasphaera_MAG_AAU_0191_Bjer_18-Q3-R1-45_BAT]	TET0379_v1_140096|ID_74601998|_protein_of_unknown_function_[Tetrasphaera_MAG_AAU_0379_EsbW_18-Q3-R4-48_BAT]	.	.	.	.
OG0003264	1	1	1	0	0	0	TET0054_v1_11168|ID_74585623|_protein_of_unknown_function_[Tetrasphaera_MAG_AAU_0054_AalW_18-Q3-R10-53_BA]	TET0191_v1_10377|ID_74607921|_protein_of_unknown_function_[Tetrasphaera_MAG_AAU_0191_Bjer_18-Q3-R1-45_BAT]	TET0379_v1_140093|ID_74601995|_protein_of_unknown_function_[Tetrasphaera_MAG_AAU_0379_EsbW_18-Q3-R4-48_BAT]	.	.	.	.
OG0003265	1	1	1	0	0	0	TET0054_v1_11169|ID_74585624|_putative_SMI1/KNR4_family_protein_[Tetrasphaera_MAG_AAU_0054_AalW_18-Q3-R10-53_BA]	TET0191_v1_10378|ID_74607922|_putative_SMI1/KNR4_family_protein_[Tetrasphaera_MAG_AAU_0191_Bjer_18-Q3-R1-45_BAT]	TET0379_v1_140095|ID_74601997|_putative_SMI1/KNR4_family_protein_[Tetrasphaera_MAG_AAU_0379_EsbW_18-Q3-R4-48_BAT]	.	.	.	.
OG0003266	1	1	1	0	0	0	TET0054_v1_11179|ID_74585634|_Rieske_domain-containing_protein_[Tetrasphaera_MAG_AAU_0054_AalW_18-Q3-R10-53_BA]	TET0191_v1_10391|ID_74607935|_Rieske_domain-containing_protein_[Tetrasphaera_MAG_AAU_0191_Bjer_18-Q3-R1-45_BAT]	TET0379_v1_140108|ID_74602010|_Rieske_domain-containing_protein_[Tetrasphaera_MAG_AAU_0379_EsbW_18-Q3-R4-48_BAT]	.	.	.	.
OG0003267	1	1	1	0	0	0	TET0054_v1_11191|ID_74585646|_Trans-aconitate_methyltransferase_[Tetrasphaera_MAG_AAU_0054_AalW_18-Q3-R10-53_BA]	TET0191_v1_10404|ID_74607948|_Trans-aconitate_methyltransferase_[Tetrasphaera_MAG_AAU_0191_Bjer_18-Q3-R1-45_BAT]	TET0379_v1_140122|ID_74602024|_Trans-aconitate_methyltransferase_[Tetrasphaera_MAG_AAU_0379_EsbW_18-Q3-R4-48_BAT]	.	.	.	.
OG0003268	1	1	1	0	0	0	TET0054_v1_11192|ID_74585647|_membrane_protein_of_unknown_function_[Tetrasphaera_MAG_AAU_0054_AalW_18-Q3-R10-53_BA]	TET0191_v1_10405|ID_74607949|_membrane_protein_of_unknown_function_[Tetrasphaera_MAG_AAU_0191_Bjer_18-Q3-R1-45_BAT]	TET0379_v1_140124|ID_74602026|_membrane_protein_of_unknown_function_[Tetrasphaera_MAG_AAU_0379_EsbW_18-Q3-R4-48_BAT]	.	.	.	.
OG0003269	1	1	1	0	0	0	TET0054_v1_11201|ID_74585656|_putative_Mitogen-activated_protein_kinase_kinase_kinase_[Tetrasphaera_MAG_AAU_0054_AalW_18-Q3-R10-53_BA]	TET0191_v1_10414|ID_74607958|_putative_Mitogen-activated_protein_kinase_kinase_kinase_[Tetrasphaera_MAG_AAU_0191_Bjer_18-Q3-R1-45_BAT]	TET0379_v1_140133|ID_74602035|_putative_Mitogen-activated_protein_kinase_kinase_kinase_[Tetrasphaera_MAG_AAU_0379_EsbW_18-Q3-R4-48_BAT]	.	.	.	.
OG0003270	1	1	1	0	0	0	TET0054_v1_11213|ID_74585668|_protein_of_unknown_function_[Tetrasphaera_MAG_AAU_0054_AalW_18-Q3-R10-53_BA]	TET0191_v1_10426|ID_74607970|_protein_of_unknown_function_[Tetrasphaera_MAG_AAU_0191_Bjer_18-Q3-R1-45_BAT]	TET0379_v1_140145|ID_74602047|_protein_of_unknown_function_[Tetrasphaera_MAG_AAU_0379_EsbW_18-Q3-R4-48_BAT]	.	.	.	.
OG0003271	1	1	1	0	0	0	TET0054_v1_11253|ID_74585708|_putative_integral_inner_membrane_protein_[Tetrasphaera_MAG_AAU_0054_AalW_18-Q3-R10-53_BA]	TET0191_v1_10466|ID_74608010|_putative_integral_inner_membrane_protein_[Tetrasphaera_MAG_AAU_0191_Bjer_18-Q3-R1-45_BAT]	TET0379_v1_150039|ID_74602127|_putative_integral_inner_membrane_protein_[Tetrasphaera_MAG_AAU_0379_EsbW_18-Q3-R4-48_BAT]	.	.	.	.
OG0003272	1	1	1	0	0	0	TET0054_v1_11262|ID_74585717|_protein_of_unknown_function_[Tetrasphaera_MAG_AAU_0054_AalW_18-Q3-R10-53_BA]	TET0191_v1_10475|ID_74608019|_protein_of_unknown_function_[Tetrasphaera_MAG_AAU_0191_Bjer_18-Q3-R1-45_BAT]	TET0379_v1_150044|ID_74602132|_protein_of_unknown_function_[Tetrasphaera_MAG_AAU_0379_EsbW_18-Q3-R4-48_BAT]	.	.	.	.
OG0003273	1	1	1	0	0	0	TET0054_v1_11274|ID_74585729|_protein_of_unknown_function_[Tetrasphaera_MAG_AAU_0054_AalW_18-Q3-R10-53_BA]	TET0191_v1_10488|ID_74608032|_protein_of_unknown_function_[Tetrasphaera_MAG_AAU_0191_Bjer_18-Q3-R1-45_BAT]	TET0379_v1_150055|ID_74602143|_protein_of_unknown_function_[Tetrasphaera_MAG_AAU_0379_EsbW_18-Q3-R4-48_BAT]	.	.	.	.
OG0003274	1	1	1	0	0	0	TET0054_v1_11276|ID_74585731|_conserved_protein_of_unknown_function_[Tetrasphaera_MAG_AAU_0054_AalW_18-Q3-R10-53_BA]	TET0191_v1_10490|ID_74608034|_conserved_protein_of_unknown_function_[Tetrasphaera_MAG_AAU_0191_Bjer_18-Q3-R1-45_BAT]	TET0379_v1_150057|ID_74602145|_conserved_protein_of_unknown_function_[Tetrasphaera_MAG_AAU_0379_EsbW_18-Q3-R4-48_BAT]	.	.	.	.
OG0003275	1	1	1	0	0	0	TET0054_v1_11304|ID_74585759|_putative_Zn-dependent_peptidase_[Tetrasphaera_MAG_AAU_0054_AalW_18-Q3-R10-53_BA]	TET0191_v1_10519|ID_74608063|_conserved_protein_of_unknown_function_[Tetrasphaera_MAG_AAU_0191_Bjer_18-Q3-R1-45_BAT]	TET0379_v1_150082|ID_74602170|_conserved_protein_of_unknown_function_[Tetrasphaera_MAG_AAU_0379_EsbW_18-Q3-R4-48_BAT]	.	.	.	.
OG0003276	1	1	1	0	0	0	TET0054_v1_11315|ID_74585770|_protein_of_unknown_function_[Tetrasphaera_MAG_AAU_0054_AalW_18-Q3-R10-53_BA]	TET0191_v1_10531|ID_74608075|_protein_of_unknown_function_[Tetrasphaera_MAG_AAU_0191_Bjer_18-Q3-R1-45_BAT]	TET0379_v1_150098|ID_74602186|_protein_of_unknown_function_[Tetrasphaera_MAG_AAU_0379_EsbW_18-Q3-R4-48_BAT]	.	.	.	.
OG0003277	1	1	1	0	0	0	TET0054_v1_20012|ID_74585802|_conserved_protein_of_unknown_function_[Tetrasphaera_MAG_AAU_0054_AalW_18-Q3-R10-53_BA]	TET0191_v1_10560|ID_74608104|_conserved_protein_of_unknown_function_[Tetrasphaera_MAG_AAU_0191_Bjer_18-Q3-R1-45_BAT]	TET0379_v1_150119|ID_74602207|_conserved_protein_of_unknown_function_[Tetrasphaera_MAG_AAU_0379_EsbW_18-Q3-R4-48_BAT]	.	.	.	.
OG0003278	1	1	1	0	0	0	TET0054_v1_20031|ID_74585821|_YHYH_domain-containing_protein_[Tetrasphaera_MAG_AAU_0054_AalW_18-Q3-R10-53_BA]	TET0191_v1_10585|ID_74608129|_YHYH_domain-containing_protein_[Tetrasphaera_MAG_AAU_0191_Bjer_18-Q3-R1-45_BAT]	TET0379_v1_150137|ID_74602225|_YHYH_domain-containing_protein_[Tetrasphaera_MAG_AAU_0379_EsbW_18-Q3-R4-48_BAT]	.	.	.	.
OG0003279	1	1	1	0	0	0	TET0054_v1_20043|ID_74585833|_protein_of_unknown_function_[Tetrasphaera_MAG_AAU_0054_AalW_18-Q3-R10-53_BA]	TET0191_v1_10597|ID_74608141|_protein_of_unknown_function_[Tetrasphaera_MAG_AAU_0191_Bjer_18-Q3-R1-45_BAT]	TET0379_v1_150150|ID_74602238|_protein_of_unknown_function_[Tetrasphaera_MAG_AAU_0379_EsbW_18-Q3-R4-48_BAT]	.	.	.	.
OG0003280	1	1	1	0	0	0	TET0054_v1_20051|ID_74585841|_protein_of_unknown_function_[Tetrasphaera_MAG_AAU_0054_AalW_18-Q3-R10-53_BA]	TET0191_v1_10604|ID_74608148|_protein_of_unknown_function_[Tetrasphaera_MAG_AAU_0191_Bjer_18-Q3-R1-45_BAT]	TET0379_v1_150159|ID_74602247|_protein_of_unknown_function_[Tetrasphaera_MAG_AAU_0379_EsbW_18-Q3-R4-48_BAT]	.	.	.	.
OG0003281	1	1	1	0	0	0	TET0054_v1_20052|ID_74585842|_membrane_protein_of_unknown_function_[Tetrasphaera_MAG_AAU_0054_AalW_18-Q3-R10-53_BA]	TET0191_v1_10605|ID_74608149|_membrane_protein_of_unknown_function_[Tetrasphaera_MAG_AAU_0191_Bjer_18-Q3-R1-45_BAT]	TET0379_v1_150160|ID_74602248|_membrane_protein_of_unknown_function_[Tetrasphaera_MAG_AAU_0379_EsbW_18-Q3-R4-48_BAT]	.	.	.	.
OG0003282	1	1	1	0	0	0	TET0054_v1_20054|ID_74585844|_putative_CPBP_family_intramembrane_metalloprotease_[Tetrasphaera_MAG_AAU_0054_AalW_18-Q3-R10-53_BA]	TET0191_v1_10607|ID_74608151|_putative_CPBP_family_intramembrane_metalloprotease_[Tetrasphaera_MAG_AAU_0191_Bjer_18-Q3-R1-45_BAT]	TET0379_v1_150162|ID_74602250|_putative_CPBP_family_intramembrane_metalloprotease_[Tetrasphaera_MAG_AAU_0379_EsbW_18-Q3-R4-48_BAT]	.	.	.	.
OG0003283	1	1	1	0	0	0	TET0054_v1_20067|ID_74585857|_membrane_protein_of_unknown_function_[Tetrasphaera_MAG_AAU_0054_AalW_18-Q3-R10-53_BA]	TET0191_v1_10621|ID_74608165|_membrane_protein_of_unknown_function_[Tetrasphaera_MAG_AAU_0191_Bjer_18-Q3-R1-45_BAT]	TET0379_v1_150176|ID_74602264|_protein_of_unknown_function_[Tetrasphaera_MAG_AAU_0379_EsbW_18-Q3-R4-48_BAT]	.	.	.	.
OG0003284	1	1	1	0	0	0	TET0054_v1_20068|ID_74585858|_protein_of_unknown_function_[Tetrasphaera_MAG_AAU_0054_AalW_18-Q3-R10-53_BA]	TET0191_v1_10622|ID_74608166|_protein_of_unknown_function_[Tetrasphaera_MAG_AAU_0191_Bjer_18-Q3-R1-45_BAT]	TET0379_v1_150178|ID_74602266|_protein_of_unknown_function_[Tetrasphaera_MAG_AAU_0379_EsbW_18-Q3-R4-48_BAT]	.	.	.	.
OG0003285	1	1	1	0	0	0	TET0054_v1_20069|ID_74585859|_protein_of_unknown_function_[Tetrasphaera_MAG_AAU_0054_AalW_18-Q3-R10-53_BA]	TET0191_v1_10623|ID_74608167|_protein_of_unknown_function_[Tetrasphaera_MAG_AAU_0191_Bjer_18-Q3-R1-45_BAT]	TET0379_v1_150179|ID_74602267|_protein_of_unknown_function_[Tetrasphaera_MAG_AAU_0379_EsbW_18-Q3-R4-48_BAT]	.	.	.	.
OG0003286	1	1	1	0	0	0	TET0054_v1_20071|ID_74585861|_protein_of_unknown_function_[Tetrasphaera_MAG_AAU_0054_AalW_18-Q3-R10-53_BA]	TET0191_v1_10625|ID_74608169|_protein_of_unknown_function_[Tetrasphaera_MAG_AAU_0191_Bjer_18-Q3-R1-45_BAT]	TET0379_v1_150181|ID_74602269|_protein_of_unknown_function_[Tetrasphaera_MAG_AAU_0379_EsbW_18-Q3-R4-48_BAT]	.	.	.	.
OG0003287	1	1	1	0	0	0	TET0054_v1_20078|ID_74585868|_Glycoside_hydrolase_family_3_protein_[Tetrasphaera_MAG_AAU_0054_AalW_18-Q3-R10-53_BA]	TET0191_v1_10632|ID_74608176|_Glycoside_hydrolase_family_3_protein_[Tetrasphaera_MAG_AAU_0191_Bjer_18-Q3-R1-45_BAT]	TET0379_v1_150188|ID_74602276|_Glycoside_hydrolase_family_3_protein_[Tetrasphaera_MAG_AAU_0379_EsbW_18-Q3-R4-48_BAT]	.	.	.	.
OG0003288	1	1	1	0	0	0	TET0054_v1_20079|ID_74585869|_conserved_protein_of_unknown_function_[Tetrasphaera_MAG_AAU_0054_AalW_18-Q3-R10-53_BA]	TET0191_v1_10633|ID_74608177|_conserved_protein_of_unknown_function_[Tetrasphaera_MAG_AAU_0191_Bjer_18-Q3-R1-45_BAT]	TET0379_v1_150189|ID_74602277|_conserved_protein_of_unknown_function_[Tetrasphaera_MAG_AAU_0379_EsbW_18-Q3-R4-48_BAT]	.	.	.	.
OG0003289	1	1	1	0	0	0	TET0054_v1_20080|ID_74585870|_Gluconokinase_[Tetrasphaera_MAG_AAU_0054_AalW_18-Q3-R10-53_BA]	TET0191_v1_10634|ID_74608178|_Gluconokinase_[Tetrasphaera_MAG_AAU_0191_Bjer_18-Q3-R1-45_BAT]	TET0379_v1_150190|ID_74602278|_Gluconokinase_[Tetrasphaera_MAG_AAU_0379_EsbW_18-Q3-R4-48_BAT]	.	.	.	.
OG0003290	1	1	1	0	0	0	TET0054_v1_20096|ID_74585886|_conserved_exported_protein_of_unknown_function_[Tetrasphaera_MAG_AAU_0054_AalW_18-Q3-R10-53_BA]	TET0191_v1_10652|ID_74608196|_conserved_exported_protein_of_unknown_function_[Tetrasphaera_MAG_AAU_0191_Bjer_18-Q3-R1-45_BAT]	TET0379_v1_150207|ID_74602295|_conserved_exported_protein_of_unknown_function_[Tetrasphaera_MAG_AAU_0379_EsbW_18-Q3-R4-48_BAT]	.	.	.	.
OG0003295	1	1	1	0	0	0	TET0054_v1_20200|ID_74585990|_protein_of_unknown_function_[Tetrasphaera_MAG_AAU_0054_AalW_18-Q3-R10-53_BA]	TET0191_v1_20119|ID_74608439|_protein_of_unknown_function_[Tetrasphaera_MAG_AAU_0191_Bjer_18-Q3-R1-45_BAT]	TET0379_v1_10118|ID_74599459|_protein_of_unknown_function_[Tetrasphaera_MAG_AAU_0379_EsbW_18-Q3-R4-48_BAT]	.	.	.	.
OG0003296	1	1	1	0	0	0	TET0054_v1_20201|ID_74585991|_conserved_membrane_protein_of_unknown_function_[Tetrasphaera_MAG_AAU_0054_AalW_18-Q3-R10-53_BA]	TET0191_v1_20120|ID_74608440|_conserved_membrane_protein_of_unknown_function_[Tetrasphaera_MAG_AAU_0191_Bjer_18-Q3-R1-45_BAT]	TET0379_v1_10119|ID_74599460|_conserved_membrane_protein_of_unknown_function_[Tetrasphaera_MAG_AAU_0379_EsbW_18-Q3-R4-48_BAT]	.	.	.	.
OG0003297	1	1	1	0	0	0	TET0054_v1_20202|ID_74585992|_exported_protein_of_unknown_function_[Tetrasphaera_MAG_AAU_0054_AalW_18-Q3-R10-53_BA]	TET0191_v1_20121|ID_74608441|_exported_protein_of_unknown_function_[Tetrasphaera_MAG_AAU_0191_Bjer_18-Q3-R1-45_BAT]	TET0379_v1_10120|ID_74599461|_exported_protein_of_unknown_function_[Tetrasphaera_MAG_AAU_0379_EsbW_18-Q3-R4-48_BAT]	.	.	.	.
OG0003298	1	1	1	0	0	0	TET0054_v1_20203|ID_74585993|_membrane_protein_of_unknown_function_[Tetrasphaera_MAG_AAU_0054_AalW_18-Q3-R10-53_BA]	TET0191_v1_20122|ID_74608442|_membrane_protein_of_unknown_function_[Tetrasphaera_MAG_AAU_0191_Bjer_18-Q3-R1-45_BAT]	TET0379_v1_10121|ID_74599462|_membrane_protein_of_unknown_function_[Tetrasphaera_MAG_AAU_0379_EsbW_18-Q3-R4-48_BAT]	.	.	.	.
OG0003299	1	1	1	0	0	0	TET0054_v1_20204|ID_74585994|_ABC_transporter_ATP-binding_protein_[Tetrasphaera_MAG_AAU_0054_AalW_18-Q3-R10-53_BA]	TET0191_v1_20123|ID_74608443|_ABC_transporter_ATP-binding_protein_[Tetrasphaera_MAG_AAU_0191_Bjer_18-Q3-R1-45_BAT]	TET0379_v1_10122|ID_74599463|_ABC_transporter_ATP-binding_protein_[Tetrasphaera_MAG_AAU_0379_EsbW_18-Q3-R4-48_BAT]	.	.	.	.
OG0003300	1	1	1	0	0	0	TET0054_v1_20205|ID_74585995|_putative_Zn-dependent_protease_[Tetrasphaera_MAG_AAU_0054_AalW_18-Q3-R10-53_BA]	TET0191_v1_20124|ID_74608444|_putative_Zn-dependent_protease_[Tetrasphaera_MAG_AAU_0191_Bjer_18-Q3-R1-45_BAT]	TET0379_v1_10123|ID_74599464|_putative_Zn-dependent_protease_[Tetrasphaera_MAG_AAU_0379_EsbW_18-Q3-R4-48_BAT]	.	.	.	.
OG0003301	1	1	1	0	0	0	TET0054_v1_20206|ID_74585996|_conserved_protein_of_unknown_function_[Tetrasphaera_MAG_AAU_0054_AalW_18-Q3-R10-53_BA]	TET0191_v1_20125|ID_74608445|_conserved_protein_of_unknown_function_[Tetrasphaera_MAG_AAU_0191_Bjer_18-Q3-R1-45_BAT]	TET0379_v1_10124|ID_74599465|_conserved_protein_of_unknown_function_[Tetrasphaera_MAG_AAU_0379_EsbW_18-Q3-R4-48_BAT]	.	.	.	.
OG0003302	1	1	1	0	0	0	TET0054_v1_20213|ID_74586003|_Putative_isomerase_[Tetrasphaera_MAG_AAU_0054_AalW_18-Q3-R10-53_BA]	TET0191_v1_20133|ID_74608453|_Putative_isomerase_[Tetrasphaera_MAG_AAU_0191_Bjer_18-Q3-R1-45_BAT]	TET0379_v1_10131|ID_74599472|_Putative_isomerase_[Tetrasphaera_MAG_AAU_0379_EsbW_18-Q3-R4-48_BAT]	.	.	.	.
OG0003303	1	1	1	0	0	0	TET0054_v1_20227|ID_74586017|_Amino_acid_permease-associated_region_[Tetrasphaera_MAG_AAU_0054_AalW_18-Q3-R10-53_BA]	TET0191_v1_20147|ID_74608467|_Amino_acid_permease-associated_region_[Tetrasphaera_MAG_AAU_0191_Bjer_18-Q3-R1-45_BAT]	TET0379_v1_10145|ID_74599486|_Amino_acid_permease-associated_region_[Tetrasphaera_MAG_AAU_0379_EsbW_18-Q3-R4-48_BAT]	.	.	.	.
OG0003304	1	1	1	0	0	0	TET0054_v1_20258|ID_74586048|_HSP90_family_protein_[Tetrasphaera_MAG_AAU_0054_AalW_18-Q3-R10-53_BA]	TET0191_v1_20179|ID_74608499|_HSP90_family_protein_[Tetrasphaera_MAG_AAU_0191_Bjer_18-Q3-R1-45_BAT]	TET0379_v1_10176|ID_74599517|_HSP90_family_protein_[Tetrasphaera_MAG_AAU_0379_EsbW_18-Q3-R4-48_BAT]	.	.	.	.
OG0003305	1	1	1	0	0	0	TET0054_v1_20259|ID_74586049|_conserved_protein_of_unknown_function_[Tetrasphaera_MAG_AAU_0054_AalW_18-Q3-R10-53_BA]	TET0191_v1_20180|ID_74608500|_conserved_protein_of_unknown_function_[Tetrasphaera_MAG_AAU_0191_Bjer_18-Q3-R1-45_BAT]	TET0379_v1_10177|ID_74599518|_conserved_protein_of_unknown_function_[Tetrasphaera_MAG_AAU_0379_EsbW_18-Q3-R4-48_BAT]	.	.	.	.
OG0003306	1	1	1	0	0	0	TET0054_v1_20269|ID_74586059|_Lipoprotein-anchoring_transpeptidase_ErfK/SrfK_[Tetrasphaera_MAG_AAU_0054_AalW_18-Q3-R10-53_BA]	TET0191_v1_20192|ID_74608512|_Lipoprotein-anchoring_transpeptidase_ErfK/SrfK_[Tetrasphaera_MAG_AAU_0191_Bjer_18-Q3-R1-45_BAT]	TET0379_v1_10185|ID_74599526|_Lipoprotein-anchoring_transpeptidase_ErfK/SrfK_[Tetrasphaera_MAG_AAU_0379_EsbW_18-Q3-R4-48_BAT]	.	.	.	.
OG0003307	1	1	1	0	0	0	TET0054_v1_20284|ID_74586074|_exported_protein_of_unknown_function_[Tetrasphaera_MAG_AAU_0054_AalW_18-Q3-R10-53_BA]	TET0191_v1_20209|ID_74608529|_protein_of_unknown_function_[Tetrasphaera_MAG_AAU_0191_Bjer_18-Q3-R1-45_BAT]	TET0379_v1_10201|ID_74599542|_protein_of_unknown_function_[Tetrasphaera_MAG_AAU_0379_EsbW_18-Q3-R4-48_BAT]	.	.	.	.
OG0003309	1	1	1	0	0	0	TET0054_v1_20422|ID_74586212|_conserved_protein_of_unknown_function_[Tetrasphaera_MAG_AAU_0054_AalW_18-Q3-R10-53_BA]	TET0191_v1_80034|ID_74610167|_conserved_protein_of_unknown_function_[Tetrasphaera_MAG_AAU_0191_Bjer_18-Q3-R1-45_BAT]	TET0379_v1_200302|ID_74603098|_conserved_protein_of_unknown_function_[Tetrasphaera_MAG_AAU_0379_EsbW_18-Q3-R4-48_BAT]	.	.	.	.
OG0003310	1	1	1	0	0	0	TET0054_v1_20424|ID_74586214|_conserved_protein_of_unknown_function_[Tetrasphaera_MAG_AAU_0054_AalW_18-Q3-R10-53_BA]	TET0191_v1_80036|ID_74610169|_conserved_protein_of_unknown_function_[Tetrasphaera_MAG_AAU_0191_Bjer_18-Q3-R1-45_BAT]	TET0379_v1_200300|ID_74603096|_conserved_protein_of_unknown_function_[Tetrasphaera_MAG_AAU_0379_EsbW_18-Q3-R4-48_BAT]	.	.	.	.
OG0003311	1	1	1	0	0	0	TET0054_v1_20446|ID_74586236|_conserved_membrane_protein_of_unknown_function_[Tetrasphaera_MAG_AAU_0054_AalW_18-Q3-R10-53_BA]	TET0191_v1_80062|ID_74610195|_conserved_membrane_protein_of_unknown_function_[Tetrasphaera_MAG_AAU_0191_Bjer_18-Q3-R1-45_BAT]	TET0379_v1_200269|ID_74603065|_membrane_protein_of_unknown_function_[Tetrasphaera_MAG_AAU_0379_EsbW_18-Q3-R4-48_BAT]	.	.	.	.
OG0003312	1	1	1	0	0	0	TET0054_v1_20494|ID_74586284|_Methyltransferase_family_protein_[Tetrasphaera_MAG_AAU_0054_AalW_18-Q3-R10-53_BA]	TET0191_v1_80101|ID_74610234|_Methyltransferase_family_protein_[Tetrasphaera_MAG_AAU_0191_Bjer_18-Q3-R1-45_BAT]	TET0379_v1_200226|ID_74603022|_Methyltransferase_family_protein_[Tetrasphaera_MAG_AAU_0379_EsbW_18-Q3-R4-48_BAT]	.	.	.	.
OG0003313	1	1	1	0	0	0	TET0054_v1_20496|ID_74586286|_exported_protein_of_unknown_function_[Tetrasphaera_MAG_AAU_0054_AalW_18-Q3-R10-53_BA]	TET0191_v1_80103|ID_74610236|_exported_protein_of_unknown_function_[Tetrasphaera_MAG_AAU_0191_Bjer_18-Q3-R1-45_BAT]	TET0379_v1_200224|ID_74603020|_exported_protein_of_unknown_function_[Tetrasphaera_MAG_AAU_0379_EsbW_18-Q3-R4-48_BAT]	.	.	.	.
OG0003314	1	1	1	0	0	0	TET0054_v1_20502|ID_74586292|_conserved_protein_of_unknown_function_[Tetrasphaera_MAG_AAU_0054_AalW_18-Q3-R10-53_BA]	TET0191_v1_80109|ID_74610242|_conserved_protein_of_unknown_function_[Tetrasphaera_MAG_AAU_0191_Bjer_18-Q3-R1-45_BAT]	TET0379_v1_200218|ID_74603014|_conserved_protein_of_unknown_function_[Tetrasphaera_MAG_AAU_0379_EsbW_18-Q3-R4-48_BAT]	.	.	.	.
OG0003315	1	1	1	0	0	0	TET0054_v1_20560|ID_74586350|_exported_protein_of_unknown_function_[Tetrasphaera_MAG_AAU_0054_AalW_18-Q3-R10-53_BA]	TET0191_v1_80167|ID_74610300|_exported_protein_of_unknown_function_[Tetrasphaera_MAG_AAU_0191_Bjer_18-Q3-R1-45_BAT]	TET0379_v1_200165|ID_74602961|_exported_protein_of_unknown_function_[Tetrasphaera_MAG_AAU_0379_EsbW_18-Q3-R4-48_BAT]	.	.	.	.
OG0003316	1	1	1	0	0	0	TET0054_v1_20586|ID_74586376|_membrane_protein_of_unknown_function_[Tetrasphaera_MAG_AAU_0054_AalW_18-Q3-R10-53_BA]	TET0191_v1_80192|ID_74610325|_membrane_protein_of_unknown_function_[Tetrasphaera_MAG_AAU_0191_Bjer_18-Q3-R1-45_BAT]	TET0379_v1_200139|ID_74602935|_membrane_protein_of_unknown_function_[Tetrasphaera_MAG_AAU_0379_EsbW_18-Q3-R4-48_BAT]	.	.	.	.
OG0003317	1	1	1	0	0	0	TET0054_v1_20593|ID_74586383|_protein_of_unknown_function_[Tetrasphaera_MAG_AAU_0054_AalW_18-Q3-R10-53_BA]	TET0191_v1_80198|ID_74610331|_protein_of_unknown_function_[Tetrasphaera_MAG_AAU_0191_Bjer_18-Q3-R1-45_BAT]	TET0379_v1_200133|ID_74602929|_protein_of_unknown_function_[Tetrasphaera_MAG_AAU_0379_EsbW_18-Q3-R4-48_BAT]	.	.	.	.
OG0003318	1	1	1	0	0	0	TET0054_v1_20601|ID_74586391|_protein_of_unknown_function_[Tetrasphaera_MAG_AAU_0054_AalW_18-Q3-R10-53_BA]	TET0191_v1_80211|ID_74610344|_protein_of_unknown_function_[Tetrasphaera_MAG_AAU_0191_Bjer_18-Q3-R1-45_BAT]	TET0379_v1_200120|ID_74602916|_protein_of_unknown_function_[Tetrasphaera_MAG_AAU_0379_EsbW_18-Q3-R4-48_BAT]	.	.	.	.
OG0003319	1	1	1	0	0	0	TET0054_v1_20630|ID_74586420|_2-dehydropantoate_2-reductase_[Tetrasphaera_MAG_AAU_0054_AalW_18-Q3-R10-53_BA]	TET0191_v1_80238|ID_74610371|_2-dehydropantoate_2-reductase_[Tetrasphaera_MAG_AAU_0191_Bjer_18-Q3-R1-45_BAT]	TET0379_v1_200092|ID_74602888|_2-dehydropantoate_2-reductase_[Tetrasphaera_MAG_AAU_0379_EsbW_18-Q3-R4-48_BAT]	.	.	.	.
OG0003320	1	1	1	0	0	0	TET0054_v1_20678|ID_74586468|_exported_protein_of_unknown_function_[Tetrasphaera_MAG_AAU_0054_AalW_18-Q3-R10-53_BA]	TET0191_v1_80286|ID_74610419|_exported_protein_of_unknown_function_[Tetrasphaera_MAG_AAU_0191_Bjer_18-Q3-R1-45_BAT]	TET0379_v1_200044|ID_74602840|_exported_protein_of_unknown_function_[Tetrasphaera_MAG_AAU_0379_EsbW_18-Q3-R4-48_BAT]	.	.	.	.
OG0003321	1	1	1	0	0	0	TET0054_v1_20679|ID_74586469|_protein_of_unknown_function_[Tetrasphaera_MAG_AAU_0054_AalW_18-Q3-R10-53_BA]	TET0191_v1_80287|ID_74610420|_protein_of_unknown_function_[Tetrasphaera_MAG_AAU_0191_Bjer_18-Q3-R1-45_BAT]	TET0379_v1_200045|ID_74602841|_protein_of_unknown_function_[Tetrasphaera_MAG_AAU_0379_EsbW_18-Q3-R4-48_BAT]	.	.	.	.
OG0003322	1	1	1	0	0	0	TET0054_v1_20682|ID_74586472|_conserved_protein_of_unknown_function_[Tetrasphaera_MAG_AAU_0054_AalW_18-Q3-R10-53_BA]	TET0191_v1_80290|ID_74610423|_conserved_protein_of_unknown_function_[Tetrasphaera_MAG_AAU_0191_Bjer_18-Q3-R1-45_BAT]	TET0379_v1_200041|ID_74602837|_conserved_protein_of_unknown_function_[Tetrasphaera_MAG_AAU_0379_EsbW_18-Q3-R4-48_BAT]	.	.	.	.
OG0003323	1	1	1	0	0	0	TET0054_v1_20686|ID_74586476|_conserved_protein_of_unknown_function_[Tetrasphaera_MAG_AAU_0054_AalW_18-Q3-R10-53_BA]	TET0191_v1_80294|ID_74610427|_conserved_protein_of_unknown_function_[Tetrasphaera_MAG_AAU_0191_Bjer_18-Q3-R1-45_BAT]	TET0379_v1_200037|ID_74602833|_conserved_protein_of_unknown_function_[Tetrasphaera_MAG_AAU_0379_EsbW_18-Q3-R4-48_BAT]	.	.	.	.
OG0003324	1	1	1	0	0	0	TET0054_v1_20687|ID_74586477|vapC|_Ribonuclease_VapC38_[Tetrasphaera_MAG_AAU_0054_AalW_18-Q3-R10-53_BA]	TET0191_v1_80295|ID_74610428|vapC|_Ribonuclease_VapC38_[Tetrasphaera_MAG_AAU_0191_Bjer_18-Q3-R1-45_BAT]	TET0379_v1_200036|ID_74602832|vapC|_Ribonuclease_VapC38_[Tetrasphaera_MAG_AAU_0379_EsbW_18-Q3-R4-48_BAT]	.	.	.	.
OG0003325	1	1	1	0	0	0	TET0054_v1_20697|ID_74586487|_C4-dicarboxylate_ABC_transporter_[Tetrasphaera_MAG_AAU_0054_AalW_18-Q3-R10-53_BA]	TET0191_v1_80306|ID_74610439|_C4-dicarboxylate_ABC_transporter_[Tetrasphaera_MAG_AAU_0191_Bjer_18-Q3-R1-45_BAT]	TET0379_v1_200026|ID_74602822|_C4-dicarboxylate_ABC_transporter_[Tetrasphaera_MAG_AAU_0379_EsbW_18-Q3-R4-48_BAT]	.	.	.	.
OG0003326	1	1	1	0	0	0	TET0054_v1_20704|ID_74586494|_protein_of_unknown_function_[Tetrasphaera_MAG_AAU_0054_AalW_18-Q3-R10-53_BA]	TET0191_v1_80313|ID_74610446|_protein_of_unknown_function_[Tetrasphaera_MAG_AAU_0191_Bjer_18-Q3-R1-45_BAT]	TET0379_v1_190007|ID_74602789|_protein_of_unknown_function_[Tetrasphaera_MAG_AAU_0379_EsbW_18-Q3-R4-48_BAT]	.	.	.	.
OG0003327	1	1	1	0	0	0	TET0054_v1_20708|ID_74586498|_putative_RNA_polymerase_sigma_factor_[Tetrasphaera_MAG_AAU_0054_AalW_18-Q3-R10-53_BA]	TET0191_v1_80317|ID_74610450|_putative_RNA_polymerase_sigma_factor_[Tetrasphaera_MAG_AAU_0191_Bjer_18-Q3-R1-45_BAT]	TET0379_v1_190003|ID_74602785|_putative_RNA_polymerase_sigma_factor_[Tetrasphaera_MAG_AAU_0379_EsbW_18-Q3-R4-48_BAT]	.	.	.	.
OG0003328	1	1	1	0	0	0	TET0054_v1_20709|ID_74586499|_conserved_protein_of_unknown_function_[Tetrasphaera_MAG_AAU_0054_AalW_18-Q3-R10-53_BA]	TET0191_v1_80318|ID_74610451|_conserved_protein_of_unknown_function_[Tetrasphaera_MAG_AAU_0191_Bjer_18-Q3-R1-45_BAT]	TET0379_v1_190002|ID_74602784|_conserved_protein_of_unknown_function_[Tetrasphaera_MAG_AAU_0379_EsbW_18-Q3-R4-48_BAT]	.	.	.	.
OG0003329	1	1	1	0	0	0	TET0054_v1_20710|ID_74586500|_CHAT_domain-containing_protein_[Tetrasphaera_MAG_AAU_0054_AalW_18-Q3-R10-53_BA]	TET0191_v1_80319|ID_74610452|_CHAT_domain-containing_protein_[Tetrasphaera_MAG_AAU_0191_Bjer_18-Q3-R1-45_BAT]	TET0379_v1_190001|ID_74602783|_protein_of_unknown_function_[Tetrasphaera_MAG_AAU_0379_EsbW_18-Q3-R4-48_BAT]	.	.	.	.
OG0003330	1	1	1	0	0	0	TET0054_v1_20739|ID_74586529|_Dihydroflavonol-4-reductase_[Tetrasphaera_MAG_AAU_0054_AalW_18-Q3-R10-53_BA]	TET0191_v1_80347|ID_74610480|_Dihydroflavonol-4-reductase_[Tetrasphaera_MAG_AAU_0191_Bjer_18-Q3-R1-45_BAT]	TET0379_v1_20022|ID_74599649|_Dihydroflavonol-4-reductase_[Tetrasphaera_MAG_AAU_0379_EsbW_18-Q3-R4-48_BAT]	.	.	.	.
OG0003331	1	1	1	0	0	0	TET0054_v1_20741|ID_74586531|_putative_Zn-dependent_protease_with_chaperone_function_[Tetrasphaera_MAG_AAU_0054_AalW_18-Q3-R10-53_BA]	TET0191_v1_80349|ID_74610482|_putative_Zn-dependent_protease_with_chaperone_function_[Tetrasphaera_MAG_AAU_0191_Bjer_18-Q3-R1-45_BAT]	TET0379_v1_20024|ID_74599651|_putative_Zn-dependent_protease_with_chaperone_function_[Tetrasphaera_MAG_AAU_0379_EsbW_18-Q3-R4-48_BAT]	.	.	.	.
OG0003332	1	1	1	0	0	0	TET0054_v1_20747|ID_74586537|_Type_III_PLP-dependent_enzyme_[Tetrasphaera_MAG_AAU_0054_AalW_18-Q3-R10-53_BA]	TET0191_v1_80354|ID_74610487|_Type_III_PLP-dependent_enzyme_[Tetrasphaera_MAG_AAU_0191_Bjer_18-Q3-R1-45_BAT]	TET0379_v1_20030|ID_74599657|_Type_III_PLP-dependent_enzyme_[Tetrasphaera_MAG_AAU_0379_EsbW_18-Q3-R4-48_BAT]	.	.	.	.
OG0003333	1	1	1	0	0	0	TET0054_v1_20749|ID_74586539|_conserved_protein_of_unknown_function_[Tetrasphaera_MAG_AAU_0054_AalW_18-Q3-R10-53_BA]	TET0191_v1_80356|ID_74610489|_conserved_protein_of_unknown_function_[Tetrasphaera_MAG_AAU_0191_Bjer_18-Q3-R1-45_BAT]	TET0379_v1_20032|ID_74599659|_protein_of_unknown_function_[Tetrasphaera_MAG_AAU_0379_EsbW_18-Q3-R4-48_BAT]	.	.	.	.
OG0003334	1	1	1	0	0	0	TET0054_v1_20751|ID_74586541|_FMN_reductase_[Tetrasphaera_MAG_AAU_0054_AalW_18-Q3-R10-53_BA]	TET0191_v1_80358|ID_74610491|_FMN_reductase_[Tetrasphaera_MAG_AAU_0191_Bjer_18-Q3-R1-45_BAT]	TET0379_v1_20034|ID_74599661|_FMN_reductase_[Tetrasphaera_MAG_AAU_0379_EsbW_18-Q3-R4-48_BAT]	.	.	.	.
OG0003335	1	1	1	0	0	0	TET0054_v1_20753|ID_74586543|_conserved_protein_of_unknown_function_[Tetrasphaera_MAG_AAU_0054_AalW_18-Q3-R10-53_BA]	TET0191_v1_80360|ID_74610493|_conserved_protein_of_unknown_function_[Tetrasphaera_MAG_AAU_0191_Bjer_18-Q3-R1-45_BAT]	TET0379_v1_20036|ID_74599663|_conserved_protein_of_unknown_function_[Tetrasphaera_MAG_AAU_0379_EsbW_18-Q3-R4-48_BAT]	.	.	.	.
OG0003336	1	1	1	0	0	0	TET0054_v1_20754|ID_74586544|_ABC_transporter_domain-containing_protein_[Tetrasphaera_MAG_AAU_0054_AalW_18-Q3-R10-53_BA]	TET0191_v1_80361|ID_74610494|_ABC_transporter_domain-containing_protein_[Tetrasphaera_MAG_AAU_0191_Bjer_18-Q3-R1-45_BAT]	TET0379_v1_20037|ID_74599664|_ABC_transporter_domain-containing_protein_[Tetrasphaera_MAG_AAU_0379_EsbW_18-Q3-R4-48_BAT]	.	.	.	.
OG0003337	1	1	1	0	0	0	TET0054_v1_20755|ID_74586545|_Butyryl-CoA_dehydrogenase_[Tetrasphaera_MAG_AAU_0054_AalW_18-Q3-R10-53_BA]	TET0191_v1_80362|ID_74610495|_Butyryl-CoA_dehydrogenase_[Tetrasphaera_MAG_AAU_0191_Bjer_18-Q3-R1-45_BAT]	TET0379_v1_20038|ID_74599665|_Butyryl-CoA_dehydrogenase_[Tetrasphaera_MAG_AAU_0379_EsbW_18-Q3-R4-48_BAT]	.	.	.	.
OG0003338	1	1	1	0	0	0	TET0054_v1_20756|ID_74586546|_conserved_protein_of_unknown_function_[Tetrasphaera_MAG_AAU_0054_AalW_18-Q3-R10-53_BA]	TET0191_v1_80363|ID_74610496|_conserved_protein_of_unknown_function_[Tetrasphaera_MAG_AAU_0191_Bjer_18-Q3-R1-45_BAT]	TET0379_v1_20039|ID_74599666|_conserved_protein_of_unknown_function_[Tetrasphaera_MAG_AAU_0379_EsbW_18-Q3-R4-48_BAT]	.	.	.	.
OG0003339	1	1	1	0	0	0	TET0054_v1_20759|ID_74586549|_PadR_family_transcriptional_regulator_[Tetrasphaera_MAG_AAU_0054_AalW_18-Q3-R10-53_BA]	TET0191_v1_80366|ID_74610499|_PadR_family_transcriptional_regulator_[Tetrasphaera_MAG_AAU_0191_Bjer_18-Q3-R1-45_BAT]	TET0379_v1_20042|ID_74599669|_PadR_family_transcriptional_regulator_[Tetrasphaera_MAG_AAU_0379_EsbW_18-Q3-R4-48_BAT]	.	.	.	.
OG0003340	1	1	1	0	0	0	TET0054_v1_20760|ID_74586550|_conserved_membrane_protein_of_unknown_function_[Tetrasphaera_MAG_AAU_0054_AalW_18-Q3-R10-53_BA]	TET0191_v1_80367|ID_74610500|_conserved_membrane_protein_of_unknown_function_[Tetrasphaera_MAG_AAU_0191_Bjer_18-Q3-R1-45_BAT]	TET0379_v1_20043|ID_74599670|_conserved_membrane_protein_of_unknown_function_[Tetrasphaera_MAG_AAU_0379_EsbW_18-Q3-R4-48_BAT]	.	.	.	.
OG0003341	1	1	1	0	0	0	TET0054_v1_20761|ID_74586551|_protein_of_unknown_function_[Tetrasphaera_MAG_AAU_0054_AalW_18-Q3-R10-53_BA]	TET0191_v1_80368|ID_74610501|_protein_of_unknown_function_[Tetrasphaera_MAG_AAU_0191_Bjer_18-Q3-R1-45_BAT]	TET0379_v1_20044|ID_74599671|_protein_of_unknown_function_[Tetrasphaera_MAG_AAU_0379_EsbW_18-Q3-R4-48_BAT]	.	.	.	.
OG0003342	1	1	1	0	0	0	TET0054_v1_20795|ID_74586585|_conserved_protein_of_unknown_function_[Tetrasphaera_MAG_AAU_0054_AalW_18-Q3-R10-53_BA]	TET0191_v1_80402|ID_74610535|_conserved_protein_of_unknown_function_[Tetrasphaera_MAG_AAU_0191_Bjer_18-Q3-R1-45_BAT]	TET0379_v1_20083|ID_74599710|_conserved_protein_of_unknown_function_[Tetrasphaera_MAG_AAU_0379_EsbW_18-Q3-R4-48_BAT]	.	.	.	.
OG0003343	1	1	1	0	0	0	TET0054_v1_20802|ID_74586592|_RNA_polymerase_sigma70_factor_[Tetrasphaera_MAG_AAU_0054_AalW_18-Q3-R10-53_BA]	TET0191_v1_80409|ID_74610542|_RNA_polymerase_sigma70_factor_[Tetrasphaera_MAG_AAU_0191_Bjer_18-Q3-R1-45_BAT]	TET0379_v1_20090|ID_74599717|_RNA_polymerase_sigma70_factor_[Tetrasphaera_MAG_AAU_0379_EsbW_18-Q3-R4-48_BAT]	.	.	.	.
OG0003344	1	1	1	0	0	0	TET0054_v1_20803|ID_74586593|_protein_of_unknown_function_[Tetrasphaera_MAG_AAU_0054_AalW_18-Q3-R10-53_BA]	TET0191_v1_80410|ID_74610543|_protein_of_unknown_function_[Tetrasphaera_MAG_AAU_0191_Bjer_18-Q3-R1-45_BAT]	TET0379_v1_20091|ID_74599718|_protein_of_unknown_function_[Tetrasphaera_MAG_AAU_0379_EsbW_18-Q3-R4-48_BAT]	.	.	.	.
OG0003345	1	1	1	0	0	0	TET0054_v1_20808|ID_74586598|_conserved_exported_protein_of_unknown_function_[Tetrasphaera_MAG_AAU_0054_AalW_18-Q3-R10-53_BA]	TET0191_v1_80415|ID_74610548|_conserved_exported_protein_of_unknown_function_[Tetrasphaera_MAG_AAU_0191_Bjer_18-Q3-R1-45_BAT]	TET0379_v1_20096|ID_74599723|_conserved_exported_protein_of_unknown_function_[Tetrasphaera_MAG_AAU_0379_EsbW_18-Q3-R4-48_BAT]	.	.	.	.
OG0003346	1	1	1	0	0	0	TET0054_v1_20823|ID_74586613|_protein_of_unknown_function_[Tetrasphaera_MAG_AAU_0054_AalW_18-Q3-R10-53_BA]	TET0191_v1_80431|ID_74610564|_protein_of_unknown_function_[Tetrasphaera_MAG_AAU_0191_Bjer_18-Q3-R1-45_BAT]	TET0379_v1_20112|ID_74599739|_protein_of_unknown_function_[Tetrasphaera_MAG_AAU_0379_EsbW_18-Q3-R4-48_BAT]	.	.	.	.
OG0003347	1	1	1	0	0	0	TET0054_v1_20830|ID_74586620|_protein_of_unknown_function_[Tetrasphaera_MAG_AAU_0054_AalW_18-Q3-R10-53_BA]	TET0191_v1_80439|ID_74610572|_protein_of_unknown_function_[Tetrasphaera_MAG_AAU_0191_Bjer_18-Q3-R1-45_BAT]	TET0379_v1_20121|ID_74599748|_protein_of_unknown_function_[Tetrasphaera_MAG_AAU_0379_EsbW_18-Q3-R4-48_BAT]	.	.	.	.
OG0003348	1	1	1	0	0	0	TET0054_v1_20831|ID_74586621|_exported_protein_of_unknown_function_[Tetrasphaera_MAG_AAU_0054_AalW_18-Q3-R10-53_BA]	TET0191_v1_80440|ID_74610573|_exported_protein_of_unknown_function_[Tetrasphaera_MAG_AAU_0191_Bjer_18-Q3-R1-45_BAT]	TET0379_v1_20122|ID_74599749|_exported_protein_of_unknown_function_[Tetrasphaera_MAG_AAU_0379_EsbW_18-Q3-R4-48_BAT]	.	.	.	.
OG0003349	1	1	1	0	0	0	TET0054_v1_20833|ID_74586623|_protein_of_unknown_function_[Tetrasphaera_MAG_AAU_0054_AalW_18-Q3-R10-53_BA]	TET0191_v1_80442|ID_74610575|_protein_of_unknown_function_[Tetrasphaera_MAG_AAU_0191_Bjer_18-Q3-R1-45_BAT]	TET0379_v1_20124|ID_74599751|_protein_of_unknown_function_[Tetrasphaera_MAG_AAU_0379_EsbW_18-Q3-R4-48_BAT]	.	.	.	.
OG0003350	1	1	1	0	0	0	TET0054_v1_20844|ID_74586634|_protein_of_unknown_function_[Tetrasphaera_MAG_AAU_0054_AalW_18-Q3-R10-53_BA]	TET0191_v1_80452|ID_74610585|_protein_of_unknown_function_[Tetrasphaera_MAG_AAU_0191_Bjer_18-Q3-R1-45_BAT]	TET0379_v1_20135|ID_74599762|_protein_of_unknown_function_[Tetrasphaera_MAG_AAU_0379_EsbW_18-Q3-R4-48_BAT]	.	.	.	.
OG0003351	1	1	1	0	0	0	TET0054_v1_20857|ID_74586647|_protein_of_unknown_function_[Tetrasphaera_MAG_AAU_0054_AalW_18-Q3-R10-53_BA]	TET0191_v1_80464|ID_74610597|_Putative_esterase_[Tetrasphaera_MAG_AAU_0191_Bjer_18-Q3-R1-45_BAT]	TET0379_v1_20146|ID_74599773|_Putative_esterase_[Tetrasphaera_MAG_AAU_0379_EsbW_18-Q3-R4-48_BAT]	.	.	.	.
OG0003352	1	1	1	0	0	0	TET0054_v1_20864|ID_74586654|acbK|_Acarbose_7_IV_-phosphotransferase_[Tetrasphaera_MAG_AAU_0054_AalW_18-Q3-R10-53_BA]	TET0191_v1_80471|ID_74610604|acbK|_Acarbose_7_IV_-phosphotransferase_[Tetrasphaera_MAG_AAU_0191_Bjer_18-Q3-R1-45_BAT]	TET0379_v1_20151|ID_74599778|acbK|_Acarbose_7_IV_-phosphotransferase_[Tetrasphaera_MAG_AAU_0379_EsbW_18-Q3-R4-48_BAT]	.	.	.	.
OG0003360	1	1	1	0	0	0	TET0054_v1_30044|ID_74586753|_protein_of_unknown_function_[Tetrasphaera_MAG_AAU_0054_AalW_18-Q3-R10-53_BA]	TET0191_v1_80547|ID_74610680|_protein_of_unknown_function_[Tetrasphaera_MAG_AAU_0191_Bjer_18-Q3-R1-45_BAT]	TET0379_v1_20200|ID_74599827|_protein_of_unknown_function_[Tetrasphaera_MAG_AAU_0379_EsbW_18-Q3-R4-48_BAT]	.	.	.	.
OG0003361	1	1	1	0	0	0	TET0054_v1_30046|ID_74586755|_Cellulose_synthase/poly-beta-1_6-N-acetylglucosamine_synthase-like_glycosyltransferase_[Tetrasphaera_MAG_AAU_0054_AalW_18-Q3-R10-53_BA]	TET0191_v1_80548|ID_74610681|_Cellulose_synthase/poly-beta-1_6-N-acetylglucosamine_synthase-like_glycosyltransferase_[Tetrasphaera_MAG_AAU_0191_Bjer_18-Q3-R1-45_BAT]	TET0379_v1_20202|ID_74599829|_Cellulose_synthase/poly-beta-1_6-N-acetylglucosamine_synthase-like_glycosyltransferase_[Tetrasphaera_MAG_AAU_0379_EsbW_18-Q3-R4-48_BAT]	.	.	.	.
OG0003362	1	1	1	0	0	0	TET0054_v1_30128|ID_74586837|_protein_of_unknown_function_[Tetrasphaera_MAG_AAU_0054_AalW_18-Q3-R10-53_BA]	TET0191_v1_80633|ID_74610766|_protein_of_unknown_function_[Tetrasphaera_MAG_AAU_0191_Bjer_18-Q3-R1-45_BAT]	TET0379_v1_20288|ID_74599915|_protein_of_unknown_function_[Tetrasphaera_MAG_AAU_0379_EsbW_18-Q3-R4-48_BAT]	.	.	.	.
OG0003363	1	1	1	0	0	0	TET0054_v1_30129|ID_74586838|_conserved_protein_of_unknown_function_[Tetrasphaera_MAG_AAU_0054_AalW_18-Q3-R10-53_BA]	TET0191_v1_80634|ID_74610767|_conserved_protein_of_unknown_function_[Tetrasphaera_MAG_AAU_0191_Bjer_18-Q3-R1-45_BAT]	TET0379_v1_20289|ID_74599916|_conserved_protein_of_unknown_function_[Tetrasphaera_MAG_AAU_0379_EsbW_18-Q3-R4-48_BAT]	.	.	.	.
OG0003364	1	1	1	0	0	0	TET0054_v1_30134|ID_74586843|_protein_of_unknown_function_[Tetrasphaera_MAG_AAU_0054_AalW_18-Q3-R10-53_BA]	TET0191_v1_80639|ID_74610772|_protein_of_unknown_function_[Tetrasphaera_MAG_AAU_0191_Bjer_18-Q3-R1-45_BAT]	TET0379_v1_20293|ID_74599920|_protein_of_unknown_function_[Tetrasphaera_MAG_AAU_0379_EsbW_18-Q3-R4-48_BAT]	.	.	.	.
OG0003365	1	1	1	0	0	0	TET0054_v1_30141|ID_74586850|_mRNA_interferase_MazF_[Tetrasphaera_MAG_AAU_0054_AalW_18-Q3-R10-53_BA]	TET0191_v1_80646|ID_74610779|_mRNA_interferase_MazF_[Tetrasphaera_MAG_AAU_0191_Bjer_18-Q3-R1-45_BAT]	TET0379_v1_20300|ID_74599927|_mRNA_interferase_MazF_[Tetrasphaera_MAG_AAU_0379_EsbW_18-Q3-R4-48_BAT]	.	.	.	.
OG0003366	1	1	1	0	0	0	TET0054_v1_30206|ID_74586915|_conserved_protein_of_unknown_function_[Tetrasphaera_MAG_AAU_0054_AalW_18-Q3-R10-53_BA]	TET0191_v1_50048|ID_74608828|_conserved_protein_of_unknown_function_[Tetrasphaera_MAG_AAU_0191_Bjer_18-Q3-R1-45_BAT]	TET0379_v1_30029|ID_74600605|_conserved_protein_of_unknown_function_[Tetrasphaera_MAG_AAU_0379_EsbW_18-Q3-R4-48_BAT]	.	.	.	.
OG0003367	1	1	1	0	0	0	TET0054_v1_30209|ID_74586918|vapC|_Ribonuclease_VapC_[Tetrasphaera_MAG_AAU_0054_AalW_18-Q3-R10-53_BA]	TET0191_v1_50051|ID_74608831|vapC|_Ribonuclease_VapC_[Tetrasphaera_MAG_AAU_0191_Bjer_18-Q3-R1-45_BAT]	TET0379_v1_30026|ID_74600602|vapC|_Ribonuclease_VapC_[Tetrasphaera_MAG_AAU_0379_EsbW_18-Q3-R4-48_BAT]	.	.	.	.
OG0003368	1	1	1	0	0	0	TET0054_v1_30210|ID_74586919|_Toxin-antitoxin_system_antitoxin_subunit_[Tetrasphaera_MAG_AAU_0054_AalW_18-Q3-R10-53_BA]	TET0191_v1_50052|ID_74608832|_Toxin-antitoxin_system_antitoxin_subunit_[Tetrasphaera_MAG_AAU_0191_Bjer_18-Q3-R1-45_BAT]	TET0379_v1_20364|ID_74599991|_Toxin-antitoxin_system_antitoxin_subunit_[Tetrasphaera_MAG_AAU_0379_EsbW_18-Q3-R4-48_BAT]	.	.	.	.
OG0003372	1	1	1	0	0	0	TET0054_v1_40164|ID_74587105|_conserved_membrane_protein_of_unknown_function_[Tetrasphaera_MAG_AAU_0054_AalW_18-Q3-R10-53_BA]	TET0191_v1_60132|ID_74609057|_membrane_protein_of_unknown_function_[Tetrasphaera_MAG_AAU_0191_Bjer_18-Q3-R1-45_BAT]	TET0379_v1_20505|ID_74600132|_conserved_membrane_protein_of_unknown_function_[Tetrasphaera_MAG_AAU_0379_EsbW_18-Q3-R4-48_BAT]	.	.	.	.
OG0003373	1	1	1	0	0	0	TET0054_v1_40165|ID_74587106|_membrane_protein_of_unknown_function_[Tetrasphaera_MAG_AAU_0054_AalW_18-Q3-R10-53_BA]	TET0191_v1_60134|ID_74609059|_membrane_protein_of_unknown_function_[Tetrasphaera_MAG_AAU_0191_Bjer_18-Q3-R1-45_BAT]	TET0379_v1_20506|ID_74600133|_membrane_protein_of_unknown_function_[Tetrasphaera_MAG_AAU_0379_EsbW_18-Q3-R4-48_BAT]	.	.	.	.
OG0003374	1	1	1	0	0	0	TET0054_v1_40168|ID_74587109|vapB|_Putative_antitoxin_VapB15_[Tetrasphaera_MAG_AAU_0054_AalW_18-Q3-R10-53_BA]	TET0191_v1_60137|ID_74609062|vapB|_Putative_antitoxin_VapB15_[Tetrasphaera_MAG_AAU_0191_Bjer_18-Q3-R1-45_BAT]	TET0379_v1_20508|ID_74600135|vapB|_Putative_antitoxin_VapB15_[Tetrasphaera_MAG_AAU_0379_EsbW_18-Q3-R4-48_BAT]	.	.	.	.
OG0003375	1	1	1	0	0	0	TET0054_v1_40169|ID_74587110|vapC|_Ribonuclease_VapC_[Tetrasphaera_MAG_AAU_0054_AalW_18-Q3-R10-53_BA]	TET0191_v1_60138|ID_74609063|vapC|_Ribonuclease_VapC_[Tetrasphaera_MAG_AAU_0191_Bjer_18-Q3-R1-45_BAT]	TET0379_v1_20510|ID_74600137|vapC|_Ribonuclease_VapC_[Tetrasphaera_MAG_AAU_0379_EsbW_18-Q3-R4-48_BAT]	.	.	.	.
OG0003376	1	1	1	0	0	0	TET0054_v1_40170|ID_74587111|_2'-5'_RNA_ligase_superfamily_protein_[Tetrasphaera_MAG_AAU_0054_AalW_18-Q3-R10-53_BA]	TET0191_v1_60140|ID_74609065|_protein_of_unknown_function_[Tetrasphaera_MAG_AAU_0191_Bjer_18-Q3-R1-45_BAT]	TET0379_v1_20511|ID_74600138|_2'-5'_RNA_ligase_superfamily_protein_[Tetrasphaera_MAG_AAU_0379_EsbW_18-Q3-R4-48_BAT]	.	.	.	.
OG0003377	1	1	1	0	0	0	TET0054_v1_40171|ID_74587112|_Sigma-70_family_RNA_polymerase_sigma_factor_[Tetrasphaera_MAG_AAU_0054_AalW_18-Q3-R10-53_BA]	TET0191_v1_60142|ID_74609067|_protein_of_unknown_function_[Tetrasphaera_MAG_AAU_0191_Bjer_18-Q3-R1-45_BAT]	TET0379_v1_20512|ID_74600139|_Sigma-70_family_RNA_polymerase_sigma_factor_[Tetrasphaera_MAG_AAU_0379_EsbW_18-Q3-R4-48_BAT]	.	.	.	.
OG0003378	1	1	1	0	0	0	TET0054_v1_40172|ID_74587113|_conserved_protein_of_unknown_function_[Tetrasphaera_MAG_AAU_0054_AalW_18-Q3-R10-53_BA]	TET0191_v1_60144|ID_74609069|_conserved_protein_of_unknown_function_[Tetrasphaera_MAG_AAU_0191_Bjer_18-Q3-R1-45_BAT]	TET0379_v1_20513|ID_74600140|_conserved_protein_of_unknown_function_[Tetrasphaera_MAG_AAU_0379_EsbW_18-Q3-R4-48_BAT]	.	.	.	.
OG0003379	1	1	1	0	0	0	TET0054_v1_40190|ID_74587131|_protein_of_unknown_function_[Tetrasphaera_MAG_AAU_0054_AalW_18-Q3-R10-53_BA]	TET0191_v1_60163|ID_74609088|_protein_of_unknown_function_[Tetrasphaera_MAG_AAU_0191_Bjer_18-Q3-R1-45_BAT]	TET0379_v1_20531|ID_74600158|_protein_of_unknown_function_[Tetrasphaera_MAG_AAU_0379_EsbW_18-Q3-R4-48_BAT]	.	.	.	.
OG0003380	1	1	1	0	0	0	TET0054_v1_40194|ID_74587135|_protein_of_unknown_function_[Tetrasphaera_MAG_AAU_0054_AalW_18-Q3-R10-53_BA]	TET0191_v1_60167|ID_74609092|_protein_of_unknown_function_[Tetrasphaera_MAG_AAU_0191_Bjer_18-Q3-R1-45_BAT]	TET0379_v1_20535|ID_74600162|_protein_of_unknown_function_[Tetrasphaera_MAG_AAU_0379_EsbW_18-Q3-R4-48_BAT]	.	.	.	.
OG0003381	1	1	1	0	0	0	TET0054_v1_40201|ID_74587142|_Muramoyltetrapeptide_carboxypeptidase_LdcA_involved_in_peptidoglycan_recycling_[Tetrasphaera_MAG_AAU_0054_AalW_18-Q3-R10-53_BA]	TET0191_v1_60175|ID_74609100|_Muramoyltetrapeptide_carboxypeptidase_LdcA_involved_in_peptidoglycan_recycling_[Tetrasphaera_MAG_AAU_0191_Bjer_18-Q3-R1-45_BAT]	TET0379_v1_20541|ID_74600168|_Muramoyltetrapeptide_carboxypeptidase_LdcA_involved_in_peptidoglycan_recycling_[Tetrasphaera_MAG_AAU_0379_EsbW_18-Q3-R4-48_BAT]	.	.	.	.
OG0003382	1	1	1	0	0	0	TET0054_v1_40215|ID_74587156|_protein_of_unknown_function_[Tetrasphaera_MAG_AAU_0054_AalW_18-Q3-R10-53_BA]	TET0191_v1_60189|ID_74609114|_exported_protein_of_unknown_function_[Tetrasphaera_MAG_AAU_0191_Bjer_18-Q3-R1-45_BAT]	TET0379_v1_20557|ID_74600184|_protein_of_unknown_function_[Tetrasphaera_MAG_AAU_0379_EsbW_18-Q3-R4-48_BAT]	.	.	.	.
OG0003383	1	1	1	0	0	0	TET0054_v1_40216|ID_74587157|_protein_of_unknown_function_[Tetrasphaera_MAG_AAU_0054_AalW_18-Q3-R10-53_BA]	TET0191_v1_60190|ID_74609115|_protein_of_unknown_function_[Tetrasphaera_MAG_AAU_0191_Bjer_18-Q3-R1-45_BAT]	TET0379_v1_20558|ID_74600185|_protein_of_unknown_function_[Tetrasphaera_MAG_AAU_0379_EsbW_18-Q3-R4-48_BAT]	.	.	.	.
OG0003384	1	1	1	0	0	0	TET0054_v1_40218|ID_74587159|_membrane_protein_of_unknown_function_[Tetrasphaera_MAG_AAU_0054_AalW_18-Q3-R10-53_BA]	TET0191_v1_60192|ID_74609117|_membrane_protein_of_unknown_function_[Tetrasphaera_MAG_AAU_0191_Bjer_18-Q3-R1-45_BAT]	TET0379_v1_20560|ID_74600187|_membrane_protein_of_unknown_function_[Tetrasphaera_MAG_AAU_0379_EsbW_18-Q3-R4-48_BAT]	.	.	.	.
OG0003385	1	1	1	0	0	0	TET0054_v1_40222|ID_74587163|_Pyridoxal-dependent_decarboxylase_[Tetrasphaera_MAG_AAU_0054_AalW_18-Q3-R10-53_BA]	TET0191_v1_60196|ID_74609121|_Pyridoxal-dependent_decarboxylase_[Tetrasphaera_MAG_AAU_0191_Bjer_18-Q3-R1-45_BAT]	TET0379_v1_20563|ID_74600190|_Pyridoxal-dependent_decarboxylase_[Tetrasphaera_MAG_AAU_0379_EsbW_18-Q3-R4-48_BAT]	.	.	.	.
OG0003386	1	1	1	0	0	0	TET0054_v1_40223|ID_74587164|glpK|_Glycerol_kinase_GlpK_[Tetrasphaera_MAG_AAU_0054_AalW_18-Q3-R10-53_BA]	TET0191_v1_60197|ID_74609122|glpK|_Glycerol_kinase_GlpK_[Tetrasphaera_MAG_AAU_0191_Bjer_18-Q3-R1-45_BAT]	TET0379_v1_20564|ID_74600191|glpK|_Glycerol_kinase_GlpK_[Tetrasphaera_MAG_AAU_0379_EsbW_18-Q3-R4-48_BAT]	.	.	.	.
OG0003387	1	1	1	0	0	0	TET0054_v1_40269|ID_74587210|_putative_HTH_cro/C1-type_domain-containing_protein_[Tetrasphaera_MAG_AAU_0054_AalW_18-Q3-R10-53_BA]	TET0191_v1_60242|ID_74609167|_putative_HTH_cro/C1-type_domain-containing_protein_[Tetrasphaera_MAG_AAU_0191_Bjer_18-Q3-R1-45_BAT]	TET0379_v1_20618|ID_74600245|_HTH-type_transcriptional_regulator_/_antitoxin_HipB_[Tetrasphaera_MAG_AAU_0379_EsbW_18-Q3-R4-48_BAT]	.	.	.	.
OG0003388	1	1	1	0	0	0	TET0054_v1_40284|ID_74587225|_Streptomycin_6-kinase_[Tetrasphaera_MAG_AAU_0054_AalW_18-Q3-R10-53_BA]	TET0191_v1_60256|ID_74609181|_Streptomycin_6-kinase_[Tetrasphaera_MAG_AAU_0191_Bjer_18-Q3-R1-45_BAT]	TET0379_v1_20634|ID_74600261|_Streptomycin_6-kinase_[Tetrasphaera_MAG_AAU_0379_EsbW_18-Q3-R4-48_BAT]	.	.	.	.
OG0003389	1	1	1	0	0	0	TET0054_v1_40328|ID_74587269|_protein_of_unknown_function_[Tetrasphaera_MAG_AAU_0054_AalW_18-Q3-R10-53_BA]	TET0191_v1_60302|ID_74609227|_protein_of_unknown_function_[Tetrasphaera_MAG_AAU_0191_Bjer_18-Q3-R1-45_BAT]	TET0379_v1_20680|ID_74600307|_protein_of_unknown_function_[Tetrasphaera_MAG_AAU_0379_EsbW_18-Q3-R4-48_BAT]	.	.	.	.
OG0003390	1	1	1	0	0	0	TET0054_v1_40338|ID_74587279|_putative_Lysozyme_[Tetrasphaera_MAG_AAU_0054_AalW_18-Q3-R10-53_BA]	TET0191_v1_60312|ID_74609237|_putative_Lysozyme_[Tetrasphaera_MAG_AAU_0191_Bjer_18-Q3-R1-45_BAT]	TET0379_v1_20690|ID_74600317|_putative_Lysozyme_[Tetrasphaera_MAG_AAU_0379_EsbW_18-Q3-R4-48_BAT]	.	.	.	.
OG0003391	1	1	1	0	0	0	TET0054_v1_40394|ID_74587335|_Pimeloyl-ACP_methyl_ester_carboxylesterase_[Tetrasphaera_MAG_AAU_0054_AalW_18-Q3-R10-53_BA]	TET0191_v1_60365|ID_74609290|_Pimeloyl-ACP_methyl_ester_carboxylesterase_[Tetrasphaera_MAG_AAU_0191_Bjer_18-Q3-R1-45_BAT]	TET0379_v1_20744|ID_74600371|_Pimeloyl-ACP_methyl_ester_carboxylesterase_[Tetrasphaera_MAG_AAU_0379_EsbW_18-Q3-R4-48_BAT]	.	.	.	.
OG0003392	1	1	1	0	0	0	TET0054_v1_40398|ID_74587339|_exported_protein_of_unknown_function_[Tetrasphaera_MAG_AAU_0054_AalW_18-Q3-R10-53_BA]	TET0191_v1_60369|ID_74609294|_protein_of_unknown_function_[Tetrasphaera_MAG_AAU_0191_Bjer_18-Q3-R1-45_BAT]	TET0379_v1_20748|ID_74600375|_exported_protein_of_unknown_function_[Tetrasphaera_MAG_AAU_0379_EsbW_18-Q3-R4-48_BAT]	.	.	.	.
OG0003393	1	1	1	0	0	0	TET0054_v1_40423|ID_74587364|_protein_of_unknown_function_[Tetrasphaera_MAG_AAU_0054_AalW_18-Q3-R10-53_BA]	TET0191_v1_60391|ID_74609316|_conserved_protein_of_unknown_function_[Tetrasphaera_MAG_AAU_0191_Bjer_18-Q3-R1-45_BAT]	TET0379_v1_20771|ID_74600398|_conserved_protein_of_unknown_function_[Tetrasphaera_MAG_AAU_0379_EsbW_18-Q3-R4-48_BAT]	.	.	.	.
OG0003394	1	1	1	0	0	0	TET0054_v1_40450|ID_74587391|_protein_of_unknown_function_[Tetrasphaera_MAG_AAU_0054_AalW_18-Q3-R10-53_BA]	TET0191_v1_60419|ID_74609344|_protein_of_unknown_function_[Tetrasphaera_MAG_AAU_0191_Bjer_18-Q3-R1-45_BAT]	TET0379_v1_20823|ID_74600450|_exported_protein_of_unknown_function_[Tetrasphaera_MAG_AAU_0379_EsbW_18-Q3-R4-48_BAT]	.	.	.	.
OG0003395	1	1	1	0	0	0	TET0054_v1_40454|ID_74587395|_Nudix_hydrolase_domain-containing_protein_[Tetrasphaera_MAG_AAU_0054_AalW_18-Q3-R10-53_BA]	TET0191_v1_60423|ID_74609348|_Nudix_hydrolase_domain-containing_protein_[Tetrasphaera_MAG_AAU_0191_Bjer_18-Q3-R1-45_BAT]	TET0379_v1_20828|ID_74600455|_Nudix_hydrolase_domain-containing_protein_[Tetrasphaera_MAG_AAU_0379_EsbW_18-Q3-R4-48_BAT]	.	.	.	.
OG0003396	1	1	1	0	0	0	TET0054_v1_40456|ID_74587397|_putative_Protein_hcp1_[Tetrasphaera_MAG_AAU_0054_AalW_18-Q3-R10-53_BA]	TET0191_v1_60425|ID_74609350|_putative_Protein_hcp1_[Tetrasphaera_MAG_AAU_0191_Bjer_18-Q3-R1-45_BAT]	TET0379_v1_20830|ID_74600457|_putative_Protein_hcp1_[Tetrasphaera_MAG_AAU_0379_EsbW_18-Q3-R4-48_BAT]	.	.	.	.
OG0003397	1	1	1	0	0	0	TET0054_v1_40479|ID_74587420|_protein_of_unknown_function_[Tetrasphaera_MAG_AAU_0054_AalW_18-Q3-R10-53_BA]	TET0191_v1_60448|ID_74609373|_protein_of_unknown_function_[Tetrasphaera_MAG_AAU_0191_Bjer_18-Q3-R1-45_BAT]	TET0379_v1_20855|ID_74600482|_protein_of_unknown_function_[Tetrasphaera_MAG_AAU_0379_EsbW_18-Q3-R4-48_BAT]	.	.	.	.
OG0003398	1	1	1	0	0	0	TET0054_v1_40491|ID_74587432|_conserved_protein_of_unknown_function_[Tetrasphaera_MAG_AAU_0054_AalW_18-Q3-R10-53_BA]	TET0191_v1_60460|ID_74609385|_conserved_protein_of_unknown_function_[Tetrasphaera_MAG_AAU_0191_Bjer_18-Q3-R1-45_BAT]	TET0379_v1_20866|ID_74600493|_conserved_protein_of_unknown_function_[Tetrasphaera_MAG_AAU_0379_EsbW_18-Q3-R4-48_BAT]	.	.	.	.
OG0003399	1	1	1	0	0	0	TET0054_v1_40501|ID_74587442|_protein_of_unknown_function_[Tetrasphaera_MAG_AAU_0054_AalW_18-Q3-R10-53_BA]	TET0191_v1_60471|ID_74609396|_protein_of_unknown_function_[Tetrasphaera_MAG_AAU_0191_Bjer_18-Q3-R1-45_BAT]	TET0379_v1_20875|ID_74600502|_protein_of_unknown_function_[Tetrasphaera_MAG_AAU_0379_EsbW_18-Q3-R4-48_BAT]	.	.	.	.
OG0003400	1	1	1	0	0	0	TET0054_v1_40514|ID_74587455|_Phage_integrase_domain-containing_protein_[Tetrasphaera_MAG_AAU_0054_AalW_18-Q3-R10-53_BA]	TET0191_v1_60483|ID_74609408|_Phage_integrase_domain-containing_protein_[Tetrasphaera_MAG_AAU_0191_Bjer_18-Q3-R1-45_BAT]	TET0379_v1_20887|ID_74600514|_Phage_integrase_domain-containing_protein_[Tetrasphaera_MAG_AAU_0379_EsbW_18-Q3-R4-48_BAT]	.	.	.	.
OG0003401	1	1	1	0	0	0	TET0054_v1_40516|ID_74587457|_conserved_exported_protein_of_unknown_function_[Tetrasphaera_MAG_AAU_0054_AalW_18-Q3-R10-53_BA]	TET0191_v1_60484|ID_74609409|_conserved_exported_protein_of_unknown_function_[Tetrasphaera_MAG_AAU_0191_Bjer_18-Q3-R1-45_BAT]	TET0379_v1_20889|ID_74600516|_conserved_exported_protein_of_unknown_function_[Tetrasphaera_MAG_AAU_0379_EsbW_18-Q3-R4-48_BAT]	.	.	.	.
OG0003402	1	1	1	0	0	0	TET0054_v1_40517|ID_74587458|_protein_of_unknown_function_[Tetrasphaera_MAG_AAU_0054_AalW_18-Q3-R10-53_BA]	TET0191_v1_60485|ID_74609410|_protein_of_unknown_function_[Tetrasphaera_MAG_AAU_0191_Bjer_18-Q3-R1-45_BAT]	TET0379_v1_20890|ID_74600517|_protein_of_unknown_function_[Tetrasphaera_MAG_AAU_0379_EsbW_18-Q3-R4-48_BAT]	.	.	.	.
OG0003403	1	1	1	0	0	0	TET0054_v1_40518|ID_74587459|_protein_of_unknown_function_[Tetrasphaera_MAG_AAU_0054_AalW_18-Q3-R10-53_BA]	TET0191_v1_60486|ID_74609411|_protein_of_unknown_function_[Tetrasphaera_MAG_AAU_0191_Bjer_18-Q3-R1-45_BAT]	TET0379_v1_20891|ID_74600518|_protein_of_unknown_function_[Tetrasphaera_MAG_AAU_0379_EsbW_18-Q3-R4-48_BAT]	.	.	.	.
OG0003404	1	1	1	0	0	0	TET0054_v1_40519|ID_74587460|_protein_of_unknown_function_[Tetrasphaera_MAG_AAU_0054_AalW_18-Q3-R10-53_BA]	TET0191_v1_60487|ID_74609412|_protein_of_unknown_function_[Tetrasphaera_MAG_AAU_0191_Bjer_18-Q3-R1-45_BAT]	TET0379_v1_20892|ID_74600519|_protein_of_unknown_function_[Tetrasphaera_MAG_AAU_0379_EsbW_18-Q3-R4-48_BAT]	.	.	.	.
OG0003405	1	1	1	0	0	0	TET0054_v1_40520|ID_74587461|_protein_of_unknown_function_[Tetrasphaera_MAG_AAU_0054_AalW_18-Q3-R10-53_BA]	TET0191_v1_60488|ID_74609413|_protein_of_unknown_function_[Tetrasphaera_MAG_AAU_0191_Bjer_18-Q3-R1-45_BAT]	TET0379_v1_20893|ID_74600520|_protein_of_unknown_function_[Tetrasphaera_MAG_AAU_0379_EsbW_18-Q3-R4-48_BAT]	.	.	.	.
OG0003406	1	1	1	0	0	0	TET0054_v1_40521|ID_74587462|_conserved_protein_of_unknown_function_[Tetrasphaera_MAG_AAU_0054_AalW_18-Q3-R10-53_BA]	TET0191_v1_60489|ID_74609414|_conserved_protein_of_unknown_function_[Tetrasphaera_MAG_AAU_0191_Bjer_18-Q3-R1-45_BAT]	TET0379_v1_20894|ID_74600521|_conserved_protein_of_unknown_function_[Tetrasphaera_MAG_AAU_0379_EsbW_18-Q3-R4-48_BAT]	.	.	.	.
OG0003407	1	1	1	0	0	0	TET0054_v1_40581|ID_74587522|_protein_of_unknown_function_[Tetrasphaera_MAG_AAU_0054_AalW_18-Q3-R10-53_BA]	TET0191_v1_60550|ID_74609475|_protein_of_unknown_function_[Tetrasphaera_MAG_AAU_0191_Bjer_18-Q3-R1-45_BAT]	TET0379_v1_160251|ID_74602658|_protein_of_unknown_function_[Tetrasphaera_MAG_AAU_0379_EsbW_18-Q3-R4-48_BAT]	.	.	.	.
OG0003408	1	1	1	0	0	0	TET0054_v1_40582|ID_74587523|_SigE_family_RNA_polymerase_sigma_factor_[Tetrasphaera_MAG_AAU_0054_AalW_18-Q3-R10-53_BA]	TET0191_v1_60551|ID_74609476|_SigE_family_RNA_polymerase_sigma_factor_[Tetrasphaera_MAG_AAU_0191_Bjer_18-Q3-R1-45_BAT]	TET0379_v1_160250|ID_74602657|_SigE_family_RNA_polymerase_sigma_factor_[Tetrasphaera_MAG_AAU_0379_EsbW_18-Q3-R4-48_BAT]	.	.	.	.
OG0003409	1	1	1	0	0	0	TET0054_v1_40606|ID_74587547|_protein_of_unknown_function_[Tetrasphaera_MAG_AAU_0054_AalW_18-Q3-R10-53_BA]	TET0191_v1_60573|ID_74609498|_protein_of_unknown_function_[Tetrasphaera_MAG_AAU_0191_Bjer_18-Q3-R1-45_BAT]	TET0379_v1_160231|ID_74602638|_protein_of_unknown_function_[Tetrasphaera_MAG_AAU_0379_EsbW_18-Q3-R4-48_BAT]	.	.	.	.
OG0003410	1	1	1	0	0	0	TET0054_v1_40607|ID_74587548|_protein_of_unknown_function_[Tetrasphaera_MAG_AAU_0054_AalW_18-Q3-R10-53_BA]	TET0191_v1_60574|ID_74609499|_protein_of_unknown_function_[Tetrasphaera_MAG_AAU_0191_Bjer_18-Q3-R1-45_BAT]	TET0379_v1_160230|ID_74602637|_protein_of_unknown_function_[Tetrasphaera_MAG_AAU_0379_EsbW_18-Q3-R4-48_BAT]	.	.	.	.
OG0003411	1	1	1	0	0	0	TET0054_v1_40608|ID_74587549|_protein_of_unknown_function_[Tetrasphaera_MAG_AAU_0054_AalW_18-Q3-R10-53_BA]	TET0191_v1_60575|ID_74609500|_protein_of_unknown_function_[Tetrasphaera_MAG_AAU_0191_Bjer_18-Q3-R1-45_BAT]	TET0379_v1_160229|ID_74602636|_protein_of_unknown_function_[Tetrasphaera_MAG_AAU_0379_EsbW_18-Q3-R4-48_BAT]	.	.	.	.
OG0003412	1	1	1	0	0	0	TET0054_v1_40623|ID_74587564|_MFS_transporter_[Tetrasphaera_MAG_AAU_0054_AalW_18-Q3-R10-53_BA]	TET0191_v1_60590|ID_74609515|_MFS_transporter_[Tetrasphaera_MAG_AAU_0191_Bjer_18-Q3-R1-45_BAT]	TET0379_v1_160214|ID_74602621|_MFS_transporter_[Tetrasphaera_MAG_AAU_0379_EsbW_18-Q3-R4-48_BAT]	.	.	.	.
OG0003413	1	1	1	0	0	0	TET0054_v1_40627|ID_74587568|_protein_of_unknown_function_[Tetrasphaera_MAG_AAU_0054_AalW_18-Q3-R10-53_BA]	TET0191_v1_60593|ID_74609518|_protein_of_unknown_function_[Tetrasphaera_MAG_AAU_0191_Bjer_18-Q3-R1-45_BAT]	TET0379_v1_160211|ID_74602618|_protein_of_unknown_function_[Tetrasphaera_MAG_AAU_0379_EsbW_18-Q3-R4-48_BAT]	.	.	.	.
OG0003414	1	1	1	0	0	0	TET0054_v1_40628|ID_74587569|_exported_protein_of_unknown_function_[Tetrasphaera_MAG_AAU_0054_AalW_18-Q3-R10-53_BA]	TET0191_v1_60594|ID_74609519|_exported_protein_of_unknown_function_[Tetrasphaera_MAG_AAU_0191_Bjer_18-Q3-R1-45_BAT]	TET0379_v1_160210|ID_74602617|_exported_protein_of_unknown_function_[Tetrasphaera_MAG_AAU_0379_EsbW_18-Q3-R4-48_BAT]	.	.	.	.
OG0003415	1	1	1	0	0	0	TET0054_v1_40644|ID_74587585|_CdiA_C_domain-containing_protein_[Tetrasphaera_MAG_AAU_0054_AalW_18-Q3-R10-53_BA]	TET0191_v1_60612|ID_74609537|_CdiA_C_domain-containing_protein_[Tetrasphaera_MAG_AAU_0191_Bjer_18-Q3-R1-45_BAT]	TET0379_v1_160194|ID_74602601|_CdiA_C_domain-containing_protein_[Tetrasphaera_MAG_AAU_0379_EsbW_18-Q3-R4-48_BAT]	.	.	.	.
OG0003416	1	1	1	0	0	0	TET0054_v1_40645|ID_74587586|_putative_Excreted_virulence_factor_EspC__type_VII_ESX_diderm_[Tetrasphaera_MAG_AAU_0054_AalW_18-Q3-R10-53_BA]	TET0191_v1_60613|ID_74609538|_putative_Excreted_virulence_factor_EspC__type_VII_ESX_diderm_[Tetrasphaera_MAG_AAU_0191_Bjer_18-Q3-R1-45_BAT]	TET0379_v1_160193|ID_74602600|_putative_Excreted_virulence_factor_EspC__type_VII_ESX_diderm_[Tetrasphaera_MAG_AAU_0379_EsbW_18-Q3-R4-48_BAT]	.	.	.	.
OG0003417	1	1	1	0	0	0	TET0054_v1_40646|ID_74587587|_protein_of_unknown_function_[Tetrasphaera_MAG_AAU_0054_AalW_18-Q3-R10-53_BA]	TET0191_v1_60614|ID_74609539|_protein_of_unknown_function_[Tetrasphaera_MAG_AAU_0191_Bjer_18-Q3-R1-45_BAT]	TET0379_v1_160192|ID_74602599|_protein_of_unknown_function_[Tetrasphaera_MAG_AAU_0379_EsbW_18-Q3-R4-48_BAT]	.	.	.	.
OG0003418	1	1	1	0	0	0	TET0054_v1_40647|ID_74587588|_protein_of_unknown_function_[Tetrasphaera_MAG_AAU_0054_AalW_18-Q3-R10-53_BA]	TET0191_v1_60615|ID_74609540|_protein_of_unknown_function_[Tetrasphaera_MAG_AAU_0191_Bjer_18-Q3-R1-45_BAT]	TET0379_v1_160190|ID_74602597|_protein_of_unknown_function_[Tetrasphaera_MAG_AAU_0379_EsbW_18-Q3-R4-48_BAT]	.	.	.	.
OG0003419	1	1	1	0	0	0	TET0054_v1_40658|ID_74587599|_Molybdenum_cofactor_biosysynthesis_protein_[Tetrasphaera_MAG_AAU_0054_AalW_18-Q3-R10-53_BA]	TET0191_v1_60625|ID_74609550|_Molybdenum_cofactor_biosysynthesis_protein_[Tetrasphaera_MAG_AAU_0191_Bjer_18-Q3-R1-45_BAT]	TET0379_v1_160180|ID_74602587|_Molybdenum_cofactor_biosysynthesis_protein_[Tetrasphaera_MAG_AAU_0379_EsbW_18-Q3-R4-48_BAT]	.	.	.	.
OG0003420	1	1	1	0	0	0	TET0054_v1_40661|ID_74587602|_FtsP/CotA-like_multicopper_oxidase_with_cupredoxin_domain_[Tetrasphaera_MAG_AAU_0054_AalW_18-Q3-R10-53_BA]	TET0191_v1_60629|ID_74609554|_FtsP/CotA-like_multicopper_oxidase_with_cupredoxin_domain_[Tetrasphaera_MAG_AAU_0191_Bjer_18-Q3-R1-45_BAT]	TET0379_v1_160177|ID_74602584|_FtsP/CotA-like_multicopper_oxidase_with_cupredoxin_domain_[Tetrasphaera_MAG_AAU_0379_EsbW_18-Q3-R4-48_BAT]	.	.	.	.
OG0003421	1	1	1	0	0	0	TET0054_v1_40677|ID_74587618|_exported_protein_of_unknown_function_[Tetrasphaera_MAG_AAU_0054_AalW_18-Q3-R10-53_BA]	TET0191_v1_60646|ID_74609571|_conserved_exported_protein_of_unknown_function_[Tetrasphaera_MAG_AAU_0191_Bjer_18-Q3-R1-45_BAT]	TET0379_v1_160158|ID_74602565|_conserved_exported_protein_of_unknown_function_[Tetrasphaera_MAG_AAU_0379_EsbW_18-Q3-R4-48_BAT]	.	.	.	.
OG0003422	1	1	1	0	0	0	TET0054_v1_40679|ID_74587620|_protein_of_unknown_function_[Tetrasphaera_MAG_AAU_0054_AalW_18-Q3-R10-53_BA]	TET0191_v1_60648|ID_74609573|_protein_of_unknown_function_[Tetrasphaera_MAG_AAU_0191_Bjer_18-Q3-R1-45_BAT]	TET0379_v1_160156|ID_74602563|_protein_of_unknown_function_[Tetrasphaera_MAG_AAU_0379_EsbW_18-Q3-R4-48_BAT]	.	.	.	.
OG0003423	1	1	1	0	0	0	TET0054_v1_40689|ID_74587630|_exported_protein_of_unknown_function_[Tetrasphaera_MAG_AAU_0054_AalW_18-Q3-R10-53_BA]	TET0191_v1_60658|ID_74609583|_conserved_protein_of_unknown_function_[Tetrasphaera_MAG_AAU_0191_Bjer_18-Q3-R1-45_BAT]	TET0379_v1_160145|ID_74602552|_exported_protein_of_unknown_function_[Tetrasphaera_MAG_AAU_0379_EsbW_18-Q3-R4-48_BAT]	.	.	.	.
OG0003424	1	1	1	0	0	0	TET0054_v1_40698|ID_74587639|_protein_of_unknown_function_[Tetrasphaera_MAG_AAU_0054_AalW_18-Q3-R10-53_BA]	TET0191_v1_60667|ID_74609592|_protein_of_unknown_function_[Tetrasphaera_MAG_AAU_0191_Bjer_18-Q3-R1-45_BAT]	TET0379_v1_160136|ID_74602543|_protein_of_unknown_function_[Tetrasphaera_MAG_AAU_0379_EsbW_18-Q3-R4-48_BAT]	.	.	.	.
OG0003425	1	1	1	0	0	0	TET0054_v1_40737|ID_74587678|_Nucleotidyltransferase_AbiEii_toxin_of_type_IV_toxin-antitoxin_system_[Tetrasphaera_MAG_AAU_0054_AalW_18-Q3-R10-53_BA]	TET0191_v1_60707|ID_74609632|_Nucleotidyltransferase_AbiEii_toxin_of_type_IV_toxin-antitoxin_system_[Tetrasphaera_MAG_AAU_0191_Bjer_18-Q3-R1-45_BAT]	TET0379_v1_160095|ID_74602502|_Nucleotidyltransferase_AbiEii_toxin_of_type_IV_toxin-antitoxin_system_[Tetrasphaera_MAG_AAU_0379_EsbW_18-Q3-R4-48_BAT]	.	.	.	.
OG0003426	1	1	1	0	0	0	TET0054_v1_40738|ID_74587679|_Transcriptional_regulator_with_XRE-family_HTH_domain_[Tetrasphaera_MAG_AAU_0054_AalW_18-Q3-R10-53_BA]	TET0191_v1_60708|ID_74609633|_Transcriptional_regulator_with_XRE-family_HTH_domain_[Tetrasphaera_MAG_AAU_0191_Bjer_18-Q3-R1-45_BAT]	TET0379_v1_160094|ID_74602501|_Transcriptional_regulator_with_XRE-family_HTH_domain_[Tetrasphaera_MAG_AAU_0379_EsbW_18-Q3-R4-48_BAT]	.	.	.	.
OG0003427	1	1	1	0	0	0	TET0054_v1_40739|ID_74587680|_protein_of_unknown_function_[Tetrasphaera_MAG_AAU_0054_AalW_18-Q3-R10-53_BA]	TET0191_v1_60709|ID_74609634|_protein_of_unknown_function_[Tetrasphaera_MAG_AAU_0191_Bjer_18-Q3-R1-45_BAT]	TET0379_v1_160093|ID_74602500|_protein_of_unknown_function_[Tetrasphaera_MAG_AAU_0379_EsbW_18-Q3-R4-48_BAT]	.	.	.	.
OG0003429	1	1	1	0	0	0	TET0054_v1_40762|ID_74587703|_Pyridoxal-dependent_decarboxylase_[Tetrasphaera_MAG_AAU_0054_AalW_18-Q3-R10-53_BA]	TET0191_v1_60730|ID_74609655|_Pyridoxal-dependent_decarboxylase_[Tetrasphaera_MAG_AAU_0191_Bjer_18-Q3-R1-45_BAT]	TET0379_v1_160070|ID_74602477|_Pyridoxal-dependent_decarboxylase_[Tetrasphaera_MAG_AAU_0379_EsbW_18-Q3-R4-48_BAT]	.	.	.	.
OG0003430	1	1	1	0	0	0	TET0054_v1_40764|ID_74587705|_protein_of_unknown_function_[Tetrasphaera_MAG_AAU_0054_AalW_18-Q3-R10-53_BA]	TET0191_v1_60732|ID_74609657|_protein_of_unknown_function_[Tetrasphaera_MAG_AAU_0191_Bjer_18-Q3-R1-45_BAT]	TET0379_v1_160068|ID_74602475|_protein_of_unknown_function_[Tetrasphaera_MAG_AAU_0379_EsbW_18-Q3-R4-48_BAT]	.	.	.	.
OG0003431	1	1	1	0	0	0	TET0054_v1_40766|ID_74587707|_conserved_exported_protein_of_unknown_function_[Tetrasphaera_MAG_AAU_0054_AalW_18-Q3-R10-53_BA]	TET0191_v1_60733|ID_74609658|_conserved_exported_protein_of_unknown_function_[Tetrasphaera_MAG_AAU_0191_Bjer_18-Q3-R1-45_BAT]	TET0379_v1_160067|ID_74602474|_conserved_exported_protein_of_unknown_function_[Tetrasphaera_MAG_AAU_0379_EsbW_18-Q3-R4-48_BAT]	.	.	.	.
OG0003432	1	1	1	0	0	0	TET0054_v1_40772|ID_74587713|rpmJ|_ribosomal_protein_L36__ribosomal_protein_B__[Tetrasphaera_MAG_AAU_0054_AalW_18-Q3-R10-53_BA]	TET0191_v1_60739|ID_74609664|rpmJ|_ribosomal_protein_L36__ribosomal_protein_B__[Tetrasphaera_MAG_AAU_0191_Bjer_18-Q3-R1-45_BAT]	TET0379_v1_160061|ID_74602468|rpmJ|_ribosomal_protein_L36__ribosomal_protein_B__[Tetrasphaera_MAG_AAU_0379_EsbW_18-Q3-R4-48_BAT]	.	.	.	.
OG0003433	1	1	1	0	0	0	TET0054_v1_40775|ID_74587716|_conserved_protein_of_unknown_function_[Tetrasphaera_MAG_AAU_0054_AalW_18-Q3-R10-53_BA]	TET0191_v1_60742|ID_74609667|_conserved_protein_of_unknown_function_[Tetrasphaera_MAG_AAU_0191_Bjer_18-Q3-R1-45_BAT]	TET0379_v1_160058|ID_74602465|_conserved_protein_of_unknown_function_[Tetrasphaera_MAG_AAU_0379_EsbW_18-Q3-R4-48_BAT]	.	.	.	.
OG0003434	1	1	1	0	0	0	TET0054_v1_40776|ID_74587717|_LapA_family_protein_[Tetrasphaera_MAG_AAU_0054_AalW_18-Q3-R10-53_BA]	TET0191_v1_60743|ID_74609668|_LapA_family_protein_[Tetrasphaera_MAG_AAU_0191_Bjer_18-Q3-R1-45_BAT]	TET0379_v1_160057|ID_74602464|_LapA_family_protein_[Tetrasphaera_MAG_AAU_0379_EsbW_18-Q3-R4-48_BAT]	.	.	.	.
OG0003435	1	1	1	0	0	0	TET0054_v1_40777|ID_74587718|_OmpA-like_domain-containing_protein_[Tetrasphaera_MAG_AAU_0054_AalW_18-Q3-R10-53_BA]	TET0191_v1_60744|ID_74609669|_OmpA-like_domain-containing_protein_[Tetrasphaera_MAG_AAU_0191_Bjer_18-Q3-R1-45_BAT]	TET0379_v1_160056|ID_74602463|_OmpA-like_domain-containing_protein_[Tetrasphaera_MAG_AAU_0379_EsbW_18-Q3-R4-48_BAT]	.	.	.	.
OG0003436	1	1	1	0	0	0	TET0054_v1_40787|ID_74587728|_protein_of_unknown_function_[Tetrasphaera_MAG_AAU_0054_AalW_18-Q3-R10-53_BA]	TET0191_v1_60754|ID_74609679|_protein_of_unknown_function_[Tetrasphaera_MAG_AAU_0191_Bjer_18-Q3-R1-45_BAT]	TET0379_v1_160046|ID_74602453|_protein_of_unknown_function_[Tetrasphaera_MAG_AAU_0379_EsbW_18-Q3-R4-48_BAT]	.	.	.	.
OG0003438	1	1	1	0	0	0	TET0054_v1_40813|ID_74587754|_protein_of_unknown_function_[Tetrasphaera_MAG_AAU_0054_AalW_18-Q3-R10-53_BA]	TET0191_v1_60782|ID_74609707|_membrane_protein_of_unknown_function_[Tetrasphaera_MAG_AAU_0191_Bjer_18-Q3-R1-45_BAT]	TET0379_v1_160019|ID_74602426|_membrane_protein_of_unknown_function_[Tetrasphaera_MAG_AAU_0379_EsbW_18-Q3-R4-48_BAT]	.	.	.	.
OG0003439	1	1	1	0	0	0	TET0054_v1_40814|ID_74587755|_conserved_protein_of_unknown_function_[Tetrasphaera_MAG_AAU_0054_AalW_18-Q3-R10-53_BA]	TET0191_v1_60784|ID_74609709|_conserved_protein_of_unknown_function_[Tetrasphaera_MAG_AAU_0191_Bjer_18-Q3-R1-45_BAT]	TET0379_v1_160018|ID_74602425|_conserved_protein_of_unknown_function_[Tetrasphaera_MAG_AAU_0379_EsbW_18-Q3-R4-48_BAT]	.	.	.	.
OG0003440	1	1	1	0	0	0	TET0054_v1_40815|ID_74587756|_Lactate-responsive_regulator_LldR_in_Actinobacteria__GntR_family_[Tetrasphaera_MAG_AAU_0054_AalW_18-Q3-R10-53_BA]	TET0191_v1_60785|ID_74609710|_Lactate-responsive_regulator_LldR_in_Actinobacteria__GntR_family_[Tetrasphaera_MAG_AAU_0191_Bjer_18-Q3-R1-45_BAT]	TET0379_v1_160017|ID_74602424|_Lactate-responsive_regulator_LldR_in_Actinobacteria__GntR_family_[Tetrasphaera_MAG_AAU_0379_EsbW_18-Q3-R4-48_BAT]	.	.	.	.
OG0003442	1	1	1	0	0	0	TET0054_v1_40931|ID_74587872|_exported_protein_of_unknown_function_[Tetrasphaera_MAG_AAU_0054_AalW_18-Q3-R10-53_BA]	TET0191_v1_10755|ID_74608299|_exported_protein_of_unknown_function_[Tetrasphaera_MAG_AAU_0191_Bjer_18-Q3-R1-45_BAT]	TET0379_v1_150286|ID_74602374|_protein_of_unknown_function_[Tetrasphaera_MAG_AAU_0379_EsbW_18-Q3-R4-48_BAT]	.	.	.	.
OG0003443	1	1	1	0	0	0	TET0054_v1_40932|ID_74587873|_protein_of_unknown_function_[Tetrasphaera_MAG_AAU_0054_AalW_18-Q3-R10-53_BA]	TET0191_v1_10754|ID_74608298|_Flagellar_hook-associated_protein_flgK_[Tetrasphaera_MAG_AAU_0191_Bjer_18-Q3-R1-45_BAT]	TET0379_v1_150285|ID_74602373|_exported_protein_of_unknown_function_[Tetrasphaera_MAG_AAU_0379_EsbW_18-Q3-R4-48_BAT]	.	.	.	.
OG0003446	1	1	1	0	0	0	TET0054_v1_40959|ID_74587900|_Alkyldihydroxyacetonephosphate_synthase_[Tetrasphaera_MAG_AAU_0054_AalW_18-Q3-R10-53_BA]	TET0191_v1_10727|ID_74608271|_Alkyldihydroxyacetonephosphate_synthase_[Tetrasphaera_MAG_AAU_0191_Bjer_18-Q3-R1-45_BAT]	TET0379_v1_150262|ID_74602350|_Alkyldihydroxyacetonephosphate_synthase_[Tetrasphaera_MAG_AAU_0379_EsbW_18-Q3-R4-48_BAT]	.	.	.	.
OG0003447	1	1	1	0	0	0	TET0054_v1_40960|ID_74587901|_TetR_family_transcriptional_regulator_[Tetrasphaera_MAG_AAU_0054_AalW_18-Q3-R10-53_BA]	TET0191_v1_10725|ID_74608269|_TetR_family_transcriptional_regulator_[Tetrasphaera_MAG_AAU_0191_Bjer_18-Q3-R1-45_BAT]	TET0379_v1_150261|ID_74602349|_TetR_family_transcriptional_regulator_[Tetrasphaera_MAG_AAU_0379_EsbW_18-Q3-R4-48_BAT]	.	.	.	.
OG0003448	1	1	1	0	0	0	TET0054_v1_40961|ID_74587902|glpD|_Glycerol-3-phosphate_dehydrogenase_1_[Tetrasphaera_MAG_AAU_0054_AalW_18-Q3-R10-53_BA]	TET0191_v1_10724|ID_74608268|glpD|_Glycerol-3-phosphate_dehydrogenase_1_[Tetrasphaera_MAG_AAU_0191_Bjer_18-Q3-R1-45_BAT]	TET0379_v1_150260|ID_74602348|glpD|_Glycerol-3-phosphate_dehydrogenase_1_[Tetrasphaera_MAG_AAU_0379_EsbW_18-Q3-R4-48_BAT]	.	.	.	.
OG0003449	1	1	1	0	0	0	TET0054_v1_50018|ID_74587939|_protein_of_unknown_function_[Tetrasphaera_MAG_AAU_0054_AalW_18-Q3-R10-53_BA]	TET0191_v1_10704|ID_74608248|_protein_of_unknown_function_[Tetrasphaera_MAG_AAU_0191_Bjer_18-Q3-R1-45_BAT]	TET0379_v1_150239|ID_74602327|_protein_of_unknown_function_[Tetrasphaera_MAG_AAU_0379_EsbW_18-Q3-R4-48_BAT]	.	.	.	.
OG0003450	1	1	1	0	0	0	TET0054_v1_50023|ID_74587944|_exported_protein_of_unknown_function_[Tetrasphaera_MAG_AAU_0054_AalW_18-Q3-R10-53_BA]	TET0191_v1_10699|ID_74608243|_exported_protein_of_unknown_function_[Tetrasphaera_MAG_AAU_0191_Bjer_18-Q3-R1-45_BAT]	TET0379_v1_150234|ID_74602322|_exported_protein_of_unknown_function_[Tetrasphaera_MAG_AAU_0379_EsbW_18-Q3-R4-48_BAT]	.	.	.	.
OG0003451	1	1	1	0	0	0	TET0054_v1_50030|ID_74587951|_protein_of_unknown_function_[Tetrasphaera_MAG_AAU_0054_AalW_18-Q3-R10-53_BA]	TET0191_v1_10692|ID_74608236|_protein_of_unknown_function_[Tetrasphaera_MAG_AAU_0191_Bjer_18-Q3-R1-45_BAT]	TET0379_v1_150227|ID_74602315|_protein_of_unknown_function_[Tetrasphaera_MAG_AAU_0379_EsbW_18-Q3-R4-48_BAT]	.	.	.	.
OG0000001	7	12	5	1	0	0	TET0054_v1_10279|ID_74584734|_transposase_[Tetrasphaera_MAG_AAU_0054_AalW_18-Q3-R10-53_BA], TET0054_v1_11255|ID_74585710|_transposase_[Tetrasphaera_MAG_AAU_0054_AalW_18-Q3-R10-53_BA], TET0054_v1_20896|ID_74586686|_transposase_[Tetrasphaera_MAG_AAU_0054_AalW_18-Q3-R10-53_BA], TET0054_v1_30001|ID_74586710|_protein_of_unknown_function_[Tetrasphaera_MAG_AAU_0054_AalW_18-Q3-R10-53_BA], TET0054_v1_3019…	TET0191_v1_10468|ID_74608012|_transposase_[Tetrasphaera_MAG_AAU_0191_Bjer_18-Q3-R1-45_BAT], TET0191_v1_10672|ID_74608216|_transposase_[Tetrasphaera_MAG_AAU_0191_Bjer_18-Q3-R1-45_BAT], TET0191_v1_50034|ID_74608814|_transposase_[Tetrasphaera_MAG_AAU_0191_Bjer_18-Q3-R1-45_BAT], TET0191_v1_70001|ID_74609744|_protein_of_unknown_function_[Tetrasphaera_MAG_AAU_0191_Bjer_18-Q3-R1-45_BAT], TET0191_v1_7000…	TET0379_v1_110549|ID_74601412|_protein_of_unknown_function_[Tetrasphaera_MAG_AAU_0379_EsbW_18-Q3-R4-48_BAT], TET0379_v1_110557|ID_74601420|_protein_of_unknown_function_[Tetrasphaera_MAG_AAU_0379_EsbW_18-Q3-R4-48_BAT], TET0379_v1_110558|ID_74601421|_protein_of_unknown_function_[Tetrasphaera_MAG_AAU_0379_EsbW_18-Q3-R4-48_BAT], TET0379_v1_160268|ID_74602675|_transposase_[Tetrasphaera_MAG_AAU_0379_Es…	TET0004_v1_41365|ID_74580448|_protein_of_unknown_function_[Tetrasphaera_MAG_AAU_0004_AalE_18-Q3-R2-46_BAT]	.	.	.
OG0000009	4	4	4	1	0	0	TET0054_v1_10278|ID_74584733|_putative_Subtilase_family_protein_[Tetrasphaera_MAG_AAU_0054_AalW_18-Q3-R10-53_BA], TET0054_v1_10281|ID_74584736|_putative_Subtilase_family_protein_[Tetrasphaera_MAG_AAU_0054_AalW_18-Q3-R10-53_BA], TET0054_v1_10282|ID_74584737|_exported_protein_of_unknown_function_[Tetrasphaera_MAG_AAU_0054_AalW_18-Q3-R10-53_BA], TET0054_v1_10283|ID_74584738|_putative_Subtilase_famil…	TET0191_v1_70255|ID_74609998|_putative_Subtilase_family_protein_[Tetrasphaera_MAG_AAU_0191_Bjer_18-Q3-R1-45_BAT], TET0191_v1_70260|ID_74610003|_putative_Subtilase_family_protein_[Tetrasphaera_MAG_AAU_0191_Bjer_18-Q3-R1-45_BAT], TET0191_v1_70261|ID_74610004|_exported_protein_of_unknown_function_[Tetrasphaera_MAG_AAU_0191_Bjer_18-Q3-R1-45_BAT], TET0191_v1_70262|ID_74610005|_putative_Subtilase_famil…	TET0379_v1_110740|ID_74601603|_putative_Subtilase_family_protein_[Tetrasphaera_MAG_AAU_0379_EsbW_18-Q3-R4-48_BAT], TET0379_v1_110741|ID_74601604|_putative_Peptidase_S8_[Tetrasphaera_MAG_AAU_0379_EsbW_18-Q3-R4-48_BAT], TET0379_v1_110742|ID_74601605|_exported_protein_of_unknown_function_[Tetrasphaera_MAG_AAU_0379_EsbW_18-Q3-R4-48_BAT], TET0379_v1_110743|ID_74601606|_putative_Subtilase_family_protei…	TET0004_v1_10560|ID_74578603|_putative_Subtilase_family_protein_[Tetrasphaera_MAG_AAU_0004_AalE_18-Q3-R2-46_BAT]	.	.	.
OG0000656	2	3	1	0	1	0	TET0054_v1_10866|ID_74585321|_conserved_protein_of_unknown_function_[Tetrasphaera_MAG_AAU_0054_AalW_18-Q3-R10-53_BA], TET0054_v1_20225|ID_74586015|_conserved_protein_of_unknown_function_[Tetrasphaera_MAG_AAU_0054_AalW_18-Q3-R10-53_BA]	TET0191_v1_10072|ID_74607616|_conserved_protein_of_unknown_function_[Tetrasphaera_MAG_AAU_0191_Bjer_18-Q3-R1-45_BAT], TET0191_v1_20145|ID_74608465|_conserved_protein_of_unknown_function_[Tetrasphaera_MAG_AAU_0191_Bjer_18-Q3-R1-45_BAT], TET0191_v1_30058|ID_74608733|_conserved_protein_of_unknown_function_[Tetrasphaera_MAG_AAU_0191_Bjer_18-Q3-R1-45_BAT]	TET0379_v1_110099|ID_74600962|_conserved_protein_of_unknown_function_[Tetrasphaera_MAG_AAU_0379_EsbW_18-Q3-R4-48_BAT]	.	TET0277_v1_50138|ID_74598464|_conserved_protein_of_unknown_function_[Tetrasphaera_MAG_AAU_0277_Ega_18-Q3-R5-49_MAXA]	.	.
OG0002115	2	2	1	0	0	1	TET0054_v1_10439|ID_74584894|_conserved_exported_protein_of_unknown_function_[Tetrasphaera_MAG_AAU_0054_AalW_18-Q3-R10-53_BA], TET0054_v1_10441|ID_74584896|_exported_protein_of_unknown_function_[Tetrasphaera_MAG_AAU_0054_AalW_18-Q3-R10-53_BA]	TET0191_v1_90058|ID_74610923|_protein_of_unknown_function_[Tetrasphaera_MAG_AAU_0191_Bjer_18-Q3-R1-45_BAT], TET0191_v1_90059|ID_74610924|_protein_of_unknown_function_[Tetrasphaera_MAG_AAU_0191_Bjer_18-Q3-R1-45_BAT]	TET0379_v1_110602|ID_74601465|_conserved_exported_protein_of_unknown_function_[Tetrasphaera_MAG_AAU_0379_EsbW_18-Q3-R4-48_BAT]	.	.	TET0955_v1_50148|ID_75090160|_protein_of_unknown_function_[Tetrasphaera_MAG_AAU_0955_Ribe_18-Q3-R11-54_MA]	.
OG0002107	1	3	1	0	1	0	TET0054_v1_10149|ID_74584604|_Pyruvate-utilizing_enzyme__similar_to_phosphoenolpyruvate_synthase_[Tetrasphaera_MAG_AAU_0054_AalW_18-Q3-R10-53_BA]	TET0191_v1_70130|ID_74609873|pps|_fragment_of_phosphoenolpyruvate_synthase__part_1__[Tetrasphaera_MAG_AAU_0191_Bjer_18-Q3-R1-45_BAT], TET0191_v1_70131|ID_74609874|_protein_of_unknown_function_[Tetrasphaera_MAG_AAU_0191_Bjer_18-Q3-R1-45_BAT], TET0191_v1_70132|ID_74609875|pps|_fragment_of_phosphoenolpyruvate_synthase__part_2__[Tetrasphaera_MAG_AAU_0191_Bjer_18-Q3-R1-45_BAT]	TET0379_v1_120055|ID_74601729|_Pyruvate-utilizing_enzyme__similar_to_phosphoenolpyruvate_synthase_[Tetrasphaera_MAG_AAU_0379_EsbW_18-Q3-R4-48_BAT]	.	TET0277_v1_10275|ID_74595664|_Pyruvate-utilizing_enzyme__similar_to_phosphoenolpyruvate_synthase_[Tetrasphaera_MAG_AAU_0277_Ega_18-Q3-R5-49_MAXA]	.	.
OG0002116	3	1	1	0	0	1	TET0054_v1_10440|ID_74584895|_Low_temperature_requirement_protein_A_[Tetrasphaera_MAG_AAU_0054_AalW_18-Q3-R10-53_BA], TET0054_v1_10442|ID_74584897|_membrane_protein_of_unknown_function_[Tetrasphaera_MAG_AAU_0054_AalW_18-Q3-R10-53_BA], TET0054_v1_10443|ID_74584898|_membrane_protein_of_unknown_function_[Tetrasphaera_MAG_AAU_0054_AalW_18-Q3-R10-53_BA]	TET0191_v1_90060|ID_74610925|_Low_temperature_requirement_protein_A_[Tetrasphaera_MAG_AAU_0191_Bjer_18-Q3-R1-45_BAT]	TET0379_v1_110601|ID_74601464|_Low_temperature_requirement_protein_A_[Tetrasphaera_MAG_AAU_0379_EsbW_18-Q3-R4-48_BAT]	.	.	TET0955_v1_50150|ID_75090162|_Low_temperature_requirement_protein_A_[Tetrasphaera_MAG_AAU_0955_Ribe_18-Q3-R11-54_MA]	.
OG0002146	1	2	1	1	0	0	TET0054_v1_11076|ID_74585531|_conserved_protein_of_unknown_function_[Tetrasphaera_MAG_AAU_0054_AalW_18-Q3-R10-53_BA]	TET0191_v1_10285|ID_74607829|_conserved_protein_of_unknown_function_[Tetrasphaera_MAG_AAU_0191_Bjer_18-Q3-R1-45_BAT], TET0191_v1_60774|ID_74609699|_conserved_protein_of_unknown_function_[Tetrasphaera_MAG_AAU_0191_Bjer_18-Q3-R1-45_BAT]	TET0379_v1_160027|ID_74602434|_conserved_protein_of_unknown_function_[Tetrasphaera_MAG_AAU_0379_EsbW_18-Q3-R4-48_BAT]	TET0004_v1_10448|ID_74578491|_conserved_protein_of_unknown_function_[Tetrasphaera_MAG_AAU_0004_AalE_18-Q3-R2-46_BAT]	.	.	.
OG0002477	2	1	1	0	0	1	TET0054_v1_10701|ID_74585156|_Cell_filamentation_protein_Fic_[Tetrasphaera_MAG_AAU_0054_AalW_18-Q3-R10-53_BA], TET0054_v1_40167|ID_74587108|_protein_of_unknown_function_[Tetrasphaera_MAG_AAU_0054_AalW_18-Q3-R10-53_BA]	TET0191_v1_90315|ID_74611180|_Cell_filamentation_protein_Fic_[Tetrasphaera_MAG_AAU_0191_Bjer_18-Q3-R1-45_BAT]	TET0379_v1_110298|ID_74601161|_protein_of_unknown_function_[Tetrasphaera_MAG_AAU_0379_EsbW_18-Q3-R4-48_BAT]	.	.	TET0955_v1_90127|ID_75090558|_Adenosine_monophosphate-protein_transferase_SoFic_[Tetrasphaera_MAG_AAU_0955_Ribe_18-Q3-R11-54_MA]	.
OG0002496	1	1	2	0	0	1	TET0054_v1_10996|ID_74585451|uidA|_beta-D-glucuronidase_[Tetrasphaera_MAG_AAU_0054_AalW_18-Q3-R10-53_BA]	TET0191_v1_10204|ID_74607748|uidA|_beta-D-glucuronidase_[Tetrasphaera_MAG_AAU_0191_Bjer_18-Q3-R1-45_BAT]	TET0379_v1_100042|ID_74600842|uidA|_fragment_of_beta-D-glucuronidase__part_1__[Tetrasphaera_MAG_AAU_0379_EsbW_18-Q3-R4-48_BAT], TET0379_v1_100043|ID_74600843|uidA|_fragment_of_beta-D-glucuronidase__part_2__[Tetrasphaera_MAG_AAU_0379_EsbW_18-Q3-R4-48_BAT]	.	.	TET0955_v1_70049|ID_75090375|lacZ|_Beta-galactosidase_[Tetrasphaera_MAG_AAU_0955_Ribe_18-Q3-R11-54_MA]	.
OG0002551	1	1	2	0	1	0	TET0054_v1_40668|ID_74587609|_conserved_protein_of_unknown_function_[Tetrasphaera_MAG_AAU_0054_AalW_18-Q3-R10-53_BA]	TET0191_v1_60636|ID_74609561|_conserved_protein_of_unknown_function_[Tetrasphaera_MAG_AAU_0191_Bjer_18-Q3-R1-45_BAT]	TET0379_v1_10159|ID_74599500|_conserved_protein_of_unknown_function_[Tetrasphaera_MAG_AAU_0379_EsbW_18-Q3-R4-48_BAT], TET0379_v1_160170|ID_74602577|_conserved_protein_of_unknown_function_[Tetrasphaera_MAG_AAU_0379_EsbW_18-Q3-R4-48_BAT]	.	TET0277_v1_170046|ID_74599267|_conserved_protein_of_unknown_function_[Tetrasphaera_MAG_AAU_0277_Ega_18-Q3-R5-49_MAXA]	.	.
OG0002554	1	1	2	0	0	1	TET0054_v1_40745|ID_74587686|_Phenylacetic_acid_degradation_protein_PaaD__thioesterase_[Tetrasphaera_MAG_AAU_0054_AalW_18-Q3-R10-53_BA]	TET0191_v1_60715|ID_74609640|_Phenylacetic_acid_degradation_protein_PaaD__thioesterase_[Tetrasphaera_MAG_AAU_0191_Bjer_18-Q3-R1-45_BAT]	TET0379_v1_160086|ID_74602493|_Phenylacetic_acid_degradation_protein_PaaD__thioesterase_[Tetrasphaera_MAG_AAU_0379_EsbW_18-Q3-R4-48_BAT], TET0379_v1_80002|ID_74600766|_protein_of_unknown_function_[Tetrasphaera_MAG_AAU_0379_EsbW_18-Q3-R4-48_BAT]	.	.	TET0955_v1_50089|ID_75090101|_protein_of_unknown_function_[Tetrasphaera_MAG_AAU_0955_Ribe_18-Q3-R11-54_MA]	.
OG0002605	1	1	1	1	0	0	TET0054_v1_10997|ID_74585452|_LacI_family_transcriptional_regulator_[Tetrasphaera_MAG_AAU_0054_AalW_18-Q3-R10-53_BA]	TET0191_v1_10205|ID_74607749|_LacI_family_transcriptional_regulator_[Tetrasphaera_MAG_AAU_0191_Bjer_18-Q3-R1-45_BAT]	TET0379_v1_100041|ID_74600841|_LacI_family_transcriptional_regulator_[Tetrasphaera_MAG_AAU_0379_EsbW_18-Q3-R4-48_BAT]	TET0004_v1_40717|ID_74579800|_LacI_family_transcriptional_regulator_[Tetrasphaera_MAG_AAU_0004_AalE_18-Q3-R2-46_BAT]	.	.	.
OG0002606	1	1	1	1	0	0	TET0054_v1_11176|ID_74585631|_Sucrose-6-phosphate_hydrolase_[Tetrasphaera_MAG_AAU_0054_AalW_18-Q3-R10-53_BA]	TET0191_v1_10388|ID_74607932|_Sucrose-6-phosphate_hydrolase_[Tetrasphaera_MAG_AAU_0191_Bjer_18-Q3-R1-45_BAT]	TET0379_v1_140105|ID_74602007|_Sucrose-6-phosphate_hydrolase_[Tetrasphaera_MAG_AAU_0379_EsbW_18-Q3-R4-48_BAT]	TET0004_v1_40721|ID_74579804|_Sucrose-6-phosphate_hydrolase_[Tetrasphaera_MAG_AAU_0004_AalE_18-Q3-R2-46_BAT]	.	.	.
OG0002610	1	1	1	1	0	0	TET0054_v1_10117|ID_74584572|_Inosine-uridine_preferring_nucleoside_hydrolase_[Tetrasphaera_MAG_AAU_0054_AalW_18-Q3-R10-53_BA]	TET0191_v1_70095|ID_74609838|_Inosine-uridine_preferring_nucleoside_hydrolase_[Tetrasphaera_MAG_AAU_0191_Bjer_18-Q3-R1-45_BAT]	TET0379_v1_120088|ID_74601762|_Inosine-uridine_preferring_nucleoside_hydrolase_[Tetrasphaera_MAG_AAU_0379_EsbW_18-Q3-R4-48_BAT]	TET0004_v1_41007|ID_74580090|rihA|_Pyrimidine-specific_ribonucleoside_hydrolase_RihA_[Tetrasphaera_MAG_AAU_0004_AalE_18-Q3-R2-46_BAT]	.	.	.
OG0002611	1	1	1	1	0	0	TET0054_v1_11194|ID_74585649|_conserved_exported_protein_of_unknown_function_[Tetrasphaera_MAG_AAU_0054_AalW_18-Q3-R10-53_BA]	TET0191_v1_10407|ID_74607951|_conserved_exported_protein_of_unknown_function_[Tetrasphaera_MAG_AAU_0191_Bjer_18-Q3-R1-45_BAT]	TET0379_v1_140126|ID_74602028|_conserved_exported_protein_of_unknown_function_[Tetrasphaera_MAG_AAU_0379_EsbW_18-Q3-R4-48_BAT]	TET0004_v1_41017|ID_74580100|_conserved_exported_protein_of_unknown_function_[Tetrasphaera_MAG_AAU_0004_AalE_18-Q3-R2-46_BAT]	.	.	.
OG0002670	1	1	1	0	1	0	TET0054_v1_10147|ID_74584602|_putative_TetR/AcrR_family_transcriptional_regulator_[Tetrasphaera_MAG_AAU_0054_AalW_18-Q3-R10-53_BA]	TET0191_v1_70127|ID_74609870|_putative_TetR/AcrR_family_transcriptional_regulator_[Tetrasphaera_MAG_AAU_0191_Bjer_18-Q3-R1-45_BAT]	TET0379_v1_120058|ID_74601732|_putative_TetR/AcrR_family_transcriptional_regulator_[Tetrasphaera_MAG_AAU_0379_EsbW_18-Q3-R4-48_BAT]	.	TET0277_v1_10273|ID_74595662|_putative_TetR/AcrR_family_transcriptional_regulator_[Tetrasphaera_MAG_AAU_0277_Ega_18-Q3-R5-49_MAXA]	.	.
OG0002671	1	1	1	0	1	0	TET0054_v1_10148|ID_74584603|_MFS_domain-containing_protein_[Tetrasphaera_MAG_AAU_0054_AalW_18-Q3-R10-53_BA]	TET0191_v1_70128|ID_74609871|_membrane_protein_of_unknown_function_[Tetrasphaera_MAG_AAU_0191_Bjer_18-Q3-R1-45_BAT]	TET0379_v1_120057|ID_74601731|_membrane_protein_of_unknown_function_[Tetrasphaera_MAG_AAU_0379_EsbW_18-Q3-R4-48_BAT]	.	TET0277_v1_10274|ID_74595663|_MFS_domain-containing_protein_[Tetrasphaera_MAG_AAU_0277_Ega_18-Q3-R5-49_MAXA]	.	.
OG0002676	1	1	1	0	1	0	TET0054_v1_10426|ID_74584881|_L-proline_glycine_betaine_ABC_transport_system_permease_protein_ProW__TC_3.A.1.12.1__[Tetrasphaera_MAG_AAU_0054_AalW_18-Q3-R10-53_BA]	TET0191_v1_90045|ID_74610910|_L-proline_glycine_betaine_ABC_transport_system_permease_protein_ProW__TC_3.A.1.12.1__[Tetrasphaera_MAG_AAU_0191_Bjer_18-Q3-R1-45_BAT]	TET0379_v1_110616|ID_74601479|_L-proline_glycine_betaine_ABC_transport_system_permease_protein_ProW__TC_3.A.1.12.1__[Tetrasphaera_MAG_AAU_0379_EsbW_18-Q3-R4-48_BAT]	.	TET0277_v1_30002|ID_74597240|_L-proline_glycine_betaine_ABC_transport_system_permease_protein_ProW__TC_3.A.1.12.1__[Tetrasphaera_MAG_AAU_0277_Ega_18-Q3-R5-49_MAXA]	.	.
OG0002677	1	1	1	0	0	1	TET0054_v1_10428|ID_74584883|dcd|_dCTP_deaminase__dUMP-forming_[Tetrasphaera_MAG_AAU_0054_AalW_18-Q3-R10-53_BA]	TET0191_v1_90047|ID_74610912|dcd|_dCTP_deaminase__dUMP-forming_[Tetrasphaera_MAG_AAU_0191_Bjer_18-Q3-R1-45_BAT]	TET0379_v1_110613|ID_74601476|dcd|_dCTP_deaminase__dUMP-forming_[Tetrasphaera_MAG_AAU_0379_EsbW_18-Q3-R4-48_BAT]	.	.	TET0955_v1_50145|ID_75090157|dcd|_dCTP_deaminase__dUMP-forming_[Tetrasphaera_MAG_AAU_0955_Ribe_18-Q3-R11-54_MA]	.
OG0002678	1	1	1	0	0	1	TET0054_v1_10437|ID_74584892|_conserved_membrane_protein_of_unknown_function_[Tetrasphaera_MAG_AAU_0054_AalW_18-Q3-R10-53_BA]	TET0191_v1_90055|ID_74610920|_conserved_membrane_protein_of_unknown_function_[Tetrasphaera_MAG_AAU_0191_Bjer_18-Q3-R1-45_BAT]	TET0379_v1_110604|ID_74601467|_conserved_membrane_protein_of_unknown_function_[Tetrasphaera_MAG_AAU_0379_EsbW_18-Q3-R4-48_BAT]	.	.	TET0955_v1_50146|ID_75090158|_conserved_membrane_protein_of_unknown_function_[Tetrasphaera_MAG_AAU_0955_Ribe_18-Q3-R11-54_MA]	.
OG0002679	1	1	1	0	0	1	TET0054_v1_10438|ID_74584893|_Alcohol_dehydrogenase_[Tetrasphaera_MAG_AAU_0054_AalW_18-Q3-R10-53_BA]	TET0191_v1_90057|ID_74610922|_putative_Alcohol_dehydrogenase_[Tetrasphaera_MAG_AAU_0191_Bjer_18-Q3-R1-45_BAT]	TET0379_v1_110603|ID_74601466|_Alcohol_dehydrogenase_[Tetrasphaera_MAG_AAU_0379_EsbW_18-Q3-R4-48_BAT]	.	.	TET0955_v1_50147|ID_75090159|_Alcohol_dehydrogenase_[Tetrasphaera_MAG_AAU_0955_Ribe_18-Q3-R11-54_MA]	.
OG0002680	1	1	1	0	0	1	TET0054_v1_10445|ID_74584900|vapB|_Antitoxin_VapB33_[Tetrasphaera_MAG_AAU_0054_AalW_18-Q3-R10-53_BA]	TET0191_v1_90062|ID_74610927|vapB|_Antitoxin_VapB33_[Tetrasphaera_MAG_AAU_0191_Bjer_18-Q3-R1-45_BAT]	TET0379_v1_110599|ID_74601462|vapB|_Antitoxin_VapB33_[Tetrasphaera_MAG_AAU_0379_EsbW_18-Q3-R4-48_BAT]	.	.	TET0955_v1_50152|ID_75090164|vapB|_Antitoxin_VapB33_[Tetrasphaera_MAG_AAU_0955_Ribe_18-Q3-R11-54_MA]	.
OG0002687	1	1	1	0	0	1	TET0054_v1_10542|ID_74584997|_exported_protein_of_unknown_function_[Tetrasphaera_MAG_AAU_0054_AalW_18-Q3-R10-53_BA]	TET0191_v1_90150|ID_74611015|_exported_protein_of_unknown_function_[Tetrasphaera_MAG_AAU_0191_Bjer_18-Q3-R1-45_BAT]	TET0379_v1_110461|ID_74601324|_protein_of_unknown_function_[Tetrasphaera_MAG_AAU_0379_EsbW_18-Q3-R4-48_BAT]	.	.	TET0955_v1_50153|ID_75090165|_protein_of_unknown_function_[Tetrasphaera_MAG_AAU_0955_Ribe_18-Q3-R11-54_MA]	.
OG0002688	1	1	1	0	0	1	TET0054_v1_10565|ID_74585020|_conserved_protein_of_unknown_function_[Tetrasphaera_MAG_AAU_0054_AalW_18-Q3-R10-53_BA]	TET0191_v1_90173|ID_74611038|_protein_of_unknown_function_[Tetrasphaera_MAG_AAU_0191_Bjer_18-Q3-R1-45_BAT]	TET0379_v1_110440|ID_74601303|_conserved_protein_of_unknown_function_[Tetrasphaera_MAG_AAU_0379_EsbW_18-Q3-R4-48_BAT]	.	.	TET0955_v1_110029|ID_75090761|_conserved_protein_of_unknown_function_[Tetrasphaera_MAG_AAU_0955_Ribe_18-Q3-R11-54_MA]	.
OG0002689	1	1	1	0	0	1	TET0054_v1_10678|ID_74585133|_conserved_protein_of_unknown_function_[Tetrasphaera_MAG_AAU_0054_AalW_18-Q3-R10-53_BA]	TET0191_v1_90291|ID_74611156|_conserved_protein_of_unknown_function_[Tetrasphaera_MAG_AAU_0191_Bjer_18-Q3-R1-45_BAT]	TET0379_v1_110317|ID_74601180|_conserved_protein_of_unknown_function_[Tetrasphaera_MAG_AAU_0379_EsbW_18-Q3-R4-48_BAT]	.	.	TET0955_v1_50088|ID_75090100|_conserved_protein_of_unknown_function_[Tetrasphaera_MAG_AAU_0955_Ribe_18-Q3-R11-54_MA]	.
OG0002690	1	1	1	0	1	0	TET0054_v1_10688|ID_74585143|_Helix-turn-helix_domain_protein_[Tetrasphaera_MAG_AAU_0054_AalW_18-Q3-R10-53_BA]	TET0191_v1_90299|ID_74611164|_Helix-turn-helix_domain_protein_[Tetrasphaera_MAG_AAU_0191_Bjer_18-Q3-R1-45_BAT]	TET0379_v1_110309|ID_74601172|_Helix-turn-helix_domain_protein_[Tetrasphaera_MAG_AAU_0379_EsbW_18-Q3-R4-48_BAT]	.	TET0277_v1_120040|ID_74599139|_Helix-turn-helix_domain_protein_[Tetrasphaera_MAG_AAU_0277_Ega_18-Q3-R5-49_MAXA]	.	.
OG0002691	1	1	1	0	0	1	TET0054_v1_10696|ID_74585151|_protein_of_unknown_function_[Tetrasphaera_MAG_AAU_0054_AalW_18-Q3-R10-53_BA]	TET0191_v1_90309|ID_74611174|_protein_of_unknown_function_[Tetrasphaera_MAG_AAU_0191_Bjer_18-Q3-R1-45_BAT]	TET0379_v1_110277|ID_74601140|_conserved_protein_of_unknown_function_[Tetrasphaera_MAG_AAU_0379_EsbW_18-Q3-R4-48_BAT]	.	.	TET0955_v1_90023|ID_75090454|_protein_of_unknown_function_[Tetrasphaera_MAG_AAU_0955_Ribe_18-Q3-R11-54_MA]	.
OG0002692	1	1	1	0	0	1	TET0054_v1_10702|ID_74585157|_Adenine-specific_DNA-methyltransferase_[Tetrasphaera_MAG_AAU_0054_AalW_18-Q3-R10-53_BA]	TET0191_v1_90316|ID_74611181|_Adenine-specific_DNA-methyltransferase_[Tetrasphaera_MAG_AAU_0191_Bjer_18-Q3-R1-45_BAT]	TET0379_v1_160260|ID_74602667|_Site-specific_DNA-methyltransferase__Adenine-specific__[Tetrasphaera_MAG_AAU_0379_EsbW_18-Q3-R4-48_BAT]	.	.	TET0955_v1_190003|ID_75091398|_Site-specific_DNA-methyltransferase_[Tetrasphaera_MAG_AAU_0955_Ribe_18-Q3-R11-54_MA]	.
OG0002694	1	1	1	0	0	1	TET0054_v1_10741|ID_74585196|_protein_of_unknown_function_[Tetrasphaera_MAG_AAU_0054_AalW_18-Q3-R10-53_BA]	TET0191_v1_90360|ID_74611225|_protein_of_unknown_function_[Tetrasphaera_MAG_AAU_0191_Bjer_18-Q3-R1-45_BAT]	TET0379_v1_110228|ID_74601091|_protein_of_unknown_function_[Tetrasphaera_MAG_AAU_0379_EsbW_18-Q3-R4-48_BAT]	.	.	TET0955_v1_90082|ID_75090513|_protein_of_unknown_function_[Tetrasphaera_MAG_AAU_0955_Ribe_18-Q3-R11-54_MA]	.
OG0002695	1	1	1	0	0	1	TET0054_v1_10832|ID_74585287|_conserved_exported_protein_of_unknown_function_[Tetrasphaera_MAG_AAU_0054_AalW_18-Q3-R10-53_BA]	TET0191_v1_10038|ID_74607582|_conserved_exported_protein_of_unknown_function_[Tetrasphaera_MAG_AAU_0191_Bjer_18-Q3-R1-45_BAT]	TET0379_v1_110134|ID_74600997|_conserved_exported_protein_of_unknown_function_[Tetrasphaera_MAG_AAU_0379_EsbW_18-Q3-R4-48_BAT]	.	.	TET0955_v1_150080|ID_75091285|_exported_protein_of_unknown_function_[Tetrasphaera_MAG_AAU_0955_Ribe_18-Q3-R11-54_MA]	.
OG0002696	1	1	1	0	1	0	TET0054_v1_10896|ID_74585351|_protein_of_unknown_function_[Tetrasphaera_MAG_AAU_0054_AalW_18-Q3-R10-53_BA]	TET0191_v1_10102|ID_74607646|_protein_of_unknown_function_[Tetrasphaera_MAG_AAU_0191_Bjer_18-Q3-R1-45_BAT]	TET0379_v1_110072|ID_74600935|_protein_of_unknown_function_[Tetrasphaera_MAG_AAU_0379_EsbW_18-Q3-R4-48_BAT]	.	TET0277_v1_50123|ID_74598449|_AAA_family_ATPase_[Tetrasphaera_MAG_AAU_0277_Ega_18-Q3-R5-49_MAXA]	.	.
OG0002698	1	1	1	0	1	0	TET0054_v1_11091|ID_74585546|_PspC_domain_protein_[Tetrasphaera_MAG_AAU_0054_AalW_18-Q3-R10-53_BA]	TET0191_v1_10301|ID_74607845|_PspC_domain_protein_[Tetrasphaera_MAG_AAU_0191_Bjer_18-Q3-R1-45_BAT]	TET0379_v1_140013|ID_74601915|_PspC_domain_protein_[Tetrasphaera_MAG_AAU_0379_EsbW_18-Q3-R4-48_BAT]	.	TET0277_v1_10639|ID_74596028|_PspC_domain_protein_[Tetrasphaera_MAG_AAU_0277_Ega_18-Q3-R5-49_MAXA]	.	.
OG0002713	1	1	1	0	0	1	TET0054_v1_20594|ID_74586384|_protein_of_unknown_function_[Tetrasphaera_MAG_AAU_0054_AalW_18-Q3-R10-53_BA]	TET0191_v1_80200|ID_74610333|_protein_of_unknown_function_[Tetrasphaera_MAG_AAU_0191_Bjer_18-Q3-R1-45_BAT]	TET0379_v1_200132|ID_74602928|_protein_of_unknown_function_[Tetrasphaera_MAG_AAU_0379_EsbW_18-Q3-R4-48_BAT]	.	.	TET0955_v1_230015|ID_75092583|_protein_of_unknown_function_[Tetrasphaera_MAG_AAU_0955_Ribe_18-Q3-R11-54_MA]	.
OG0002714	1	1	1	0	0	1	TET0054_v1_20778|ID_74586568|mca|_Mycothiol_S-conjugate_amidase_[Tetrasphaera_MAG_AAU_0054_AalW_18-Q3-R10-53_BA]	TET0191_v1_80385|ID_74610518|mca|_Mycothiol_S-conjugate_amidase_[Tetrasphaera_MAG_AAU_0191_Bjer_18-Q3-R1-45_BAT]	TET0379_v1_20062|ID_74599689|mca|_Mycothiol_S-conjugate_amidase_[Tetrasphaera_MAG_AAU_0379_EsbW_18-Q3-R4-48_BAT]	.	.	TET0955_v1_220192|ID_75092508|mca|_Mycothiol_S-conjugate_amidase_[Tetrasphaera_MAG_AAU_0955_Ribe_18-Q3-R11-54_MA]	.
OG0002724	1	1	1	0	0	1	TET0054_v1_40087|ID_74587028|_Tnp_DDE_dom_domain-containing_protein_[Tetrasphaera_MAG_AAU_0054_AalW_18-Q3-R10-53_BA]	TET0191_v1_20020|ID_74608340|_protein_of_unknown_function_[Tetrasphaera_MAG_AAU_0191_Bjer_18-Q3-R1-45_BAT]	TET0379_v1_20789|ID_74600416|_protein_of_unknown_function_[Tetrasphaera_MAG_AAU_0379_EsbW_18-Q3-R4-48_BAT]	.	.	TET0955_v1_70043|ID_75090369|_transposase_[Tetrasphaera_MAG_AAU_0955_Ribe_18-Q3-R11-54_MA]	.
OG0002725	1	1	1	0	1	0	TET0054_v1_40291|ID_74587232|_Antitoxin_[Tetrasphaera_MAG_AAU_0054_AalW_18-Q3-R10-53_BA]	TET0191_v1_60264|ID_74609189|_Antitoxin_[Tetrasphaera_MAG_AAU_0191_Bjer_18-Q3-R1-45_BAT]	TET0379_v1_20641|ID_74600268|_Antitoxin_[Tetrasphaera_MAG_AAU_0379_EsbW_18-Q3-R4-48_BAT]	.	TET0277_v1_40167|ID_74597869|_conserved_protein_of_unknown_function_[Tetrasphaera_MAG_AAU_0277_Ega_18-Q3-R5-49_MAXA]	.	.
OG0002726	1	1	1	0	1	0	TET0054_v1_40292|ID_74587233|vapC|_Ribonuclease_VapC5_[Tetrasphaera_MAG_AAU_0054_AalW_18-Q3-R10-53_BA]	TET0191_v1_60265|ID_74609190|vapC|_Ribonuclease_VapC5_[Tetrasphaera_MAG_AAU_0191_Bjer_18-Q3-R1-45_BAT]	TET0379_v1_20642|ID_74600269|vapC|_Ribonuclease_VapC5_[Tetrasphaera_MAG_AAU_0379_EsbW_18-Q3-R4-48_BAT]	.	TET0277_v1_40168|ID_74597870|vapC|_Ribonuclease_VapC_[Tetrasphaera_MAG_AAU_0277_Ega_18-Q3-R5-49_MAXA]	.	.
OG0002728	1	1	1	0	0	1	TET0054_v1_40483|ID_74587424|_conserved_protein_of_unknown_function_[Tetrasphaera_MAG_AAU_0054_AalW_18-Q3-R10-53_BA]	TET0191_v1_60452|ID_74609377|_conserved_protein_of_unknown_function_[Tetrasphaera_MAG_AAU_0191_Bjer_18-Q3-R1-45_BAT]	TET0379_v1_20860|ID_74600487|_conserved_protein_of_unknown_function_[Tetrasphaera_MAG_AAU_0379_EsbW_18-Q3-R4-48_BAT]	.	.	TET0955_v1_200341|ID_75091834|_conserved_protein_of_unknown_function_[Tetrasphaera_MAG_AAU_0955_Ribe_18-Q3-R11-54_MA]	.
OG0002732	1	1	1	0	0	1	TET0054_v1_40895|ID_74587836|_protein_of_unknown_function_[Tetrasphaera_MAG_AAU_0054_AalW_18-Q3-R10-53_BA]	TET0191_v1_30031|ID_74608706|_protein_of_unknown_function_[Tetrasphaera_MAG_AAU_0191_Bjer_18-Q3-R1-45_BAT]	TET0379_v1_180024|ID_74602767|_protein_of_unknown_function_[Tetrasphaera_MAG_AAU_0379_EsbW_18-Q3-R4-48_BAT]	.	.	TET0955_v1_190085|ID_75091480|_protein_of_unknown_function_[Tetrasphaera_MAG_AAU_0955_Ribe_18-Q3-R11-54_MA]	.
OG0000024	3	3	4	0	0	2	TET0054_v1_10913|ID_74585368|_transposase_[Tetrasphaera_MAG_AAU_0054_AalW_18-Q3-R10-53_BA], TET0054_v1_11075|ID_74585530|_transposase_[Tetrasphaera_MAG_AAU_0054_AalW_18-Q3-R10-53_BA], TET0054_v1_30042|ID_74586751|_transposase_[Tetrasphaera_MAG_AAU_0054_AalW_18-Q3-R10-53_BA]	TET0191_v1_10284|ID_74607828|_transposase_[Tetrasphaera_MAG_AAU_0191_Bjer_18-Q3-R1-45_BAT], TET0191_v1_80544|ID_74610677|_protein_of_unknown_function_[Tetrasphaera_MAG_AAU_0191_Bjer_18-Q3-R1-45_BAT], TET0191_v1_80545|ID_74610678|_protein_of_unknown_function_[Tetrasphaera_MAG_AAU_0191_Bjer_18-Q3-R1-45_BAT]	TET0379_v1_110289|ID_74601152|_protein_of_unknown_function_[Tetrasphaera_MAG_AAU_0379_EsbW_18-Q3-R4-48_BAT], TET0379_v1_110290|ID_74601153|_protein_of_unknown_function_[Tetrasphaera_MAG_AAU_0379_EsbW_18-Q3-R4-48_BAT], TET0379_v1_20784|ID_74600411|_protein_of_unknown_function_[Tetrasphaera_MAG_AAU_0379_EsbW_18-Q3-R4-48_BAT], TET0379_v1_20785|ID_74600412|_protein_of_unknown_function_[Tetrasphaera_M…	.	.	TET0955_v1_150109|ID_75091314|_protein_of_unknown_function_[Tetrasphaera_MAG_AAU_0955_Ribe_18-Q3-R11-54_MA], TET0955_v1_40105|ID_75089805|_protein_of_unknown_function_[Tetrasphaera_MAG_AAU_0955_Ribe_18-Q3-R11-54_MA]	.
OG0000073	3	3	2	1	1	0	TET0054_v1_10685|ID_74585140|_conserved_protein_of_unknown_function_[Tetrasphaera_MAG_AAU_0054_AalW_18-Q3-R10-53_BA], TET0054_v1_11033|ID_74585488|_Transcription_initiation_protein_[Tetrasphaera_MAG_AAU_0054_AalW_18-Q3-R10-53_BA], TET0054_v1_11034|ID_74585489|_YCII_domain-containing_protein_[Tetrasphaera_MAG_AAU_0054_AalW_18-Q3-R10-53_BA]	TET0191_v1_10243|ID_74607787|_Transcription_initiation_protein_[Tetrasphaera_MAG_AAU_0191_Bjer_18-Q3-R1-45_BAT], TET0191_v1_10244|ID_74607788|_YCII_domain-containing_protein_[Tetrasphaera_MAG_AAU_0191_Bjer_18-Q3-R1-45_BAT], TET0191_v1_90297|ID_74611162|_conserved_protein_of_unknown_function_[Tetrasphaera_MAG_AAU_0191_Bjer_18-Q3-R1-45_BAT]	TET0379_v1_130025|ID_74601888|_Transcription_initiation_protein_[Tetrasphaera_MAG_AAU_0379_EsbW_18-Q3-R4-48_BAT], TET0379_v1_130026|ID_74601889|_YCII_domain-containing_protein_[Tetrasphaera_MAG_AAU_0379_EsbW_18-Q3-R4-48_BAT]	TET0004_v1_41243|ID_74580326|_YCII_domain-containing_protein_[Tetrasphaera_MAG_AAU_0004_AalE_18-Q3-R2-46_BAT]	TET0277_v1_10700|ID_74596089|_YCII_domain-containing_protein_[Tetrasphaera_MAG_AAU_0277_Ega_18-Q3-R5-49_MAXA]	.	.
OG0000079	3	2	3	0	1	1	TET0054_v1_10029|ID_74584484|_PKD_domain-containing_protein_[Tetrasphaera_MAG_AAU_0054_AalW_18-Q3-R10-53_BA], TET0054_v1_10506|ID_74584961|_PKD_domain-containing_protein_[Tetrasphaera_MAG_AAU_0054_AalW_18-Q3-R10-53_BA], TET0054_v1_20123|ID_74585913|_PKD_domain-containing_protein_[Tetrasphaera_MAG_AAU_0054_AalW_18-Q3-R10-53_BA]	TET0191_v1_20043|ID_74608363|_PKD_domain-containing_protein_[Tetrasphaera_MAG_AAU_0191_Bjer_18-Q3-R1-45_BAT], TET0191_v1_90114|ID_74610979|_PKD_domain-containing_protein_[Tetrasphaera_MAG_AAU_0191_Bjer_18-Q3-R1-45_BAT]	TET0379_v1_10041|ID_74599382|_PKD_domain-containing_protein_[Tetrasphaera_MAG_AAU_0379_EsbW_18-Q3-R4-48_BAT], TET0379_v1_110512|ID_74601375|_PKD_domain-containing_protein_[Tetrasphaera_MAG_AAU_0379_EsbW_18-Q3-R4-48_BAT], TET0379_v1_120189|ID_74601863|_protein_of_unknown_function_[Tetrasphaera_MAG_AAU_0379_EsbW_18-Q3-R4-48_BAT]	.	TET0277_v1_50057|ID_74598383|_protein_of_unknown_function_[Tetrasphaera_MAG_AAU_0277_Ega_18-Q3-R5-49_MAXA]	TET0955_v1_50230|ID_75090242|_protein_of_unknown_function_[Tetrasphaera_MAG_AAU_0955_Ribe_18-Q3-R11-54_MA]	.
OG0000080	3	2	3	0	1	1	TET0054_v1_10030|ID_74584485|_conserved_exported_protein_of_unknown_function_[Tetrasphaera_MAG_AAU_0054_AalW_18-Q3-R10-53_BA], TET0054_v1_10505|ID_74584960|_conserved_exported_protein_of_unknown_function_[Tetrasphaera_MAG_AAU_0054_AalW_18-Q3-R10-53_BA], TET0054_v1_20122|ID_74585912|_conserved_protein_of_unknown_function_[Tetrasphaera_MAG_AAU_0054_AalW_18-Q3-R10-53_BA]	TET0191_v1_20041|ID_74608361|_conserved_exported_protein_of_unknown_function_[Tetrasphaera_MAG_AAU_0191_Bjer_18-Q3-R1-45_BAT], TET0191_v1_90113|ID_74610978|_exported_protein_of_unknown_function_[Tetrasphaera_MAG_AAU_0191_Bjer_18-Q3-R1-45_BAT]	TET0379_v1_10040|ID_74599381|_conserved_protein_of_unknown_function_[Tetrasphaera_MAG_AAU_0379_EsbW_18-Q3-R4-48_BAT], TET0379_v1_110513|ID_74601376|_conserved_exported_protein_of_unknown_function_[Tetrasphaera_MAG_AAU_0379_EsbW_18-Q3-R4-48_BAT], TET0379_v1_120187|ID_74601861|_conserved_protein_of_unknown_function_[Tetrasphaera_MAG_AAU_0379_EsbW_18-Q3-R4-48_BAT]	.	TET0277_v1_50056|ID_74598382|_conserved_exported_protein_of_unknown_function_[Tetrasphaera_MAG_AAU_0277_Ega_18-Q3-R5-49_MAXA]	TET0955_v1_50229|ID_75090241|_protein_of_unknown_function_[Tetrasphaera_MAG_AAU_0955_Ribe_18-Q3-R11-54_MA]	.
OG0000314	2	2	2	0	1	1	TET0054_v1_10632|ID_74585087|_conserved_protein_of_unknown_function_[Tetrasphaera_MAG_AAU_0054_AalW_18-Q3-R10-53_BA], TET0054_v1_10633|ID_74585088|_conserved_protein_of_unknown_function_[Tetrasphaera_MAG_AAU_0054_AalW_18-Q3-R10-53_BA]	TET0191_v1_90243|ID_74611108|_conserved_protein_of_unknown_function_[Tetrasphaera_MAG_AAU_0191_Bjer_18-Q3-R1-45_BAT], TET0191_v1_90244|ID_74611109|_conserved_protein_of_unknown_function_[Tetrasphaera_MAG_AAU_0191_Bjer_18-Q3-R1-45_BAT]	TET0379_v1_110369|ID_74601232|_conserved_protein_of_unknown_function_[Tetrasphaera_MAG_AAU_0379_EsbW_18-Q3-R4-48_BAT], TET0379_v1_110370|ID_74601233|_conserved_protein_of_unknown_function_[Tetrasphaera_MAG_AAU_0379_EsbW_18-Q3-R4-48_BAT]	.	TET0277_v1_10906|ID_74596295|_conserved_protein_of_unknown_function_[Tetrasphaera_MAG_AAU_0277_Ega_18-Q3-R5-49_MAXA]	TET0955_v1_110104|ID_75090836|_conserved_protein_of_unknown_function_[Tetrasphaera_MAG_AAU_0955_Ribe_18-Q3-R11-54_MA]	.
OG0000316	2	2	2	0	1	1	TET0054_v1_10918|ID_74585373|mcbR|_HTH-type_transcriptional_regulator_McbR_[Tetrasphaera_MAG_AAU_0054_AalW_18-Q3-R10-53_BA], TET0054_v1_20026|ID_74585816|_GntR_family_transcriptional_regulator_[Tetrasphaera_MAG_AAU_0054_AalW_18-Q3-R10-53_BA]	TET0191_v1_10125|ID_74607669|mcbR|_HTH-type_transcriptional_regulator_McbR_[Tetrasphaera_MAG_AAU_0191_Bjer_18-Q3-R1-45_BAT], TET0191_v1_10580|ID_74608124|_GntR_family_transcriptional_regulator_[Tetrasphaera_MAG_AAU_0191_Bjer_18-Q3-R1-45_BAT]	TET0379_v1_110045|ID_74600908|mcbR|_HTH-type_transcriptional_regulator_McbR_[Tetrasphaera_MAG_AAU_0379_EsbW_18-Q3-R4-48_BAT], TET0379_v1_150132|ID_74602220|_Transcriptional_regulator__GntR_family_[Tetrasphaera_MAG_AAU_0379_EsbW_18-Q3-R4-48_BAT]	.	TET0277_v1_50080|ID_74598406|mcbR|_HTH-type_transcriptional_regulator_McbR_[Tetrasphaera_MAG_AAU_0277_Ega_18-Q3-R5-49_MAXA]	TET0955_v1_60008|ID_75090272|mcbR|_HTH-type_transcriptional_regulator_McbR_[Tetrasphaera_MAG_AAU_0955_Ribe_18-Q3-R11-54_MA]	.
OG0000182	4	1	1	1	1	0	TET0054_v1_40968|ID_74587909|nuoM|_NADH-quinone_oxidoreductase_subunit_M_[Tetrasphaera_MAG_AAU_0054_AalW_18-Q3-R10-53_BA], TET0054_v1_50001|ID_74587922|_protein_of_unknown_function_[Tetrasphaera_MAG_AAU_0054_AalW_18-Q3-R10-53_BA], TET0054_v1_50002|ID_74587923|_NADH-ubiquinone_oxidoreductase_chain_M_[Tetrasphaera_MAG_AAU_0054_AalW_18-Q3-R10-53_BA], TET0054_v1_50003|ID_74587924|_NADH-ubiquinone_oxi…	TET0191_v1_10717|ID_74608261|nuoM|_NADH-quinone_oxidoreductase_subunit_M_[Tetrasphaera_MAG_AAU_0191_Bjer_18-Q3-R1-45_BAT]	TET0379_v1_150253|ID_74602341|nuoM|_NADH-quinone_oxidoreductase_subunit_M_[Tetrasphaera_MAG_AAU_0379_EsbW_18-Q3-R4-48_BAT]	TET0004_v1_10369|ID_74578412|nuoM|_NADH-quinone_oxidoreductase_subunit_M_[Tetrasphaera_MAG_AAU_0004_AalE_18-Q3-R2-46_BAT]	TET0277_v1_30427|ID_74597665|nuoM|_NADH-quinone_oxidoreductase_subunit_M_[Tetrasphaera_MAG_AAU_0277_Ega_18-Q3-R5-49_MAXA]	.	.
OG0000578	2	2	1	1	1	0	TET0054_v1_11142|ID_74585597|_conserved_membrane_protein_of_unknown_function_[Tetrasphaera_MAG_AAU_0054_AalW_18-Q3-R10-53_BA], TET0054_v1_11143|ID_74585598|_conserved_membrane_protein_of_unknown_function_[Tetrasphaera_MAG_AAU_0054_AalW_18-Q3-R10-53_BA]	TET0191_v1_10352|ID_74607896|_conserved_membrane_protein_of_unknown_function_[Tetrasphaera_MAG_AAU_0191_Bjer_18-Q3-R1-45_BAT], TET0191_v1_10353|ID_74607897|_conserved_membrane_protein_of_unknown_function_[Tetrasphaera_MAG_AAU_0191_Bjer_18-Q3-R1-45_BAT]	TET0379_v1_140067|ID_74601969|_conserved_membrane_protein_of_unknown_function_[Tetrasphaera_MAG_AAU_0379_EsbW_18-Q3-R4-48_BAT]	TET0004_v1_41101|ID_74580184|_conserved_membrane_protein_of_unknown_function_[Tetrasphaera_MAG_AAU_0004_AalE_18-Q3-R2-46_BAT]	TET0277_v1_10556|ID_74595945|_conserved_membrane_protein_of_unknown_function_[Tetrasphaera_MAG_AAU_0277_Ega_18-Q3-R5-49_MAXA]	.	.
OG0000391	1	3	1	1	0	1	TET0054_v1_40036|ID_74586977|_protein_of_unknown_function_[Tetrasphaera_MAG_AAU_0054_AalW_18-Q3-R10-53_BA]	TET0191_v1_50102|ID_74608882|_protein_of_unknown_function_[Tetrasphaera_MAG_AAU_0191_Bjer_18-Q3-R1-45_BAT], TET0191_v1_60002|ID_74608927|_protein_of_unknown_function_[Tetrasphaera_MAG_AAU_0191_Bjer_18-Q3-R1-45_BAT], TET0191_v1_60003|ID_74608928|_protein_of_unknown_function_[Tetrasphaera_MAG_AAU_0191_Bjer_18-Q3-R1-45_BAT]	TET0379_v1_20414|ID_74600041|_protein_of_unknown_function_[Tetrasphaera_MAG_AAU_0379_EsbW_18-Q3-R4-48_BAT]	TET0004_v1_30061|ID_74578715|_protein_of_unknown_function_[Tetrasphaera_MAG_AAU_0004_AalE_18-Q3-R2-46_BAT]	.	TET0955_v1_140046|ID_75091093|_protein_of_unknown_function_[Tetrasphaera_MAG_AAU_0955_Ribe_18-Q3-R11-54_MA]	.
OG0000580	1	1	3	1	1	0	TET0054_v1_10990|ID_74585445|dnaJ|_Chaperone_protein_DnaJ_1_[Tetrasphaera_MAG_AAU_0054_AalW_18-Q3-R10-53_BA]	TET0191_v1_10198|ID_74607742|dnaJ|_Chaperone_protein_DnaJ_1_[Tetrasphaera_MAG_AAU_0191_Bjer_18-Q3-R1-45_BAT]	TET0379_v1_100052|ID_74600852|_exported_protein_of_unknown_function_[Tetrasphaera_MAG_AAU_0379_EsbW_18-Q3-R4-48_BAT], TET0379_v1_100053|ID_74600853|_protein_of_unknown_function_[Tetrasphaera_MAG_AAU_0379_EsbW_18-Q3-R4-48_BAT], TET0379_v1_100054|ID_74600854|_protein_of_unknown_function_[Tetrasphaera_MAG_AAU_0379_EsbW_18-Q3-R4-48_BAT]	TET0004_v1_41279|ID_74580362|dnaJ|_Chaperone_protein_DnaJ_1_[Tetrasphaera_MAG_AAU_0004_AalE_18-Q3-R2-46_BAT]	TET0277_v1_10734|ID_74596123|dnaJ|_Chaperone_protein_DnaJ_1_[Tetrasphaera_MAG_AAU_0277_Ega_18-Q3-R5-49_MAXA]	.	.
OG0000661	1	1	3	0	1	1	TET0054_v1_11234|ID_74585689|_Bifunctional_nicotinamide_mononucleotide_adenylyltransferase/ADP-ribose_pyrophosphatase_[Tetrasphaera_MAG_AAU_0054_AalW_18-Q3-R10-53_BA]	TET0191_v1_10447|ID_74607991|_Bifunctional_nicotinamide_mononucleotide_adenylyltransferase/ADP-ribose_pyrophosphatase_[Tetrasphaera_MAG_AAU_0191_Bjer_18-Q3-R1-45_BAT]	TET0379_v1_140166|ID_74602068|_Bifunctional_nicotinamide_mononucleotide_adenylyltransferase/ADP-ribose_pyrophosphatase_[Tetrasphaera_MAG_AAU_0379_EsbW_18-Q3-R4-48_BAT], TET0379_v1_150010|ID_74602098|_protein_of_unknown_function_[Tetrasphaera_MAG_AAU_0379_EsbW_18-Q3-R4-48_BAT], TET0379_v1_150012|ID_74602100|_protein_of_unknown_function_[Tetrasphaera_MAG_AAU_0379_EsbW_18-Q3-R4-48_BAT]	.	TET0277_v1_10438|ID_74595827|_Bifunctional_nicotinamide_mononucleotide_adenylyltransferase/ADP-ribose_pyrophosphatase_[Tetrasphaera_MAG_AAU_0277_Ega_18-Q3-R5-49_MAXA]	TET0955_v1_240023|ID_75092615|_Bifunctional_nicotinamide_mononucleotide_adenylyltransferase/ADP-ribose_pyrophosphatase_[Tetrasphaera_MAG_AAU_0955_Ribe_18-Q3-R11-54_MA]	.
OG0000837	2	1	1	1	1	0	TET0054_v1_40969|ID_74587910|nuoL|_NADH-quinone_oxidoreductase_subunit_L_[Tetrasphaera_MAG_AAU_0054_AalW_18-Q3-R10-53_BA], TET0054_v1_50004|ID_74587925|nuoL|_NADH-quinone_oxidoreductase_subunit_L_[Tetrasphaera_MAG_AAU_0054_AalW_18-Q3-R10-53_BA]	TET0191_v1_10716|ID_74608260|nuoL|_NADH-quinone_oxidoreductase_subunit_L_[Tetrasphaera_MAG_AAU_0191_Bjer_18-Q3-R1-45_BAT]	TET0379_v1_150251|ID_74602339|nuoL|_NADH-quinone_oxidoreductase_subunit_L_[Tetrasphaera_MAG_AAU_0379_EsbW_18-Q3-R4-48_BAT]	TET0004_v1_10370|ID_74578413|nuoL|_NADH-quinone_oxidoreductase_subunit_L_[Tetrasphaera_MAG_AAU_0004_AalE_18-Q3-R2-46_BAT]	TET0277_v1_30426|ID_74597664|nuoL|_NADH-quinone_oxidoreductase_subunit_L_[Tetrasphaera_MAG_AAU_0277_Ega_18-Q3-R5-49_MAXA]	.	.
OG0000980	1	2	1	1	0	1	TET0054_v1_40045|ID_74586986|_Putative_translation_initiation_inhibitor__yjgF_family_[Tetrasphaera_MAG_AAU_0054_AalW_18-Q3-R10-53_BA]	TET0191_v1_50113|ID_74608893|_protein_of_unknown_function_[Tetrasphaera_MAG_AAU_0191_Bjer_18-Q3-R1-45_BAT], TET0191_v1_60021|ID_74608946|_Putative_translation_initiation_inhibitor__yjgF_family_[Tetrasphaera_MAG_AAU_0191_Bjer_18-Q3-R1-45_BAT]	TET0379_v1_20424|ID_74600051|_Putative_translation_initiation_inhibitor__yjgF_family_[Tetrasphaera_MAG_AAU_0379_EsbW_18-Q3-R4-48_BAT]	TET0004_v1_30041|ID_74578695|_Putative_translation_initiation_inhibitor__yjgF_family_[Tetrasphaera_MAG_AAU_0004_AalE_18-Q3-R2-46_BAT]	.	TET0955_v1_140035|ID_75091082|_Putative_translation_initiation_inhibitor__yjgF_family_[Tetrasphaera_MAG_AAU_0955_Ribe_18-Q3-R11-54_MA]	.
OG0001364	1	2	1	1	1	0	TET0054_v1_20403|ID_74586193|_conserved_protein_of_unknown_function_[Tetrasphaera_MAG_AAU_0054_AalW_18-Q3-R10-53_BA]	TET0191_v1_20317|ID_74608637|_conserved_protein_of_unknown_function_[Tetrasphaera_MAG_AAU_0191_Bjer_18-Q3-R1-45_BAT], TET0191_v1_80010|ID_74610143|_protein_of_unknown_function_[Tetrasphaera_MAG_AAU_0191_Bjer_18-Q3-R1-45_BAT]	TET0379_v1_200322|ID_74603118|_conserved_protein_of_unknown_function_[Tetrasphaera_MAG_AAU_0379_EsbW_18-Q3-R4-48_BAT]	TET0004_v1_40354|ID_74579437|_conserved_protein_of_unknown_function_[Tetrasphaera_MAG_AAU_0004_AalE_18-Q3-R2-46_BAT]	TET0277_v1_20759|ID_74597074|_conserved_protein_of_unknown_function_[Tetrasphaera_MAG_AAU_0277_Ega_18-Q3-R5-49_MAXA]	.	.
OG0001376	1	1	2	1	0	1	TET0054_v1_20322|ID_74586112|_protein_of_unknown_function_[Tetrasphaera_MAG_AAU_0054_AalW_18-Q3-R10-53_BA]	TET0191_v1_20247|ID_74608567|_protein_of_unknown_function_[Tetrasphaera_MAG_AAU_0191_Bjer_18-Q3-R1-45_BAT]	TET0379_v1_10239|ID_74599580|_protein_of_unknown_function_[Tetrasphaera_MAG_AAU_0379_EsbW_18-Q3-R4-48_BAT], TET0379_v1_200405|ID_74603201|_protein_of_unknown_function_[Tetrasphaera_MAG_AAU_0379_EsbW_18-Q3-R4-48_BAT]	TET0004_v1_40430|ID_74579513|_protein_of_unknown_function_[Tetrasphaera_MAG_AAU_0004_AalE_18-Q3-R2-46_BAT]	.	TET0955_v1_100048|ID_75090654|_Peptidase_S24-like_protein_[Tetrasphaera_MAG_AAU_0955_Ribe_18-Q3-R11-54_MA]	.
OG0001484	2	1	1	1	0	1	TET0054_v1_10001|ID_74584456|_protein_of_unknown_function_[Tetrasphaera_MAG_AAU_0054_AalW_18-Q3-R10-53_BA], TET0054_v1_20156|ID_74585946|_protein_of_unknown_function_[Tetrasphaera_MAG_AAU_0054_AalW_18-Q3-R10-53_BA]	TET0191_v1_20074|ID_74608394|_protein_of_unknown_function_[Tetrasphaera_MAG_AAU_0191_Bjer_18-Q3-R1-45_BAT]	TET0379_v1_10074|ID_74599415|_protein_of_unknown_function_[Tetrasphaera_MAG_AAU_0379_EsbW_18-Q3-R4-48_BAT]	TET0004_v1_40601|ID_74579684|_protein_of_unknown_function_[Tetrasphaera_MAG_AAU_0004_AalE_18-Q3-R2-46_BAT]	.	TET0955_v1_240339|ID_75092931|_protein_of_unknown_function_[Tetrasphaera_MAG_AAU_0955_Ribe_18-Q3-R11-54_MA]	.
OG0001650	1	1	2	1	1	0	TET0054_v1_11085|ID_74585540|_Indolepyruvate_ferredoxin_oxidoreductase_family_protein_[Tetrasphaera_MAG_AAU_0054_AalW_18-Q3-R10-53_BA]	TET0191_v1_10294|ID_74607838|_Indolepyruvate_ferredoxin_oxidoreductase_family_protein_[Tetrasphaera_MAG_AAU_0191_Bjer_18-Q3-R1-45_BAT]	TET0379_v1_140006|ID_74601908|_protein_of_unknown_function_[Tetrasphaera_MAG_AAU_0379_EsbW_18-Q3-R4-48_BAT], TET0379_v1_70004|ID_74600722|_putative_Indolepyruvate_ferredoxin_oxidoreductase_[Tetrasphaera_MAG_AAU_0379_EsbW_18-Q3-R4-48_BAT]	TET0004_v1_41192|ID_74580275|_Indolepyruvate_ferredoxin_oxidoreductase_family_protein_[Tetrasphaera_MAG_AAU_0004_AalE_18-Q3-R2-46_BAT]	TET0277_v1_10647|ID_74596036|_Indolepyruvate_ferredoxin_oxidoreductase_family_protein_[Tetrasphaera_MAG_AAU_0277_Ega_18-Q3-R5-49_MAXA]	.	.
OG0001652	1	1	2	1	1	0	TET0054_v1_11024|ID_74585479|pyrE|_Orotate_phosphoribosyltransferase_[Tetrasphaera_MAG_AAU_0054_AalW_18-Q3-R10-53_BA]	TET0191_v1_10234|ID_74607778|pyrE|_Orotate_phosphoribosyltransferase_[Tetrasphaera_MAG_AAU_0191_Bjer_18-Q3-R1-45_BAT]	TET0379_v1_100002|ID_74600802|_protein_of_unknown_function_[Tetrasphaera_MAG_AAU_0379_EsbW_18-Q3-R4-48_BAT], TET0379_v1_130016|ID_74601879|pyrE|_Orotate_phosphoribosyltransferase_[Tetrasphaera_MAG_AAU_0379_EsbW_18-Q3-R4-48_BAT]	TET0004_v1_41253|ID_74580336|pyrE|_Orotate_phosphoribosyltransferase_[Tetrasphaera_MAG_AAU_0004_AalE_18-Q3-R2-46_BAT]	TET0277_v1_10710|ID_74596099|pyrE|_Orotate_phosphoribosyltransferase_[Tetrasphaera_MAG_AAU_0277_Ega_18-Q3-R5-49_MAXA]	.	.
OG0001653	1	2	1	1	1	0	TET0054_v1_11023|ID_74585478|_conserved_protein_of_unknown_function_[Tetrasphaera_MAG_AAU_0054_AalW_18-Q3-R10-53_BA]	TET0191_v1_10232|ID_74607776|_protein_of_unknown_function_[Tetrasphaera_MAG_AAU_0191_Bjer_18-Q3-R1-45_BAT], TET0191_v1_10233|ID_74607777|_protein_of_unknown_function_[Tetrasphaera_MAG_AAU_0191_Bjer_18-Q3-R1-45_BAT]	TET0379_v1_130015|ID_74601878|_conserved_protein_of_unknown_function_[Tetrasphaera_MAG_AAU_0379_EsbW_18-Q3-R4-48_BAT]	TET0004_v1_41254|ID_74580337|_conserved_protein_of_unknown_function_[Tetrasphaera_MAG_AAU_0004_AalE_18-Q3-R2-46_BAT]	TET0277_v1_10711|ID_74596100|_conserved_protein_of_unknown_function_[Tetrasphaera_MAG_AAU_0277_Ega_18-Q3-R5-49_MAXA]	.	.
OG0001654	1	1	2	1	1	0	TET0054_v1_11018|ID_74585473|_Elongation_factor_G-like_protein_[Tetrasphaera_MAG_AAU_0054_AalW_18-Q3-R10-53_BA]	TET0191_v1_10227|ID_74607771|_Elongation_factor_G-like_protein_[Tetrasphaera_MAG_AAU_0191_Bjer_18-Q3-R1-45_BAT]	TET0379_v1_100008|ID_74600808|_protein_of_unknown_function_[Tetrasphaera_MAG_AAU_0379_EsbW_18-Q3-R4-48_BAT], TET0379_v1_130005|ID_74601868|_Translation_elongation_factor_G-related_protein_[Tetrasphaera_MAG_AAU_0379_EsbW_18-Q3-R4-48_BAT]	TET0004_v1_41260|ID_74580343|_Elongation_factor_G-like_protein_[Tetrasphaera_MAG_AAU_0004_AalE_18-Q3-R2-46_BAT]	TET0277_v1_10716|ID_74596105|_Elongation_factor_G-like_protein_[Tetrasphaera_MAG_AAU_0277_Ega_18-Q3-R5-49_MAXA]	.	.
OG0001655	1	1	2	1	1	0	TET0054_v1_11012|ID_74585467|_protein_of_unknown_function_[Tetrasphaera_MAG_AAU_0054_AalW_18-Q3-R10-53_BA]	TET0191_v1_10221|ID_74607765|_protein_of_unknown_function_[Tetrasphaera_MAG_AAU_0191_Bjer_18-Q3-R1-45_BAT]	TET0379_v1_100016|ID_74600816|_Regulatory_protein_[Tetrasphaera_MAG_AAU_0379_EsbW_18-Q3-R4-48_BAT], TET0379_v1_100017|ID_74600817|_protein_of_unknown_function_[Tetrasphaera_MAG_AAU_0379_EsbW_18-Q3-R4-48_BAT]	TET0004_v1_41265|ID_74580348|_Regulatory_protein_[Tetrasphaera_MAG_AAU_0004_AalE_18-Q3-R2-46_BAT]	TET0277_v1_10721|ID_74596110|_Regulatory_protein_[Tetrasphaera_MAG_AAU_0277_Ega_18-Q3-R5-49_MAXA]	.	.
OG0001656	1	1	2	1	1	0	TET0054_v1_11003|ID_74585458|_Putative_two-component_system_response_regulator__LuxR_family_protein_[Tetrasphaera_MAG_AAU_0054_AalW_18-Q3-R10-53_BA]	TET0191_v1_10211|ID_74607755|_Putative_two-component_system_response_regulator__LuxR_family_protein_[Tetrasphaera_MAG_AAU_0191_Bjer_18-Q3-R1-45_BAT]	TET0379_v1_100035|ID_74600835|_Putative_two-component_system_response_regulator__LuxR_family_protein_[Tetrasphaera_MAG_AAU_0379_EsbW_18-Q3-R4-48_BAT], TET0379_v1_70018|ID_74600736|_Putative_two-component_system_response_regulator_[Tetrasphaera_MAG_AAU_0379_EsbW_18-Q3-R4-48_BAT]	TET0004_v1_41275|ID_74580358|_Putative_two-component_system_response_regulator__LuxR_family_protein_[Tetrasphaera_MAG_AAU_0004_AalE_18-Q3-R2-46_BAT]	TET0277_v1_10731|ID_74596120|_Putative_two-component_system_response_regulator__LuxR_family_protein_[Tetrasphaera_MAG_AAU_0277_Ega_18-Q3-R5-49_MAXA]	.	.
OG0001874	2	1	1	1	0	1	TET0054_v1_20005|ID_74585795|_putative_MarR_family_transcriptional_regulator_[Tetrasphaera_MAG_AAU_0054_AalW_18-Q3-R10-53_BA], TET0054_v1_40230|ID_74587171|nicR|_HTH-type_transcriptional_repressor_NicR_[Tetrasphaera_MAG_AAU_0054_AalW_18-Q3-R10-53_BA]	TET0191_v1_60204|ID_74609129|nicR|_HTH-type_transcriptional_repressor_NicR_[Tetrasphaera_MAG_AAU_0191_Bjer_18-Q3-R1-45_BAT]	TET0379_v1_20579|ID_74600206|nicR|_HTH-type_transcriptional_repressor_NicR_[Tetrasphaera_MAG_AAU_0379_EsbW_18-Q3-R4-48_BAT]	TET0004_v1_60056|ID_74580845|nicR|_HTH-type_transcriptional_repressor_NicR_[Tetrasphaera_MAG_AAU_0004_AalE_18-Q3-R2-46_BAT]	.	TET0955_v1_200633|ID_75092126|nicR|_HTH-type_transcriptional_repressor_NicR_[Tetrasphaera_MAG_AAU_0955_Ribe_18-Q3-R11-54_MA]	.
OG0002010	1	1	2	1	0	1	TET0054_v1_10654|ID_74585109|_NADPH_quinone_reductase-like_Zn-dependent_oxidoreductase_[Tetrasphaera_MAG_AAU_0054_AalW_18-Q3-R10-53_BA]	TET0191_v1_90266|ID_74611131|_NADPH_quinone_reductase-like_Zn-dependent_oxidoreductase_[Tetrasphaera_MAG_AAU_0191_Bjer_18-Q3-R1-45_BAT]	TET0379_v1_110347|ID_74601210|_protein_of_unknown_function_[Tetrasphaera_MAG_AAU_0379_EsbW_18-Q3-R4-48_BAT], TET0379_v1_110348|ID_74601211|_putative_Alcohol_dehydrogenase_[Tetrasphaera_MAG_AAU_0379_EsbW_18-Q3-R4-48_BAT]	TET0004_v1_80044|ID_74581194|ccr|_Crotonyl-CoA_reductase_[Tetrasphaera_MAG_AAU_0004_AalE_18-Q3-R2-46_BAT]	.	TET0955_v1_110054|ID_75090786|ccr|_Crotonyl-CoA_reductase_[Tetrasphaera_MAG_AAU_0955_Ribe_18-Q3-R11-54_MA]	.
OG0002109	2	1	1	0	1	1	TET0054_v1_10384|ID_74584839|_membrane_protein_of_unknown_function_[Tetrasphaera_MAG_AAU_0054_AalW_18-Q3-R10-53_BA], TET0054_v1_10385|ID_74584840|_protein_of_unknown_function_[Tetrasphaera_MAG_AAU_0054_AalW_18-Q3-R10-53_BA]	TET0191_v1_70370|ID_74610113|_putative_Threonine/homoserine_exporter_RhtA_[Tetrasphaera_MAG_AAU_0191_Bjer_18-Q3-R1-45_BAT]	TET0379_v1_110654|ID_74601517|_putative_Threonine/homoserine_exporter_RhtA_[Tetrasphaera_MAG_AAU_0379_EsbW_18-Q3-R4-48_BAT]	.	TET0277_v1_30068|ID_74597306|_putative_Threonine/homoserine_exporter_RhtA_[Tetrasphaera_MAG_AAU_0277_Ega_18-Q3-R5-49_MAXA]	TET0955_v1_50057|ID_75090069|_putative_Threonine/homoserine_exporter_RhtA_[Tetrasphaera_MAG_AAU_0955_Ribe_18-Q3-R11-54_MA]	.
OG0002110	1	2	1	0	1	1	TET0054_v1_10394|ID_74584849|_protein_of_unknown_function_[Tetrasphaera_MAG_AAU_0054_AalW_18-Q3-R10-53_BA]	TET0191_v1_70381|ID_74610124|_protein_of_unknown_function_[Tetrasphaera_MAG_AAU_0191_Bjer_18-Q3-R1-45_BAT], TET0191_v1_90014|ID_74610879|_protein_of_unknown_function_[Tetrasphaera_MAG_AAU_0191_Bjer_18-Q3-R1-45_BAT]	TET0379_v1_110647|ID_74601510|_protein_of_unknown_function_[Tetrasphaera_MAG_AAU_0379_EsbW_18-Q3-R4-48_BAT]	.	TET0277_v1_30044|ID_74597282|_N-acetyltransferase_domain-containing_protein_[Tetrasphaera_MAG_AAU_0277_Ega_18-Q3-R5-49_MAXA]	TET0955_v1_50106|ID_75090118|_N-acetyltransferase_domain-containing_protein_[Tetrasphaera_MAG_AAU_0955_Ribe_18-Q3-R11-54_MA]	.
OG0002111	1	2	1	0	1	1	TET0054_v1_10396|ID_74584851|ykoG|_two-component_response_regulator_[YkoH]_[Tetrasphaera_MAG_AAU_0054_AalW_18-Q3-R10-53_BA]	TET0191_v1_70384|ID_74610127|tcrX|_putative_transcriptional_regulatory_protein_TcrX_[Tetrasphaera_MAG_AAU_0191_Bjer_18-Q3-R1-45_BAT], TET0191_v1_90016|ID_74610881|ykoG|_two-component_response_regulator_[YkoH]_[Tetrasphaera_MAG_AAU_0191_Bjer_18-Q3-R1-45_BAT]	TET0379_v1_110645|ID_74601508|ykoG|_two-component_response_regulator_[YkoH]_[Tetrasphaera_MAG_AAU_0379_EsbW_18-Q3-R4-48_BAT]	.	TET0277_v1_30042|ID_74597280|tcrX|_putative_transcriptional_regulatory_protein_TcrX_[Tetrasphaera_MAG_AAU_0277_Ega_18-Q3-R5-49_MAXA]	TET0955_v1_50107|ID_75090119|ykoG|_two-component_response_regulator_[YkoH]_[Tetrasphaera_MAG_AAU_0955_Ribe_18-Q3-R11-54_MA]	.
OG0002112	1	2	1	0	1	1	TET0054_v1_10399|ID_74584854|_4-amino-4-deoxy-L-arabinose_transferase-like_glycosyltransferase_[Tetrasphaera_MAG_AAU_0054_AalW_18-Q3-R10-53_BA]	TET0191_v1_70388|ID_74610131|_putative_integral_membrane_protein_[Tetrasphaera_MAG_AAU_0191_Bjer_18-Q3-R1-45_BAT], TET0191_v1_90019|ID_74610884|_4-amino-4-deoxy-L-arabinose_transferase-like_glycosyltransferase_[Tetrasphaera_MAG_AAU_0191_Bjer_18-Q3-R1-45_BAT]	TET0379_v1_110643|ID_74601506|_4-amino-4-deoxy-L-arabinose_transferase-like_glycosyltransferase_[Tetrasphaera_MAG_AAU_0379_EsbW_18-Q3-R4-48_BAT]	.	TET0277_v1_30038|ID_74597276|_membrane_protein_of_unknown_function_[Tetrasphaera_MAG_AAU_0277_Ega_18-Q3-R5-49_MAXA]	TET0955_v1_50109|ID_75090121|_PMT_2_domain-containing_protein_[Tetrasphaera_MAG_AAU_0955_Ribe_18-Q3-R11-54_MA]	.
OG0002113	1	2	1	0	1	1	TET0054_v1_10400|ID_74584855|_GtrA-like_protein_[Tetrasphaera_MAG_AAU_0054_AalW_18-Q3-R10-53_BA]	TET0191_v1_70390|ID_74610133|_protein_of_unknown_function_[Tetrasphaera_MAG_AAU_0191_Bjer_18-Q3-R1-45_BAT], TET0191_v1_90020|ID_74610885|_GtrA-like_protein_[Tetrasphaera_MAG_AAU_0191_Bjer_18-Q3-R1-45_BAT]	TET0379_v1_110642|ID_74601505|_GtrA-like_protein_[Tetrasphaera_MAG_AAU_0379_EsbW_18-Q3-R4-48_BAT]	.	TET0277_v1_30035|ID_74597273|_GtrA-like_protein_[Tetrasphaera_MAG_AAU_0277_Ega_18-Q3-R5-49_MAXA]	TET0955_v1_50110|ID_75090122|_GtrA-like_protein_[Tetrasphaera_MAG_AAU_0955_Ribe_18-Q3-R11-54_MA]	.
OG0002124	1	1	2	0	1	1	TET0054_v1_20772|ID_74586562|sigE|_RNA_polymerase_sigma-E_factor_[Tetrasphaera_MAG_AAU_0054_AalW_18-Q3-R10-53_BA]	TET0191_v1_80379|ID_74610512|sigE|_RNA_polymerase_sigma-E_factor_[Tetrasphaera_MAG_AAU_0191_Bjer_18-Q3-R1-45_BAT]	TET0379_v1_160164|ID_74602571|_SigE_family_RNA_polymerase_sigma_factor_[Tetrasphaera_MAG_AAU_0379_EsbW_18-Q3-R4-48_BAT], TET0379_v1_20056|ID_74599683|sigE|_RNA_polymerase_sigma-E_factor_[Tetrasphaera_MAG_AAU_0379_EsbW_18-Q3-R4-48_BAT]	.	TET0277_v1_20422|ID_74596737|sigE|_RNA_polymerase_sigma-E_factor_[Tetrasphaera_MAG_AAU_0277_Ega_18-Q3-R5-49_MAXA]	TET0955_v1_220186|ID_75092502|sigE|_RNA_polymerase_sigma-E_factor_[Tetrasphaera_MAG_AAU_0955_Ribe_18-Q3-R11-54_MA]	.
OG0002126	2	1	1	0	1	1	TET0054_v1_40978|ID_74587919|_NADH-ubiquinone_oxidoreductase_chain_E_[Tetrasphaera_MAG_AAU_0054_AalW_18-Q3-R10-53_BA], TET0054_v1_50012|ID_74587933|nuoE|_NADH-quinone_oxidoreductase_subunit_E_[Tetrasphaera_MAG_AAU_0054_AalW_18-Q3-R10-53_BA]	TET0191_v1_10711|ID_74608255|nuoE|_NADH-quinone_oxidoreductase_subunit_E_[Tetrasphaera_MAG_AAU_0191_Bjer_18-Q3-R1-45_BAT]	TET0379_v1_150245|ID_74602333|nuoE|_NADH-quinone_oxidoreductase_subunit_E_[Tetrasphaera_MAG_AAU_0379_EsbW_18-Q3-R4-48_BAT]	.	TET0277_v1_30417|ID_74597655|_NADH-ubiquinone_oxidoreductase_chain_E_[Tetrasphaera_MAG_AAU_0277_Ega_18-Q3-R5-49_MAXA]	TET0955_v1_130006|ID_75090930|nuoE|_NADH-quinone_oxidoreductase_subunit_E_[Tetrasphaera_MAG_AAU_0955_Ribe_18-Q3-R11-54_MA]	.
OG0002133	1	1	1	1	1	0	TET0054_v1_40944|ID_74587885|_FAD/FMN-containing_dehydrogenase_[Tetrasphaera_MAG_AAU_0054_AalW_18-Q3-R10-53_BA]	TET0191_v1_10740|ID_74608284|_FAD/FMN-containing_dehydrogenase_[Tetrasphaera_MAG_AAU_0191_Bjer_18-Q3-R1-45_BAT]	TET0379_v1_150276|ID_74602364|_FAD/FMN-containing_dehydrogenase_[Tetrasphaera_MAG_AAU_0379_EsbW_18-Q3-R4-48_BAT]	TET0004_v1_10340|ID_74578383|_protein_of_unknown_function_[Tetrasphaera_MAG_AAU_0004_AalE_18-Q3-R2-46_BAT]	TET0277_v1_30451|ID_74597689|_FAD/FMN-containing_dehydrogenase_[Tetrasphaera_MAG_AAU_0277_Ega_18-Q3-R5-49_MAXA]	.	.
OG0002134	1	1	1	1	1	0	TET0054_v1_40953|ID_74587894|lacC|_Tagatose-6-phosphate_kinase_[Tetrasphaera_MAG_AAU_0054_AalW_18-Q3-R10-53_BA]	TET0191_v1_10732|ID_74608276|lacC|_Tagatose-6-phosphate_kinase_[Tetrasphaera_MAG_AAU_0191_Bjer_18-Q3-R1-45_BAT]	TET0379_v1_150267|ID_74602355|lacC|_Tagatose-6-phosphate_kinase_[Tetrasphaera_MAG_AAU_0379_EsbW_18-Q3-R4-48_BAT]	TET0004_v1_10351|ID_74578394|lacC|_Tagatose-6-phosphate_kinase_[Tetrasphaera_MAG_AAU_0004_AalE_18-Q3-R2-46_BAT]	TET0277_v1_30440|ID_74597678|lacC|_Tagatose-6-phosphate_kinase_[Tetrasphaera_MAG_AAU_0277_Ega_18-Q3-R5-49_MAXA]	.	.
OG0002135	1	1	1	1	1	0	TET0054_v1_40954|ID_74587895|fruA|_PTS_system_fructose-specific_EIIABC_component_[Tetrasphaera_MAG_AAU_0054_AalW_18-Q3-R10-53_BA]	TET0191_v1_10731|ID_74608275|fruA|_PTS_system_fructose-specific_EIIABC_component_[Tetrasphaera_MAG_AAU_0191_Bjer_18-Q3-R1-45_BAT]	TET0379_v1_150266|ID_74602354|fruA|_PTS_system_fructose-specific_EIIABC_component_[Tetrasphaera_MAG_AAU_0379_EsbW_18-Q3-R4-48_BAT]	TET0004_v1_10352|ID_74578395|fruA|_PTS_system_fructose-specific_EIIABC_component_[Tetrasphaera_MAG_AAU_0004_AalE_18-Q3-R2-46_BAT]	TET0277_v1_30439|ID_74597677|fruA|_PTS_system_fructose-specific_EIIABC_component_[Tetrasphaera_MAG_AAU_0277_Ega_18-Q3-R5-49_MAXA]	.	.
OG0002136	1	1	1	1	1	0	TET0054_v1_40955|ID_74587896|fruA|_PTS_system_fructose-specific_EIIB_component_/_PTS_system_fructose-specific_EIIC_component_[Tetrasphaera_MAG_AAU_0054_AalW_18-Q3-R10-53_BA]	TET0191_v1_10730|ID_74608274|fruA|_PTS_system_fructose-specific_EIIB_component_/_PTS_system_fructose-specific_EIIC_component_[Tetrasphaera_MAG_AAU_0191_Bjer_18-Q3-R1-45_BAT]	TET0379_v1_150265|ID_74602353|fruA|_PTS_system_fructose-specific_EIIB_component_/_PTS_system_fructose-specific_EIIC_component_[Tetrasphaera_MAG_AAU_0379_EsbW_18-Q3-R4-48_BAT]	TET0004_v1_10353|ID_74578396|fruA|_PTS_system_fructose-specific_EIIB_component_/_PTS_system_fructose-specific_EIIC_component_[Tetrasphaera_MAG_AAU_0004_AalE_18-Q3-R2-46_BAT]	TET0277_v1_30438|ID_74597676|fruA|_PTS_system_fructose-specific_EIIB_component_/_PTS_system_fructose-specific_EIIC_component_[Tetrasphaera_MAG_AAU_0277_Ega_18-Q3-R5-49_MAXA]	.	.
OG0002137	1	1	1	1	1	0	TET0054_v1_40957|ID_74587898|_putative_Phosphoenolpyruvate--protein_phosphotransferase_[Tetrasphaera_MAG_AAU_0054_AalW_18-Q3-R10-53_BA]	TET0191_v1_10728|ID_74608272|ptsI|_Phosphoenolpyruvate-protein_phosphotransferase_[Tetrasphaera_MAG_AAU_0191_Bjer_18-Q3-R1-45_BAT]	TET0379_v1_150263|ID_74602351|ptsI|_Phosphoenolpyruvate-protein_phosphotransferase_[Tetrasphaera_MAG_AAU_0379_EsbW_18-Q3-R4-48_BAT]	TET0004_v1_10354|ID_74578397|ptsI|_Phosphoenolpyruvate-protein_phosphotransferase_[Tetrasphaera_MAG_AAU_0004_AalE_18-Q3-R2-46_BAT]	TET0277_v1_30436|ID_74597674|ptsI|_Phosphoenolpyruvate-protein_phosphotransferase_[Tetrasphaera_MAG_AAU_0277_Ega_18-Q3-R5-49_MAXA]	.	.
OG0002138	1	1	1	1	1	0	TET0054_v1_40962|ID_74587903|smtB|_Succinyl-CoA--L-malate_CoA-transferase_beta_subunit_[Tetrasphaera_MAG_AAU_0054_AalW_18-Q3-R10-53_BA]	TET0191_v1_10723|ID_74608267|smtB|_Succinyl-CoA--L-malate_CoA-transferase_beta_subunit_[Tetrasphaera_MAG_AAU_0191_Bjer_18-Q3-R1-45_BAT]	TET0379_v1_150259|ID_74602347|smtB|_Succinyl-CoA--L-malate_CoA-transferase_beta_subunit_[Tetrasphaera_MAG_AAU_0379_EsbW_18-Q3-R4-48_BAT]	TET0004_v1_10361|ID_74578404|_Carnitine_dehydratase_[Tetrasphaera_MAG_AAU_0004_AalE_18-Q3-R2-46_BAT]	TET0277_v1_30434|ID_74597672|_Carnitine_dehydratase_[Tetrasphaera_MAG_AAU_0277_Ega_18-Q3-R5-49_MAXA]	.	.
OG0002139	1	1	1	1	1	0	TET0054_v1_40963|ID_74587904|korA|_2-oxoglutarate_oxidoreductase_subunit_KorA_[Tetrasphaera_MAG_AAU_0054_AalW_18-Q3-R10-53_BA]	TET0191_v1_10722|ID_74608266|korA|_2-oxoglutarate_oxidoreductase_subunit_KorA_[Tetrasphaera_MAG_AAU_0191_Bjer_18-Q3-R1-45_BAT]	TET0379_v1_150258|ID_74602346|korA|_2-oxoglutarate_oxidoreductase_subunit_KorA_[Tetrasphaera_MAG_AAU_0379_EsbW_18-Q3-R4-48_BAT]	TET0004_v1_10362|ID_74578405|korA|_2-oxoglutarate_oxidoreductase_subunit_KorA_[Tetrasphaera_MAG_AAU_0004_AalE_18-Q3-R2-46_BAT]	TET0277_v1_30433|ID_74597671|korA|_2-oxoglutarate_oxidoreductase_subunit_KorA_[Tetrasphaera_MAG_AAU_0277_Ega_18-Q3-R5-49_MAXA]	.	.
OG0002140	1	1	1	1	1	0	TET0054_v1_40964|ID_74587905|korB|_2-oxoglutarate_oxidoreductase_subunit_KorB_[Tetrasphaera_MAG_AAU_0054_AalW_18-Q3-R10-53_BA]	TET0191_v1_10721|ID_74608265|korB|_2-oxoglutarate_oxidoreductase_subunit_KorB_[Tetrasphaera_MAG_AAU_0191_Bjer_18-Q3-R1-45_BAT]	TET0379_v1_150257|ID_74602345|korB|_2-oxoglutarate_oxidoreductase_subunit_KorB_[Tetrasphaera_MAG_AAU_0379_EsbW_18-Q3-R4-48_BAT]	TET0004_v1_10363|ID_74578406|_putative_2-oxoglutarate_synthase_[Tetrasphaera_MAG_AAU_0004_AalE_18-Q3-R2-46_BAT]	TET0277_v1_30432|ID_74597670|korB|_2-oxoglutarate_oxidoreductase_subunit_KorB_[Tetrasphaera_MAG_AAU_0277_Ega_18-Q3-R5-49_MAXA]	.	.
OG0002141	1	1	1	1	1	0	TET0054_v1_40965|ID_74587906|rarD|_Protein_RarD_[Tetrasphaera_MAG_AAU_0054_AalW_18-Q3-R10-53_BA]	TET0191_v1_10720|ID_74608264|rarD|_Protein_RarD_[Tetrasphaera_MAG_AAU_0191_Bjer_18-Q3-R1-45_BAT]	TET0379_v1_150256|ID_74602344|rarD|_Protein_RarD_[Tetrasphaera_MAG_AAU_0379_EsbW_18-Q3-R4-48_BAT]	TET0004_v1_10365|ID_74578408|rarD|_Protein_RarD_[Tetrasphaera_MAG_AAU_0004_AalE_18-Q3-R2-46_BAT]	TET0277_v1_30431|ID_74597669|rarD|_Protein_RarD_[Tetrasphaera_MAG_AAU_0277_Ega_18-Q3-R5-49_MAXA]	.	.
OG0002142	1	1	1	1	1	0	TET0054_v1_40966|ID_74587907|_Polyprenyl_synthetase_[Tetrasphaera_MAG_AAU_0054_AalW_18-Q3-R10-53_BA]	TET0191_v1_10719|ID_74608263|_Polyprenyl_synthetase_[Tetrasphaera_MAG_AAU_0191_Bjer_18-Q3-R1-45_BAT]	TET0379_v1_150255|ID_74602343|_Polyprenyl_synthetase_[Tetrasphaera_MAG_AAU_0379_EsbW_18-Q3-R4-48_BAT]	TET0004_v1_10367|ID_74578410|_putative_Short_chain_isoprenyl_diphosphate_synthase_[Tetrasphaera_MAG_AAU_0004_AalE_18-Q3-R2-46_BAT]	TET0277_v1_30429|ID_74597667|_putative_Short_chain_isoprenyl_diphosphate_synthase_[Tetrasphaera_MAG_AAU_0277_Ega_18-Q3-R5-49_MAXA]	.	.
OG0002143	1	1	1	1	1	0	TET0054_v1_40967|ID_74587908|nuoN|_NADH-quinone_oxidoreductase_subunit_N_3_[Tetrasphaera_MAG_AAU_0054_AalW_18-Q3-R10-53_BA]	TET0191_v1_10718|ID_74608262|nuoN|_NADH-quinone_oxidoreductase_subunit_N_3_[Tetrasphaera_MAG_AAU_0191_Bjer_18-Q3-R1-45_BAT]	TET0379_v1_150254|ID_74602342|nuoN|_NADH-quinone_oxidoreductase_subunit_N_3_[Tetrasphaera_MAG_AAU_0379_EsbW_18-Q3-R4-48_BAT]	TET0004_v1_10368|ID_74578411|nuoN|_NADH-quinone_oxidoreductase_subunit_N_3_[Tetrasphaera_MAG_AAU_0004_AalE_18-Q3-R2-46_BAT]	TET0277_v1_30428|ID_74597666|nuoN|_NADH-quinone_oxidoreductase_subunit_N_3_[Tetrasphaera_MAG_AAU_0277_Ega_18-Q3-R5-49_MAXA]	.	.
OG0002152	1	1	1	1	1	0	TET0054_v1_30124|ID_74586833|_HTH_cro/C1-type_domain-containing_protein_[Tetrasphaera_MAG_AAU_0054_AalW_18-Q3-R10-53_BA]	TET0191_v1_80629|ID_74610762|_HTH_cro/C1-type_domain-containing_protein_[Tetrasphaera_MAG_AAU_0191_Bjer_18-Q3-R1-45_BAT]	TET0379_v1_20284|ID_74599911|_HTH_cro/C1-type_domain-containing_protein_[Tetrasphaera_MAG_AAU_0379_EsbW_18-Q3-R4-48_BAT]	TET0004_v1_30222|ID_74578876|_Anaerobic_benzoate_catabolism_transcriptional_regulator_[Tetrasphaera_MAG_AAU_0004_AalE_18-Q3-R2-46_BAT]	TET0277_v1_20199|ID_74596514|_Anaerobic_benzoate_catabolism_transcriptional_regulator_[Tetrasphaera_MAG_AAU_0277_Ega_18-Q3-R5-49_MAXA]	.	.
OG0002153	1	1	1	1	0	1	TET0054_v1_30085|ID_74586794|_Fe-S_cluster_assembly_protein_SufB_[Tetrasphaera_MAG_AAU_0054_AalW_18-Q3-R10-53_BA]	TET0191_v1_80590|ID_74610723|_Fe-S_cluster_assembly_protein_SufB_[Tetrasphaera_MAG_AAU_0191_Bjer_18-Q3-R1-45_BAT]	TET0379_v1_20242|ID_74599869|_Iron-sulfur_cluster_assembly_protein_SufB_/_intein-containing_[Tetrasphaera_MAG_AAU_0379_EsbW_18-Q3-R4-48_BAT]	TET0004_v1_30235|ID_74578889|sufB|_FeS_cluster_formation_scaffold_protein_[Tetrasphaera_MAG_AAU_0004_AalE_18-Q3-R2-46_BAT]	.	TET0955_v1_40161|ID_75089861|sufB|_FeS_cluster_formation_scaffold_protein_[Tetrasphaera_MAG_AAU_0955_Ribe_18-Q3-R11-54_MA]	.
OG0002155	1	1	1	1	1	0	TET0054_v1_30063|ID_74586772|pgl|_6-phosphogluconolactonase_[Tetrasphaera_MAG_AAU_0054_AalW_18-Q3-R10-53_BA]	TET0191_v1_80567|ID_74610700|pgl|_6-phosphogluconolactonase_[Tetrasphaera_MAG_AAU_0191_Bjer_18-Q3-R1-45_BAT]	TET0379_v1_20220|ID_74599847|pgl|_6-phosphogluconolactonase_[Tetrasphaera_MAG_AAU_0379_EsbW_18-Q3-R4-48_BAT]	TET0004_v1_30268|ID_74578922|pgl|_6-phosphogluconolactonase_[Tetrasphaera_MAG_AAU_0004_AalE_18-Q3-R2-46_BAT]	TET0277_v1_20240|ID_74596555|pgl|_6-phosphogluconolactonase_[Tetrasphaera_MAG_AAU_0277_Ega_18-Q3-R5-49_MAXA]	.	.
OG0002156	1	1	1	1	1	0	TET0054_v1_20806|ID_74586596|_exported_protein_of_unknown_function_[Tetrasphaera_MAG_AAU_0054_AalW_18-Q3-R10-53_BA]	TET0191_v1_80413|ID_74610546|_exported_protein_of_unknown_function_[Tetrasphaera_MAG_AAU_0191_Bjer_18-Q3-R1-45_BAT]	TET0379_v1_20094|ID_74599721|_exported_protein_of_unknown_function_[Tetrasphaera_MAG_AAU_0379_EsbW_18-Q3-R4-48_BAT]	TET0004_v1_30389|ID_74579043|_conserved_exported_protein_of_unknown_function_[Tetrasphaera_MAG_AAU_0004_AalE_18-Q3-R2-46_BAT]	TET0277_v1_20370|ID_74596685|_conserved_exported_protein_of_unknown_function_[Tetrasphaera_MAG_AAU_0277_Ega_18-Q3-R5-49_MAXA]	.	.
OG0002162	1	1	1	1	1	0	TET0054_v1_20524|ID_74586314|_conserved_protein_of_unknown_function_[Tetrasphaera_MAG_AAU_0054_AalW_18-Q3-R10-53_BA]	TET0191_v1_80130|ID_74610263|_conserved_protein_of_unknown_function_[Tetrasphaera_MAG_AAU_0191_Bjer_18-Q3-R1-45_BAT]	TET0379_v1_200200|ID_74602996|_conserved_protein_of_unknown_function_[Tetrasphaera_MAG_AAU_0379_EsbW_18-Q3-R4-48_BAT]	TET0004_v1_40262|ID_74579345|_conserved_protein_of_unknown_function_[Tetrasphaera_MAG_AAU_0004_AalE_18-Q3-R2-46_BAT]	TET0277_v1_20672|ID_74596987|_conserved_protein_of_unknown_function_[Tetrasphaera_MAG_AAU_0277_Ega_18-Q3-R5-49_MAXA]	.	.
OG0002164	1	1	1	1	1	0	TET0054_v1_20456|ID_74586246|_protein_of_unknown_function_[Tetrasphaera_MAG_AAU_0054_AalW_18-Q3-R10-53_BA]	TET0191_v1_80073|ID_74610206|_protein_of_unknown_function_[Tetrasphaera_MAG_AAU_0191_Bjer_18-Q3-R1-45_BAT]	TET0379_v1_200259|ID_74603055|_protein_of_unknown_function_[Tetrasphaera_MAG_AAU_0379_EsbW_18-Q3-R4-48_BAT]	TET0004_v1_40311|ID_74579394|_protein_of_unknown_function_[Tetrasphaera_MAG_AAU_0004_AalE_18-Q3-R2-46_BAT]	TET0277_v1_20719|ID_74597034|_protein_of_unknown_function_[Tetrasphaera_MAG_AAU_0277_Ega_18-Q3-R5-49_MAXA]	.	.
OG0002165	1	1	1	1	1	0	TET0054_v1_20370|ID_74586160|_exported_protein_of_unknown_function_[Tetrasphaera_MAG_AAU_0054_AalW_18-Q3-R10-53_BA]	TET0191_v1_20295|ID_74608615|_exported_protein_of_unknown_function_[Tetrasphaera_MAG_AAU_0191_Bjer_18-Q3-R1-45_BAT]	TET0379_v1_200356|ID_74603152|_exported_protein_of_unknown_function_[Tetrasphaera_MAG_AAU_0379_EsbW_18-Q3-R4-48_BAT]	TET0004_v1_40377|ID_74579460|_exported_protein_of_unknown_function_[Tetrasphaera_MAG_AAU_0004_AalE_18-Q3-R2-46_BAT]	TET0277_v1_20788|ID_74597103|_exported_protein_of_unknown_function_[Tetrasphaera_MAG_AAU_0277_Ega_18-Q3-R5-49_MAXA]	.	.
OG0002167	1	1	1	1	0	1	TET0054_v1_20244|ID_74586034|_Cytidine_and_deoxycytidylate_deaminase_zinc-binding_region_[Tetrasphaera_MAG_AAU_0054_AalW_18-Q3-R10-53_BA]	TET0191_v1_20163|ID_74608483|_Cytidine_and_deoxycytidylate_deaminase_zinc-binding_region_[Tetrasphaera_MAG_AAU_0191_Bjer_18-Q3-R1-45_BAT]	TET0379_v1_10161|ID_74599502|_Cytidine_and_deoxycytidylate_deaminase_zinc-binding_region_[Tetrasphaera_MAG_AAU_0379_EsbW_18-Q3-R4-48_BAT]	TET0004_v1_40506|ID_74579589|_putative_dCMP_deaminase_[Tetrasphaera_MAG_AAU_0004_AalE_18-Q3-R2-46_BAT]	.	TET0955_v1_240422|ID_75093014|_putative_dCMP_deaminase_[Tetrasphaera_MAG_AAU_0955_Ribe_18-Q3-R11-54_MA]	.
OG0002186	1	1	1	1	0	1	TET0054_v1_10175|ID_74584630|_Glycine_cleavage_system_transcriptional_antiactivator_GcvR_[Tetrasphaera_MAG_AAU_0054_AalW_18-Q3-R10-53_BA]	TET0191_v1_70152|ID_74609895|_Glycine_cleavage_system_transcriptional_antiactivator_GcvR_[Tetrasphaera_MAG_AAU_0191_Bjer_18-Q3-R1-45_BAT]	TET0379_v1_120040|ID_74601714|_Glycine_cleavage_system_transcriptional_antiactivator_GcvR_[Tetrasphaera_MAG_AAU_0379_EsbW_18-Q3-R4-48_BAT]	TET0004_v1_40821|ID_74579904|_Glycine_cleavage_system_transcriptional_antiactivator_GcvR_[Tetrasphaera_MAG_AAU_0004_AalE_18-Q3-R2-46_BAT]	.	TET0955_v1_240148|ID_75092740|_protein_of_unknown_function_[Tetrasphaera_MAG_AAU_0955_Ribe_18-Q3-R11-54_MA]	.
OG0002190	1	1	1	1	0	1	TET0054_v1_10191|ID_74584646|_Glycosyltransferase_involved_in_cell_wall_biosynthesis_[Tetrasphaera_MAG_AAU_0054_AalW_18-Q3-R10-53_BA]	TET0191_v1_70169|ID_74609912|_Glycosyltransferase_involved_in_cell_wall_biosynthesis_[Tetrasphaera_MAG_AAU_0191_Bjer_18-Q3-R1-45_BAT]	TET0379_v1_120024|ID_74601698|_Glycosyltransferase_involved_in_cell_wall_biosynthesis_[Tetrasphaera_MAG_AAU_0379_EsbW_18-Q3-R4-48_BAT]	TET0004_v1_40857|ID_74579940|_protein_of_unknown_function_[Tetrasphaera_MAG_AAU_0004_AalE_18-Q3-R2-46_BAT]	.	TET0955_v1_240116|ID_75092708|_protein_of_unknown_function_[Tetrasphaera_MAG_AAU_0955_Ribe_18-Q3-R11-54_MA]	.
OG0002196	1	1	1	1	0	1	TET0054_v1_10224|ID_74584679|tatD|_Uncharacterized_metal-dependent_hydrolase_TatD_[Tetrasphaera_MAG_AAU_0054_AalW_18-Q3-R10-53_BA]	TET0191_v1_70198|ID_74609941|tatD|_Uncharacterized_metal-dependent_hydrolase_TatD_[Tetrasphaera_MAG_AAU_0191_Bjer_18-Q3-R1-45_BAT]	TET0379_v1_110803|ID_74601666|_protein_of_unknown_function_[Tetrasphaera_MAG_AAU_0379_EsbW_18-Q3-R4-48_BAT]	TET0004_v1_40886|ID_74579969|tatD|_Uncharacterized_metal-dependent_hydrolase_TatD_[Tetrasphaera_MAG_AAU_0004_AalE_18-Q3-R2-46_BAT]	.	TET0955_v1_240098|ID_75092690|tatD|_Uncharacterized_metal-dependent_hydrolase_TatD_[Tetrasphaera_MAG_AAU_0955_Ribe_18-Q3-R11-54_MA]	.
OG0002199	1	1	1	1	0	1	TET0054_v1_11242|ID_74585697|htrA|_Putative_serine_protease_HtrA_[Tetrasphaera_MAG_AAU_0054_AalW_18-Q3-R10-53_BA]	TET0191_v1_10455|ID_74607999|htrA|_Putative_serine_protease_HtrA_[Tetrasphaera_MAG_AAU_0191_Bjer_18-Q3-R1-45_BAT]	TET0379_v1_150023|ID_74602111|_protein_of_unknown_function_[Tetrasphaera_MAG_AAU_0379_EsbW_18-Q3-R4-48_BAT]	TET0004_v1_40955|ID_74580038|htrA|_Putative_serine_protease_HtrA_[Tetrasphaera_MAG_AAU_0004_AalE_18-Q3-R2-46_BAT]	.	TET0955_v1_240029|ID_75092621|htrA|_Putative_serine_protease_HtrA_[Tetrasphaera_MAG_AAU_0955_Ribe_18-Q3-R11-54_MA]	.
OG0002201	1	1	1	1	0	1	TET0054_v1_11197|ID_74585652|_Negative_transcriptional_regulator__PaiB_family_[Tetrasphaera_MAG_AAU_0054_AalW_18-Q3-R10-53_BA]	TET0191_v1_10410|ID_74607954|_Negative_transcriptional_regulator__PaiB_family_[Tetrasphaera_MAG_AAU_0191_Bjer_18-Q3-R1-45_BAT]	TET0379_v1_140129|ID_74602031|_Negative_transcriptional_regulator__PaiB_family_[Tetrasphaera_MAG_AAU_0379_EsbW_18-Q3-R4-48_BAT]	TET0004_v1_41003|ID_74580086|_Negative_transcriptional_regulator__PaiB_family_[Tetrasphaera_MAG_AAU_0004_AalE_18-Q3-R2-46_BAT]	.	TET0955_v1_80032|ID_75090426|_protein_of_unknown_function_[Tetrasphaera_MAG_AAU_0955_Ribe_18-Q3-R11-54_MA]	.
OG0002202	1	1	1	1	1	0	TET0054_v1_11193|ID_74585648|_conserved_protein_of_unknown_function_[Tetrasphaera_MAG_AAU_0054_AalW_18-Q3-R10-53_BA]	TET0191_v1_10406|ID_74607950|_conserved_protein_of_unknown_function_[Tetrasphaera_MAG_AAU_0191_Bjer_18-Q3-R1-45_BAT]	TET0379_v1_140125|ID_74602027|_conserved_protein_of_unknown_function_[Tetrasphaera_MAG_AAU_0379_EsbW_18-Q3-R4-48_BAT]	TET0004_v1_41018|ID_74580101|_conserved_protein_of_unknown_function_[Tetrasphaera_MAG_AAU_0004_AalE_18-Q3-R2-46_BAT]	TET0277_v1_10479|ID_74595868|_conserved_protein_of_unknown_function_[Tetrasphaera_MAG_AAU_0277_Ega_18-Q3-R5-49_MAXA]	.	.
OG0002203	1	1	1	1	1	0	TET0054_v1_11190|ID_74585645|_protein_of_unknown_function_[Tetrasphaera_MAG_AAU_0054_AalW_18-Q3-R10-53_BA]	TET0191_v1_10402|ID_74607946|_protein_of_unknown_function_[Tetrasphaera_MAG_AAU_0191_Bjer_18-Q3-R1-45_BAT]	TET0379_v1_140120|ID_74602022|_protein_of_unknown_function_[Tetrasphaera_MAG_AAU_0379_EsbW_18-Q3-R4-48_BAT]	TET0004_v1_41019|ID_74580102|_Putative_HTH-type_transcriptional_regulator_[Tetrasphaera_MAG_AAU_0004_AalE_18-Q3-R2-46_BAT]	TET0277_v1_10480|ID_74595869|_Putative_HTH-type_transcriptional_regulator_[Tetrasphaera_MAG_AAU_0277_Ega_18-Q3-R5-49_MAXA]	.	.
OG0002204	1	1	1	1	1	0	TET0054_v1_11189|ID_74585644|_Formate_hydrogenlyase_subunit_7_[Tetrasphaera_MAG_AAU_0054_AalW_18-Q3-R10-53_BA]	TET0191_v1_10401|ID_74607945|_Formate_hydrogenlyase_subunit_7_[Tetrasphaera_MAG_AAU_0191_Bjer_18-Q3-R1-45_BAT]	TET0379_v1_140119|ID_74602021|_Formate_hydrogenlyase_subunit_7_[Tetrasphaera_MAG_AAU_0379_EsbW_18-Q3-R4-48_BAT]	TET0004_v1_41020|ID_74580103|_Formate_hydrogenlyase_subunit_7_[Tetrasphaera_MAG_AAU_0004_AalE_18-Q3-R2-46_BAT]	TET0277_v1_10481|ID_74595870|_Formate_hydrogenlyase_subunit_7_[Tetrasphaera_MAG_AAU_0277_Ega_18-Q3-R5-49_MAXA]	.	.
OG0002205	1	1	1	1	1	0	TET0054_v1_11188|ID_74585643|_Hydrogenase-4_component_B_/_Formate_hydrogenlyase_subunit_3_[Tetrasphaera_MAG_AAU_0054_AalW_18-Q3-R10-53_BA]	TET0191_v1_10400|ID_74607944|_Hydrogenase-4_component_B_/_Formate_hydrogenlyase_subunit_3_[Tetrasphaera_MAG_AAU_0191_Bjer_18-Q3-R1-45_BAT]	TET0379_v1_140118|ID_74602020|_Hydrogenase-4_component_B_/_Formate_hydrogenlyase_subunit_3_[Tetrasphaera_MAG_AAU_0379_EsbW_18-Q3-R4-48_BAT]	TET0004_v1_41021|ID_74580104|_Hydrogenase-4_component_B_/_Formate_hydrogenlyase_subunit_3_[Tetrasphaera_MAG_AAU_0004_AalE_18-Q3-R2-46_BAT]	TET0277_v1_10482|ID_74595871|_Hydrogenase-4_component_B_/_Formate_hydrogenlyase_subunit_3_[Tetrasphaera_MAG_AAU_0277_Ega_18-Q3-R5-49_MAXA]	.	.
OG0002206	1	1	1	1	1	0	TET0054_v1_11187|ID_74585642|_Formate_hydrogenlyase_subunit_4_[Tetrasphaera_MAG_AAU_0054_AalW_18-Q3-R10-53_BA]	TET0191_v1_10399|ID_74607943|_Formate_hydrogenlyase_subunit_4_[Tetrasphaera_MAG_AAU_0191_Bjer_18-Q3-R1-45_BAT]	TET0379_v1_140117|ID_74602019|_Formate_hydrogenlyase_subunit_4_[Tetrasphaera_MAG_AAU_0379_EsbW_18-Q3-R4-48_BAT]	TET0004_v1_41022|ID_74580105|_Formate_hydrogenlyase_subunit_4_[Tetrasphaera_MAG_AAU_0004_AalE_18-Q3-R2-46_BAT]	TET0277_v1_10483|ID_74595872|_Formate_hydrogenlyase_subunit_4_[Tetrasphaera_MAG_AAU_0277_Ega_18-Q3-R5-49_MAXA]	.	.
OG0002207	1	1	1	1	1	0	TET0054_v1_11186|ID_74585641|_Hydrogenase-4_component_E_[Tetrasphaera_MAG_AAU_0054_AalW_18-Q3-R10-53_BA]	TET0191_v1_10398|ID_74607942|_Hydrogenase-4_component_E_[Tetrasphaera_MAG_AAU_0191_Bjer_18-Q3-R1-45_BAT]	TET0379_v1_140116|ID_74602018|_Hydrogenase-4_component_E_[Tetrasphaera_MAG_AAU_0379_EsbW_18-Q3-R4-48_BAT]	TET0004_v1_41023|ID_74580106|_Hydrogenase-4_component_E_[Tetrasphaera_MAG_AAU_0004_AalE_18-Q3-R2-46_BAT]	TET0277_v1_10484|ID_74595873|_Hydrogenase-4_component_E_[Tetrasphaera_MAG_AAU_0277_Ega_18-Q3-R5-49_MAXA]	.	.
OG0002208	1	1	1	1	1	0	TET0054_v1_11185|ID_74585640|_Hydrogenase-4_component_F_[Tetrasphaera_MAG_AAU_0054_AalW_18-Q3-R10-53_BA]	TET0191_v1_10397|ID_74607941|_Hydrogenase-4_component_F_[Tetrasphaera_MAG_AAU_0191_Bjer_18-Q3-R1-45_BAT]	TET0379_v1_140115|ID_74602017|_Hydrogenase-4_component_F_[Tetrasphaera_MAG_AAU_0379_EsbW_18-Q3-R4-48_BAT]	TET0004_v1_41024|ID_74580107|_Hydrogenase-4_component_F_[Tetrasphaera_MAG_AAU_0004_AalE_18-Q3-R2-46_BAT]	TET0277_v1_10485|ID_74595874|_Hydrogenase-4_component_F_[Tetrasphaera_MAG_AAU_0277_Ega_18-Q3-R5-49_MAXA]	.	.
OG0002209	1	1	1	1	1	0	TET0054_v1_11184|ID_74585639|_Ni_Fe-hydrogenase_III_large_subunit_[Tetrasphaera_MAG_AAU_0054_AalW_18-Q3-R10-53_BA]	TET0191_v1_10396|ID_74607940|_Ni_Fe-hydrogenase_III_large_subunit_[Tetrasphaera_MAG_AAU_0191_Bjer_18-Q3-R1-45_BAT]	TET0379_v1_140114|ID_74602016|_Formate_hydrogenase_[Tetrasphaera_MAG_AAU_0379_EsbW_18-Q3-R4-48_BAT]	TET0004_v1_41025|ID_74580108|_Formate_hydrogenase_[Tetrasphaera_MAG_AAU_0004_AalE_18-Q3-R2-46_BAT]	TET0277_v1_10486|ID_74595875|_Formate_hydrogenase_[Tetrasphaera_MAG_AAU_0277_Ega_18-Q3-R5-49_MAXA]	.	.
OG0002210	1	1	1	1	1	0	TET0054_v1_11183|ID_74585638|_4a-hydroxytetrahydrobiopterin_dehydratase_[Tetrasphaera_MAG_AAU_0054_AalW_18-Q3-R10-53_BA]	TET0191_v1_10395|ID_74607939|_4a-hydroxytetrahydrobiopterin_dehydratase_[Tetrasphaera_MAG_AAU_0191_Bjer_18-Q3-R1-45_BAT]	TET0379_v1_140113|ID_74602015|_4a-hydroxytetrahydrobiopterin_dehydratase_[Tetrasphaera_MAG_AAU_0379_EsbW_18-Q3-R4-48_BAT]	TET0004_v1_41026|ID_74580109|_4a-hydroxytetrahydrobiopterin_dehydratase_[Tetrasphaera_MAG_AAU_0004_AalE_18-Q3-R2-46_BAT]	TET0277_v1_10487|ID_74595876|_4a-hydroxytetrahydrobiopterin_dehydratase_[Tetrasphaera_MAG_AAU_0277_Ega_18-Q3-R5-49_MAXA]	.	.
OG0002211	1	1	1	1	1	0	TET0054_v1_10919|ID_74585374|_NADH_dehydrogenase_[Tetrasphaera_MAG_AAU_0054_AalW_18-Q3-R10-53_BA]	TET0191_v1_10126|ID_74607670|_NADH_dehydrogenase_[Tetrasphaera_MAG_AAU_0191_Bjer_18-Q3-R1-45_BAT]	TET0379_v1_110044|ID_74600907|_NADH_dehydrogenase_[Tetrasphaera_MAG_AAU_0379_EsbW_18-Q3-R4-48_BAT]	TET0004_v1_41027|ID_74580110|_NADH_dehydrogenase_[Tetrasphaera_MAG_AAU_0004_AalE_18-Q3-R2-46_BAT]	TET0277_v1_10488|ID_74595877|_NADH_dehydrogenase_[Tetrasphaera_MAG_AAU_0277_Ega_18-Q3-R5-49_MAXA]	.	.
OG0002212	1	1	1	1	1	0	TET0054_v1_11181|ID_74585636|_Cyclopropane_fatty-acyl-phospholipid_synthase-like_methyltransferase_[Tetrasphaera_MAG_AAU_0054_AalW_18-Q3-R10-53_BA]	TET0191_v1_10393|ID_74607937|_Cyclopropane_fatty-acyl-phospholipid_synthase-like_methyltransferase_[Tetrasphaera_MAG_AAU_0191_Bjer_18-Q3-R1-45_BAT]	TET0379_v1_140110|ID_74602012|_Cyclopropane_fatty-acyl-phospholipid_synthase-like_methyltransferase_[Tetrasphaera_MAG_AAU_0379_EsbW_18-Q3-R4-48_BAT]	TET0004_v1_41032|ID_74580115|_Cyclopropane_fatty-acyl-phospholipid_synthase-like_methyltransferase_[Tetrasphaera_MAG_AAU_0004_AalE_18-Q3-R2-46_BAT]	TET0277_v1_10493|ID_74595882|ufaA|_Tuberculostearic_acid_methyltransferase_UfaA1_[Tetrasphaera_MAG_AAU_0277_Ega_18-Q3-R5-49_MAXA]	.	.
OG0002213	1	1	1	1	1	0	TET0054_v1_11180|ID_74585635|_Amino_oxidase_domain-containing_protein_[Tetrasphaera_MAG_AAU_0054_AalW_18-Q3-R10-53_BA]	TET0191_v1_10392|ID_74607936|_Amino_oxidase_domain-containing_protein_[Tetrasphaera_MAG_AAU_0191_Bjer_18-Q3-R1-45_BAT]	TET0379_v1_140109|ID_74602011|_Amino_oxidase_domain-containing_protein_[Tetrasphaera_MAG_AAU_0379_EsbW_18-Q3-R4-48_BAT]	TET0004_v1_41033|ID_74580116|_Amino_oxidase_domain-containing_protein_[Tetrasphaera_MAG_AAU_0004_AalE_18-Q3-R2-46_BAT]	TET0277_v1_10496|ID_74595885|_protein_of_unknown_function_[Tetrasphaera_MAG_AAU_0277_Ega_18-Q3-R5-49_MAXA]	.	.
OG0002214	1	1	1	1	1	0	TET0054_v1_11178|ID_74585633|actII|_Putative_membrane_protein_ActII-3_[Tetrasphaera_MAG_AAU_0054_AalW_18-Q3-R10-53_BA]	TET0191_v1_10390|ID_74607934|actII|_Putative_membrane_protein_ActII-3_[Tetrasphaera_MAG_AAU_0191_Bjer_18-Q3-R1-45_BAT]	TET0379_v1_140107|ID_74602009|actII|_Putative_membrane_protein_ActII-3_[Tetrasphaera_MAG_AAU_0379_EsbW_18-Q3-R4-48_BAT]	TET0004_v1_41034|ID_74580117|actII|_Putative_membrane_protein_ActII-3_[Tetrasphaera_MAG_AAU_0004_AalE_18-Q3-R2-46_BAT]	TET0277_v1_10497|ID_74595886|actII|_Putative_membrane_protein_ActII-3_[Tetrasphaera_MAG_AAU_0277_Ega_18-Q3-R5-49_MAXA]	.	.
OG0002215	1	1	1	1	0	1	TET0054_v1_10268|ID_74584723|_Transglutaminase_superfamily_protein_[Tetrasphaera_MAG_AAU_0054_AalW_18-Q3-R10-53_BA]	TET0191_v1_70243|ID_74609986|_Transglutaminase_superfamily_protein_[Tetrasphaera_MAG_AAU_0191_Bjer_18-Q3-R1-45_BAT]	TET0379_v1_110752|ID_74601615|_Transglutaminase_superfamily_protein_[Tetrasphaera_MAG_AAU_0379_EsbW_18-Q3-R4-48_BAT]	TET0004_v1_41044|ID_74580127|_Transglutaminase-like_superfamily_protein_[Tetrasphaera_MAG_AAU_0004_AalE_18-Q3-R2-46_BAT]	.	TET0955_v1_90098|ID_75090529|_Transglutaminase-like_superfamily_protein_[Tetrasphaera_MAG_AAU_0955_Ribe_18-Q3-R11-54_MA]	.
OG0002216	1	1	1	1	0	1	TET0054_v1_10269|ID_74584724|_conserved_protein_of_unknown_function_[Tetrasphaera_MAG_AAU_0054_AalW_18-Q3-R10-53_BA]	TET0191_v1_70244|ID_74609987|_conserved_protein_of_unknown_function_[Tetrasphaera_MAG_AAU_0191_Bjer_18-Q3-R1-45_BAT]	TET0379_v1_110751|ID_74601614|_conserved_protein_of_unknown_function_[Tetrasphaera_MAG_AAU_0379_EsbW_18-Q3-R4-48_BAT]	TET0004_v1_41045|ID_74580128|_DUF58_domain-containing_protein_[Tetrasphaera_MAG_AAU_0004_AalE_18-Q3-R2-46_BAT]	.	TET0955_v1_90097|ID_75090528|_DUF58_domain-containing_protein_[Tetrasphaera_MAG_AAU_0955_Ribe_18-Q3-R11-54_MA]	.
OG0002217	1	1	1	1	0	1	TET0054_v1_10270|ID_74584725|_Putative_ATPase_[Tetrasphaera_MAG_AAU_0054_AalW_18-Q3-R10-53_BA]	TET0191_v1_70245|ID_74609988|_Putative_ATPase_[Tetrasphaera_MAG_AAU_0191_Bjer_18-Q3-R1-45_BAT]	TET0379_v1_110750|ID_74601613|_Putative_ATPase_[Tetrasphaera_MAG_AAU_0379_EsbW_18-Q3-R4-48_BAT]	TET0004_v1_41046|ID_74580129|_ATPase_[Tetrasphaera_MAG_AAU_0004_AalE_18-Q3-R2-46_BAT]	.	TET0955_v1_90096|ID_75090527|yeaC|_putative_MoxR-like_ATPase_[Tetrasphaera_MAG_AAU_0955_Ribe_18-Q3-R11-54_MA]	.
OG0002218	1	1	1	1	0	1	TET0054_v1_10271|ID_74584726|_Fibronectin_type_III_domain-containing_protein_[Tetrasphaera_MAG_AAU_0054_AalW_18-Q3-R10-53_BA]	TET0191_v1_70246|ID_74609989|_Fibronectin_type_III_domain-containing_protein_[Tetrasphaera_MAG_AAU_0191_Bjer_18-Q3-R1-45_BAT]	TET0379_v1_110749|ID_74601612|_Fibronectin_type_III_domain-containing_protein_[Tetrasphaera_MAG_AAU_0379_EsbW_18-Q3-R4-48_BAT]	TET0004_v1_41048|ID_74580131|_Fibronectin_type_III_domain_protein_[Tetrasphaera_MAG_AAU_0004_AalE_18-Q3-R2-46_BAT]	.	TET0955_v1_90094|ID_75090525|_protein_of_unknown_function_[Tetrasphaera_MAG_AAU_0955_Ribe_18-Q3-R11-54_MA]	.
OG0002219	1	1	1	1	1	0	TET0054_v1_11174|ID_74585629|_Acyltransferase_[Tetrasphaera_MAG_AAU_0054_AalW_18-Q3-R10-53_BA]	TET0191_v1_10386|ID_74607930|_Acyltransferase_[Tetrasphaera_MAG_AAU_0191_Bjer_18-Q3-R1-45_BAT]	TET0379_v1_140103|ID_74602005|_Acyltransferase_[Tetrasphaera_MAG_AAU_0379_EsbW_18-Q3-R4-48_BAT]	TET0004_v1_41055|ID_74580138|_Acyltransferase_[Tetrasphaera_MAG_AAU_0004_AalE_18-Q3-R2-46_BAT]	TET0277_v1_10507|ID_74595896|_Diacylglycerol_O-acyltransferase_[Tetrasphaera_MAG_AAU_0277_Ega_18-Q3-R5-49_MAXA]	.	.
OG0002220	1	1	1	1	1	0	TET0054_v1_11173|ID_74585628|_HAD-IB_family_hydrolase_[Tetrasphaera_MAG_AAU_0054_AalW_18-Q3-R10-53_BA]	TET0191_v1_10385|ID_74607929|_HAD-IB_family_hydrolase_[Tetrasphaera_MAG_AAU_0191_Bjer_18-Q3-R1-45_BAT]	TET0379_v1_140102|ID_74602004|_HAD-IB_family_hydrolase_[Tetrasphaera_MAG_AAU_0379_EsbW_18-Q3-R4-48_BAT]	TET0004_v1_41056|ID_74580139|_HAD-IB_family_hydrolase_[Tetrasphaera_MAG_AAU_0004_AalE_18-Q3-R2-46_BAT]	TET0277_v1_10508|ID_74595897|_HAD-IB_family_hydrolase_[Tetrasphaera_MAG_AAU_0277_Ega_18-Q3-R5-49_MAXA]	.	.
OG0002221	1	1	1	1	1	0	TET0054_v1_11172|ID_74585627|plsB|_Putative_acyltransferase_plsB1_[Tetrasphaera_MAG_AAU_0054_AalW_18-Q3-R10-53_BA]	TET0191_v1_10384|ID_74607928|plsB|_Putative_acyltransferase_plsB1_[Tetrasphaera_MAG_AAU_0191_Bjer_18-Q3-R1-45_BAT]	TET0379_v1_140101|ID_74602003|plsB|_Putative_acyltransferase_plsB1_[Tetrasphaera_MAG_AAU_0379_EsbW_18-Q3-R4-48_BAT]	TET0004_v1_41057|ID_74580140|plsB|_Putative_acyltransferase_plsB1_[Tetrasphaera_MAG_AAU_0004_AalE_18-Q3-R2-46_BAT]	TET0277_v1_10509|ID_74595898|_putative_Glycerol-3-phosphate_1-O-acyltransferase_[Tetrasphaera_MAG_AAU_0277_Ega_18-Q3-R5-49_MAXA]	.	.
OG0002222	1	1	1	1	1	0	TET0054_v1_11164|ID_74585619|_Threonine/homoserine/homoserine_lactone_efflux_protein_[Tetrasphaera_MAG_AAU_0054_AalW_18-Q3-R10-53_BA]	TET0191_v1_10374|ID_74607918|_Threonine/homoserine/homoserine_lactone_efflux_protein_[Tetrasphaera_MAG_AAU_0191_Bjer_18-Q3-R1-45_BAT]	TET0379_v1_140090|ID_74601992|_Threonine/homoserine/homoserine_lactone_efflux_protein_[Tetrasphaera_MAG_AAU_0379_EsbW_18-Q3-R4-48_BAT]	TET0004_v1_41074|ID_74580157|_protein_of_unknown_function_[Tetrasphaera_MAG_AAU_0004_AalE_18-Q3-R2-46_BAT]	TET0277_v1_10533|ID_74595922|_Threonine/homoserine/homoserine_lactone_efflux_protein_[Tetrasphaera_MAG_AAU_0277_Ega_18-Q3-R5-49_MAXA]	.	.
OG0002223	1	1	1	1	1	0	TET0054_v1_11163|ID_74585618|_Serine/threonine_protein_kinase_[Tetrasphaera_MAG_AAU_0054_AalW_18-Q3-R10-53_BA]	TET0191_v1_10373|ID_74607917|_Serine/threonine_protein_kinase_[Tetrasphaera_MAG_AAU_0191_Bjer_18-Q3-R1-45_BAT]	TET0379_v1_140089|ID_74601991|_Serine/threonine_protein_kinase_[Tetrasphaera_MAG_AAU_0379_EsbW_18-Q3-R4-48_BAT]	TET0004_v1_41076|ID_74580159|_membrane_protein_of_unknown_function_[Tetrasphaera_MAG_AAU_0004_AalE_18-Q3-R2-46_BAT]	TET0277_v1_10534|ID_74595923|_Serine/threonine_protein_kinase_[Tetrasphaera_MAG_AAU_0277_Ega_18-Q3-R5-49_MAXA]	.	.
OG0002225	1	1	1	1	1	0	TET0054_v1_11162|ID_74585617|_CBS_domain_protein_[Tetrasphaera_MAG_AAU_0054_AalW_18-Q3-R10-53_BA]	TET0191_v1_10372|ID_74607916|_CBS_domain_protein_[Tetrasphaera_MAG_AAU_0191_Bjer_18-Q3-R1-45_BAT]	TET0379_v1_140088|ID_74601990|_CBS_domain_protein_[Tetrasphaera_MAG_AAU_0379_EsbW_18-Q3-R4-48_BAT]	TET0004_v1_41079|ID_74580162|_Histidine_kinase_[Tetrasphaera_MAG_AAU_0004_AalE_18-Q3-R2-46_BAT]	TET0277_v1_10535|ID_74595924|_Histidine_kinase_[Tetrasphaera_MAG_AAU_0277_Ega_18-Q3-R5-49_MAXA]	.	.
OG0002226	1	1	1	1	1	0	TET0054_v1_11157|ID_74585612|_Maltose/maltodextrin_ABC_transporter__substrate_binding_periplasmic_protein_MalE_[Tetrasphaera_MAG_AAU_0054_AalW_18-Q3-R10-53_BA]	TET0191_v1_10367|ID_74607911|_Maltose/maltodextrin_ABC_transporter__substrate_binding_periplasmic_protein_MalE_[Tetrasphaera_MAG_AAU_0191_Bjer_18-Q3-R1-45_BAT]	TET0379_v1_140083|ID_74601985|_Maltose/maltodextrin_ABC_transporter__substrate_binding_periplasmic_protein_MalE_[Tetrasphaera_MAG_AAU_0379_EsbW_18-Q3-R4-48_BAT]	TET0004_v1_41085|ID_74580168|_Maltose/maltodextrin_ABC_transporter__substrate_binding_periplasmic_protein_MalE_[Tetrasphaera_MAG_AAU_0004_AalE_18-Q3-R2-46_BAT]	TET0277_v1_10541|ID_74595930|_Maltose/maltodextrin_ABC_transporter__substrate_binding_periplasmic_protein_MalE_[Tetrasphaera_MAG_AAU_0277_Ega_18-Q3-R5-49_MAXA]	.	.
OG0002227	1	1	1	1	1	0	TET0054_v1_11155|ID_74585610|msmX|_multiple_sugar__maltodextrins__transporter_ATP-binding_protein_[Tetrasphaera_MAG_AAU_0054_AalW_18-Q3-R10-53_BA]	TET0191_v1_10365|ID_74607909|msmX|_multiple_sugar__maltodextrins__transporter_ATP-binding_protein_[Tetrasphaera_MAG_AAU_0191_Bjer_18-Q3-R1-45_BAT]	TET0379_v1_140081|ID_74601983|msmX|_multiple_sugar__maltodextrins__transporter_ATP-binding_protein_[Tetrasphaera_MAG_AAU_0379_EsbW_18-Q3-R4-48_BAT]	TET0004_v1_41086|ID_74580169|msiK|_Diacetylchitobiose_uptake_system_ATP-binding_protein_MsiK_[Tetrasphaera_MAG_AAU_0004_AalE_18-Q3-R2-46_BAT]	TET0277_v1_10542|ID_74595931|msiK|_Diacetylchitobiose_uptake_system_ATP-binding_protein_MsiK_[Tetrasphaera_MAG_AAU_0277_Ega_18-Q3-R5-49_MAXA]	.	.
OG0002228	1	1	1	1	1	0	TET0054_v1_11154|ID_74585609|_Lipopolysaccharide_kinase_[Tetrasphaera_MAG_AAU_0054_AalW_18-Q3-R10-53_BA]	TET0191_v1_10364|ID_74607908|_Lipopolysaccharide_kinase_[Tetrasphaera_MAG_AAU_0191_Bjer_18-Q3-R1-45_BAT]	TET0379_v1_140080|ID_74601982|_Lipopolysaccharide_kinase_[Tetrasphaera_MAG_AAU_0379_EsbW_18-Q3-R4-48_BAT]	TET0004_v1_41087|ID_74580170|_conserved_protein_of_unknown_function_[Tetrasphaera_MAG_AAU_0004_AalE_18-Q3-R2-46_BAT]	TET0277_v1_10543|ID_74595932|_conserved_protein_of_unknown_function_[Tetrasphaera_MAG_AAU_0277_Ega_18-Q3-R5-49_MAXA]	.	.
OG0002229	1	1	1	1	1	0	TET0054_v1_11153|ID_74585608|_RDD_family_protein_[Tetrasphaera_MAG_AAU_0054_AalW_18-Q3-R10-53_BA]	TET0191_v1_10363|ID_74607907|_RDD_family_protein_[Tetrasphaera_MAG_AAU_0191_Bjer_18-Q3-R1-45_BAT]	TET0379_v1_140078|ID_74601980|_protein_of_unknown_function_[Tetrasphaera_MAG_AAU_0379_EsbW_18-Q3-R4-48_BAT]	TET0004_v1_41088|ID_74580171|_RDD_family_protein_[Tetrasphaera_MAG_AAU_0004_AalE_18-Q3-R2-46_BAT]	TET0277_v1_10544|ID_74595933|_RDD_family_protein_[Tetrasphaera_MAG_AAU_0277_Ega_18-Q3-R5-49_MAXA]	.	.
OG0002230	1	1	1	1	1	0	TET0054_v1_11152|ID_74585607|_Vitamin_K_epoxide_reductase_family_protein_[Tetrasphaera_MAG_AAU_0054_AalW_18-Q3-R10-53_BA]	TET0191_v1_10362|ID_74607906|_Vitamin_K_epoxide_reductase_family_protein_[Tetrasphaera_MAG_AAU_0191_Bjer_18-Q3-R1-45_BAT]	TET0379_v1_140077|ID_74601979|_Vitamin_K_epoxide_reductase_family_protein_[Tetrasphaera_MAG_AAU_0379_EsbW_18-Q3-R4-48_BAT]	TET0004_v1_41089|ID_74580172|_Vitamin_K_epoxide_reductase_family_protein_[Tetrasphaera_MAG_AAU_0004_AalE_18-Q3-R2-46_BAT]	TET0277_v1_10545|ID_74595934|_Vitamin_K_epoxide_reductase_family_protein_[Tetrasphaera_MAG_AAU_0277_Ega_18-Q3-R5-49_MAXA]	.	.
OG0002231	1	1	1	1	1	0	TET0054_v1_11151|ID_74585606|_conserved_protein_of_unknown_function_[Tetrasphaera_MAG_AAU_0054_AalW_18-Q3-R10-53_BA]	TET0191_v1_10361|ID_74607905|_conserved_protein_of_unknown_function_[Tetrasphaera_MAG_AAU_0191_Bjer_18-Q3-R1-45_BAT]	TET0379_v1_140076|ID_74601978|_conserved_protein_of_unknown_function_[Tetrasphaera_MAG_AAU_0379_EsbW_18-Q3-R4-48_BAT]	TET0004_v1_41090|ID_74580173|_conserved_protein_of_unknown_function_[Tetrasphaera_MAG_AAU_0004_AalE_18-Q3-R2-46_BAT]	TET0277_v1_10546|ID_74595935|_conserved_protein_of_unknown_function_[Tetrasphaera_MAG_AAU_0277_Ega_18-Q3-R5-49_MAXA]	.	.
OG0002232	1	1	1	1	1	0	TET0054_v1_11150|ID_74585605|_Uncharacterized_tRNA/rRNA_methyltransferase_MSMEG_6073/MSMEI_5913_[Tetrasphaera_MAG_AAU_0054_AalW_18-Q3-R10-53_BA]	TET0191_v1_10360|ID_74607904|_Uncharacterized_tRNA/rRNA_methyltransferase_MSMEG_6073/MSMEI_5913_[Tetrasphaera_MAG_AAU_0191_Bjer_18-Q3-R1-45_BAT]	TET0379_v1_140075|ID_74601977|_Uncharacterized_tRNA/rRNA_methyltransferase_MSMEG_6073/MSMEI_5913_[Tetrasphaera_MAG_AAU_0379_EsbW_18-Q3-R4-48_BAT]	TET0004_v1_41091|ID_74580174|_Uncharacterized_tRNA/rRNA_methyltransferase_MAB_0572_[Tetrasphaera_MAG_AAU_0004_AalE_18-Q3-R2-46_BAT]	TET0277_v1_10547|ID_74595936|_Uncharacterized_tRNA/rRNA_methyltransferase_MAB_0572_[Tetrasphaera_MAG_AAU_0277_Ega_18-Q3-R5-49_MAXA]	.	.
OG0002233	1	1	1	1	1	0	TET0054_v1_11149|ID_74585604|_Cysteinyl-tRNA_synthetase_[Tetrasphaera_MAG_AAU_0054_AalW_18-Q3-R10-53_BA]	TET0191_v1_10359|ID_74607903|_Cysteinyl-tRNA_synthetase_[Tetrasphaera_MAG_AAU_0191_Bjer_18-Q3-R1-45_BAT]	TET0379_v1_140074|ID_74601976|_Cysteinyl-tRNA_synthetase_[Tetrasphaera_MAG_AAU_0379_EsbW_18-Q3-R4-48_BAT]	TET0004_v1_41092|ID_74580175|cysS|_Cysteine--tRNA_ligase_[Tetrasphaera_MAG_AAU_0004_AalE_18-Q3-R2-46_BAT]	TET0277_v1_10548|ID_74595937|cysS|_Cysteine--tRNA_ligase_[Tetrasphaera_MAG_AAU_0277_Ega_18-Q3-R5-49_MAXA]	.	.
OG0002234	1	1	1	1	1	0	TET0054_v1_11147|ID_74585602|gloB|_Hydroxyacylglutathione_hydrolase_[Tetrasphaera_MAG_AAU_0054_AalW_18-Q3-R10-53_BA]	TET0191_v1_10357|ID_74607901|gloB|_Hydroxyacylglutathione_hydrolase_[Tetrasphaera_MAG_AAU_0191_Bjer_18-Q3-R1-45_BAT]	TET0379_v1_140072|ID_74601974|gloB|_Hydroxyacylglutathione_hydrolase_[Tetrasphaera_MAG_AAU_0379_EsbW_18-Q3-R4-48_BAT]	TET0004_v1_41093|ID_74580176|gloB|_Hydroxyacylglutathione_hydrolase_[Tetrasphaera_MAG_AAU_0004_AalE_18-Q3-R2-46_BAT]	TET0277_v1_10549|ID_74595938|gloB|_Hydroxyacylglutathione_hydrolase_[Tetrasphaera_MAG_AAU_0277_Ega_18-Q3-R5-49_MAXA]	.	.
OG0002235	1	1	1	1	1	0	TET0054_v1_11145|ID_74585600|_MarR_family_transcriptional_regulator_[Tetrasphaera_MAG_AAU_0054_AalW_18-Q3-R10-53_BA]	TET0191_v1_10355|ID_74607899|_MarR_family_transcriptional_regulator_[Tetrasphaera_MAG_AAU_0191_Bjer_18-Q3-R1-45_BAT]	TET0379_v1_140070|ID_74601972|_MarR_family_transcriptional_regulator_[Tetrasphaera_MAG_AAU_0379_EsbW_18-Q3-R4-48_BAT]	TET0004_v1_41095|ID_74580178|_MarR_family_transcriptional_regulator_[Tetrasphaera_MAG_AAU_0004_AalE_18-Q3-R2-46_BAT]	TET0277_v1_10551|ID_74595940|_MarR_family_transcriptional_regulator_[Tetrasphaera_MAG_AAU_0277_Ega_18-Q3-R5-49_MAXA]	.	.
OG0002236	1	1	1	1	1	0	TET0054_v1_11144|ID_74585599|_conserved_protein_of_unknown_function_[Tetrasphaera_MAG_AAU_0054_AalW_18-Q3-R10-53_BA]	TET0191_v1_10354|ID_74607898|_conserved_protein_of_unknown_function_[Tetrasphaera_MAG_AAU_0191_Bjer_18-Q3-R1-45_BAT]	TET0379_v1_140068|ID_74601970|_conserved_protein_of_unknown_function_[Tetrasphaera_MAG_AAU_0379_EsbW_18-Q3-R4-48_BAT]	TET0004_v1_41099|ID_74580182|_conserved_protein_of_unknown_function_[Tetrasphaera_MAG_AAU_0004_AalE_18-Q3-R2-46_BAT]	TET0277_v1_10555|ID_74595944|_conserved_protein_of_unknown_function_[Tetrasphaera_MAG_AAU_0277_Ega_18-Q3-R5-49_MAXA]	.	.
OG0002237	1	1	1	1	1	0	TET0054_v1_11141|ID_74585596|ispF|_2C-methyl-D-erythritol_2_4-cyclodiphosphate_synthase_[Tetrasphaera_MAG_AAU_0054_AalW_18-Q3-R10-53_BA]	TET0191_v1_10351|ID_74607895|ispF|_2C-methyl-D-erythritol_2_4-cyclodiphosphate_synthase_[Tetrasphaera_MAG_AAU_0191_Bjer_18-Q3-R1-45_BAT]	TET0379_v1_140065|ID_74601967|ispF|_2C-methyl-D-erythritol_2_4-cyclodiphosphate_synthase_[Tetrasphaera_MAG_AAU_0379_EsbW_18-Q3-R4-48_BAT]	TET0004_v1_41105|ID_74580188|ispF|_2C-methyl-D-erythritol_2_4-cyclodiphosphate_synthase_[Tetrasphaera_MAG_AAU_0004_AalE_18-Q3-R2-46_BAT]	TET0277_v1_10560|ID_74595949|ispF|_2C-methyl-D-erythritol_2_4-cyclodiphosphate_synthase_[Tetrasphaera_MAG_AAU_0277_Ega_18-Q3-R5-49_MAXA]	.	.
OG0002238	1	1	1	1	1	0	TET0054_v1_11139|ID_74585594|sdh|_Serine_3-dehydrogenase_[Tetrasphaera_MAG_AAU_0054_AalW_18-Q3-R10-53_BA]	TET0191_v1_10349|ID_74607893|sdh|_Serine_3-dehydrogenase_[Tetrasphaera_MAG_AAU_0191_Bjer_18-Q3-R1-45_BAT]	TET0379_v1_140063|ID_74601965|sdh|_Serine_3-dehydrogenase_[Tetrasphaera_MAG_AAU_0379_EsbW_18-Q3-R4-48_BAT]	TET0004_v1_41106|ID_74580189|sdh|_Serine_3-dehydrogenase_[Tetrasphaera_MAG_AAU_0004_AalE_18-Q3-R2-46_BAT]	TET0277_v1_10561|ID_74595950|sdh|_Serine_3-dehydrogenase_[Tetrasphaera_MAG_AAU_0277_Ega_18-Q3-R5-49_MAXA]	.	.
OG0002239	1	1	1	1	1	0	TET0054_v1_11136|ID_74585591|ispD|_2-C-methyl-D-erythritol_4-phosphate_cytidylyltransferase_[Tetrasphaera_MAG_AAU_0054_AalW_18-Q3-R10-53_BA]	TET0191_v1_10346|ID_74607890|ispD|_2-C-methyl-D-erythritol_4-phosphate_cytidylyltransferase_[Tetrasphaera_MAG_AAU_0191_Bjer_18-Q3-R1-45_BAT]	TET0379_v1_140060|ID_74601962|ispD|_2-C-methyl-D-erythritol_4-phosphate_cytidylyltransferase_[Tetrasphaera_MAG_AAU_0379_EsbW_18-Q3-R4-48_BAT]	TET0004_v1_41107|ID_74580190|ispD|_2-C-methyl-D-erythritol_4-phosphate_cytidylyltransferase_[Tetrasphaera_MAG_AAU_0004_AalE_18-Q3-R2-46_BAT]	TET0277_v1_10562|ID_74595951|ispD|_2-C-methyl-D-erythritol_4-phosphate_cytidylyltransferase_[Tetrasphaera_MAG_AAU_0277_Ega_18-Q3-R5-49_MAXA]	.	.
OG0002240	1	1	1	1	1	0	TET0054_v1_11135|ID_74585590|carD|_RNA_polymerase-binding_transcription_factor_CarD_[Tetrasphaera_MAG_AAU_0054_AalW_18-Q3-R10-53_BA]	TET0191_v1_10345|ID_74607889|carD|_RNA_polymerase-binding_transcription_factor_CarD_[Tetrasphaera_MAG_AAU_0191_Bjer_18-Q3-R1-45_BAT]	TET0379_v1_140059|ID_74601961|carD|_RNA_polymerase-binding_transcription_factor_CarD_[Tetrasphaera_MAG_AAU_0379_EsbW_18-Q3-R4-48_BAT]	TET0004_v1_41108|ID_74580191|carD|_RNA_polymerase-binding_transcription_factor_CarD_[Tetrasphaera_MAG_AAU_0004_AalE_18-Q3-R2-46_BAT]	TET0277_v1_10563|ID_74595952|carD|_RNA_polymerase-binding_transcription_factor_CarD_[Tetrasphaera_MAG_AAU_0277_Ega_18-Q3-R5-49_MAXA]	.	.
OG0002241	1	1	1	1	1	0	TET0054_v1_11134|ID_74585589|_conserved_exported_protein_of_unknown_function_[Tetrasphaera_MAG_AAU_0054_AalW_18-Q3-R10-53_BA]	TET0191_v1_10344|ID_74607888|_conserved_exported_protein_of_unknown_function_[Tetrasphaera_MAG_AAU_0191_Bjer_18-Q3-R1-45_BAT]	TET0379_v1_140058|ID_74601960|_conserved_exported_protein_of_unknown_function_[Tetrasphaera_MAG_AAU_0379_EsbW_18-Q3-R4-48_BAT]	TET0004_v1_41109|ID_74580192|_exported_protein_of_unknown_function_[Tetrasphaera_MAG_AAU_0004_AalE_18-Q3-R2-46_BAT]	TET0277_v1_10564|ID_74595953|_exported_protein_of_unknown_function_[Tetrasphaera_MAG_AAU_0277_Ega_18-Q3-R5-49_MAXA]	.	.
OG0002242	1	1	1	1	1	0	TET0054_v1_11133|ID_74585588|regX|_Sensory_transduction_protein_regX3_[Tetrasphaera_MAG_AAU_0054_AalW_18-Q3-R10-53_BA]	TET0191_v1_10343|ID_74607887|regX|_Sensory_transduction_protein_regX3_[Tetrasphaera_MAG_AAU_0191_Bjer_18-Q3-R1-45_BAT]	TET0379_v1_140057|ID_74601959|regX|_Sensory_transduction_protein_regX3_[Tetrasphaera_MAG_AAU_0379_EsbW_18-Q3-R4-48_BAT]	TET0004_v1_41111|ID_74580194|walR|_two-component_response_regulator_[YycF]_[Tetrasphaera_MAG_AAU_0004_AalE_18-Q3-R2-46_BAT]	TET0277_v1_10566|ID_74595955|walR|_two-component_response_regulator_[YycF]_[Tetrasphaera_MAG_AAU_0277_Ega_18-Q3-R5-49_MAXA]	.	.
OG0002243	1	1	1	1	1	0	TET0054_v1_11132|ID_74585587|_Histidine_kinase_[Tetrasphaera_MAG_AAU_0054_AalW_18-Q3-R10-53_BA]	TET0191_v1_10342|ID_74607886|_Histidine_kinase_[Tetrasphaera_MAG_AAU_0191_Bjer_18-Q3-R1-45_BAT]	TET0379_v1_140056|ID_74601958|_Histidine_kinase_[Tetrasphaera_MAG_AAU_0379_EsbW_18-Q3-R4-48_BAT]	TET0004_v1_41112|ID_74580195|senX|_Signal-transduction_histidine_kinase_senX3_[Tetrasphaera_MAG_AAU_0004_AalE_18-Q3-R2-46_BAT]	TET0277_v1_10567|ID_74595956|senX|_Signal-transduction_histidine_kinase_senX3_[Tetrasphaera_MAG_AAU_0277_Ega_18-Q3-R5-49_MAXA]	.	.
OG0002244	1	1	1	1	1	0	TET0054_v1_11131|ID_74585586|phoU|_Phosphate-specific_transport_system_accessory_protein_PhoU_homolog_2_[Tetrasphaera_MAG_AAU_0054_AalW_18-Q3-R10-53_BA]	TET0191_v1_10341|ID_74607885|phoU|_Phosphate-specific_transport_system_accessory_protein_PhoU_homolog_2_[Tetrasphaera_MAG_AAU_0191_Bjer_18-Q3-R1-45_BAT]	TET0379_v1_140055|ID_74601957|phoU|_Phosphate-specific_transport_system_accessory_protein_PhoU_homolog_2_[Tetrasphaera_MAG_AAU_0379_EsbW_18-Q3-R4-48_BAT]	TET0004_v1_41113|ID_74580196|_Phosphate_transport_system_regulatory_protein_PhoU_[Tetrasphaera_MAG_AAU_0004_AalE_18-Q3-R2-46_BAT]	TET0277_v1_10569|ID_74595958|_protein_of_unknown_function_[Tetrasphaera_MAG_AAU_0277_Ega_18-Q3-R5-49_MAXA]	.	.
OG0002245	1	1	1	1	1	0	TET0054_v1_20829|ID_74586619|_Helix-turn-helix_protein_[Tetrasphaera_MAG_AAU_0054_AalW_18-Q3-R10-53_BA]	TET0191_v1_80438|ID_74610571|_Helix-turn-helix_protein_[Tetrasphaera_MAG_AAU_0191_Bjer_18-Q3-R1-45_BAT]	TET0379_v1_20120|ID_74599747|_Helix-turn-helix_protein_[Tetrasphaera_MAG_AAU_0379_EsbW_18-Q3-R4-48_BAT]	TET0004_v1_41114|ID_74580197|_Helix-turn-helix_protein_[Tetrasphaera_MAG_AAU_0004_AalE_18-Q3-R2-46_BAT]	TET0277_v1_10570|ID_74595959|_Helix-turn-helix_protein_[Tetrasphaera_MAG_AAU_0277_Ega_18-Q3-R5-49_MAXA]	.	.
OG0002246	1	1	1	1	1	0	TET0054_v1_20828|ID_74586618|_conserved_protein_of_unknown_function_[Tetrasphaera_MAG_AAU_0054_AalW_18-Q3-R10-53_BA]	TET0191_v1_80437|ID_74610570|_conserved_protein_of_unknown_function_[Tetrasphaera_MAG_AAU_0191_Bjer_18-Q3-R1-45_BAT]	TET0379_v1_20118|ID_74599745|_conserved_protein_of_unknown_function_[Tetrasphaera_MAG_AAU_0379_EsbW_18-Q3-R4-48_BAT]	TET0004_v1_41115|ID_74580198|_conserved_protein_of_unknown_function_[Tetrasphaera_MAG_AAU_0004_AalE_18-Q3-R2-46_BAT]	TET0277_v1_10571|ID_74595960|_conserved_protein_of_unknown_function_[Tetrasphaera_MAG_AAU_0277_Ega_18-Q3-R5-49_MAXA]	.	.
OG0002247	1	1	1	1	1	0	TET0054_v1_11130|ID_74585585|gpmA|_phosphoglyceromutase_1_[Tetrasphaera_MAG_AAU_0054_AalW_18-Q3-R10-53_BA]	TET0191_v1_10340|ID_74607884|gpmA|_phosphoglyceromutase_1_[Tetrasphaera_MAG_AAU_0191_Bjer_18-Q3-R1-45_BAT]	TET0379_v1_140054|ID_74601956|gpmA|_phosphoglyceromutase_1_[Tetrasphaera_MAG_AAU_0379_EsbW_18-Q3-R4-48_BAT]	TET0004_v1_41116|ID_74580199|gpmA|_phosphoglyceromutase_1_[Tetrasphaera_MAG_AAU_0004_AalE_18-Q3-R2-46_BAT]	TET0277_v1_10572|ID_74595961|gpmA|_phosphoglyceromutase_1_[Tetrasphaera_MAG_AAU_0277_Ega_18-Q3-R5-49_MAXA]	.	.
OG0002248	1	1	1	1	1	0	TET0054_v1_11129|ID_74585584|_conserved_protein_of_unknown_function_[Tetrasphaera_MAG_AAU_0054_AalW_18-Q3-R10-53_BA]	TET0191_v1_10339|ID_74607883|_conserved_protein_of_unknown_function_[Tetrasphaera_MAG_AAU_0191_Bjer_18-Q3-R1-45_BAT]	TET0379_v1_140053|ID_74601955|_conserved_protein_of_unknown_function_[Tetrasphaera_MAG_AAU_0379_EsbW_18-Q3-R4-48_BAT]	TET0004_v1_41134|ID_74580217|_conserved_protein_of_unknown_function_[Tetrasphaera_MAG_AAU_0004_AalE_18-Q3-R2-46_BAT]	TET0277_v1_10588|ID_74595977|_conserved_protein_of_unknown_function_[Tetrasphaera_MAG_AAU_0277_Ega_18-Q3-R5-49_MAXA]	.	.
OG0002249	1	1	1	1	1	0	TET0054_v1_11128|ID_74585583|mshA|_D-inositol_3-phosphate_glycosyltransferase_2_[Tetrasphaera_MAG_AAU_0054_AalW_18-Q3-R10-53_BA]	TET0191_v1_10338|ID_74607882|mshA|_D-inositol_3-phosphate_glycosyltransferase_2_[Tetrasphaera_MAG_AAU_0191_Bjer_18-Q3-R1-45_BAT]	TET0379_v1_140052|ID_74601954|mshA|_D-inositol_3-phosphate_glycosyltransferase_2_[Tetrasphaera_MAG_AAU_0379_EsbW_18-Q3-R4-48_BAT]	TET0004_v1_41136|ID_74580219|mshA|_D-inositol_3-phosphate_glycosyltransferase_[Tetrasphaera_MAG_AAU_0004_AalE_18-Q3-R2-46_BAT]	TET0277_v1_10590|ID_74595979|mshA|_D-inositol_3-phosphate_glycosyltransferase_[Tetrasphaera_MAG_AAU_0277_Ega_18-Q3-R5-49_MAXA]	.	.
OG0002250	1	1	1	1	1	0	TET0054_v1_11127|ID_74585582|_Methylase_of_polypeptide_chain_release_factors_[Tetrasphaera_MAG_AAU_0054_AalW_18-Q3-R10-53_BA]	TET0191_v1_10337|ID_74607881|_Methylase_of_polypeptide_chain_release_factors_[Tetrasphaera_MAG_AAU_0191_Bjer_18-Q3-R1-45_BAT]	TET0379_v1_140051|ID_74601953|_Methylase_of_polypeptide_chain_release_factors_[Tetrasphaera_MAG_AAU_0379_EsbW_18-Q3-R4-48_BAT]	TET0004_v1_41137|ID_74580220|_Methylase_of_polypeptide_chain_release_factors_[Tetrasphaera_MAG_AAU_0004_AalE_18-Q3-R2-46_BAT]	TET0277_v1_10591|ID_74595980|_Methylase_of_polypeptide_chain_release_factors_[Tetrasphaera_MAG_AAU_0277_Ega_18-Q3-R5-49_MAXA]	.	.
OG0002251	1	1	1	1	1	0	TET0054_v1_11126|ID_74585581|algA|_Alginate_biosynthesis_protein_AlgA_[Tetrasphaera_MAG_AAU_0054_AalW_18-Q3-R10-53_BA]	TET0191_v1_10336|ID_74607880|algA|_Alginate_biosynthesis_protein_AlgA_[Tetrasphaera_MAG_AAU_0191_Bjer_18-Q3-R1-45_BAT]	TET0379_v1_140050|ID_74601952|algA|_Alginate_biosynthesis_protein_AlgA_[Tetrasphaera_MAG_AAU_0379_EsbW_18-Q3-R4-48_BAT]	TET0004_v1_41138|ID_74580221|algA|_Alginate_biosynthesis_protein_AlgA_[Tetrasphaera_MAG_AAU_0004_AalE_18-Q3-R2-46_BAT]	TET0277_v1_10592|ID_74595981|algA|_Alginate_biosynthesis_protein_AlgA_[Tetrasphaera_MAG_AAU_0277_Ega_18-Q3-R5-49_MAXA]	.	.
OG0002252	1	1	1	1	1	0	TET0054_v1_11125|ID_74585580|_conserved_protein_of_unknown_function_[Tetrasphaera_MAG_AAU_0054_AalW_18-Q3-R10-53_BA]	TET0191_v1_10335|ID_74607879|_conserved_protein_of_unknown_function_[Tetrasphaera_MAG_AAU_0191_Bjer_18-Q3-R1-45_BAT]	TET0379_v1_140049|ID_74601951|_conserved_protein_of_unknown_function_[Tetrasphaera_MAG_AAU_0379_EsbW_18-Q3-R4-48_BAT]	TET0004_v1_41139|ID_74580222|_conserved_protein_of_unknown_function_[Tetrasphaera_MAG_AAU_0004_AalE_18-Q3-R2-46_BAT]	TET0277_v1_10593|ID_74595982|_conserved_protein_of_unknown_function_[Tetrasphaera_MAG_AAU_0277_Ega_18-Q3-R5-49_MAXA]	.	.
OG0002253	1	1	1	1	1	0	TET0054_v1_11124|ID_74585579|dtd|_D-aminoacyl-tRNA_deacylase_[Tetrasphaera_MAG_AAU_0054_AalW_18-Q3-R10-53_BA]	TET0191_v1_10334|ID_74607878|dtd|_D-aminoacyl-tRNA_deacylase_[Tetrasphaera_MAG_AAU_0191_Bjer_18-Q3-R1-45_BAT]	TET0379_v1_140048|ID_74601950|dtd|_D-aminoacyl-tRNA_deacylase_[Tetrasphaera_MAG_AAU_0379_EsbW_18-Q3-R4-48_BAT]	TET0004_v1_41140|ID_74580223|dtd|_D-aminoacyl-tRNA_deacylase_[Tetrasphaera_MAG_AAU_0004_AalE_18-Q3-R2-46_BAT]	TET0277_v1_10594|ID_74595983|dtd|_D-aminoacyl-tRNA_deacylase_[Tetrasphaera_MAG_AAU_0277_Ega_18-Q3-R5-49_MAXA]	.	.
OG0002254	1	1	1	1	1	0	TET0054_v1_11123|ID_74585578|_L-asparaginase_II_[Tetrasphaera_MAG_AAU_0054_AalW_18-Q3-R10-53_BA]	TET0191_v1_10333|ID_74607877|_L-asparaginase_II_[Tetrasphaera_MAG_AAU_0191_Bjer_18-Q3-R1-45_BAT]	TET0379_v1_140047|ID_74601949|_L-asparaginase_II_[Tetrasphaera_MAG_AAU_0379_EsbW_18-Q3-R4-48_BAT]	TET0004_v1_41141|ID_74580224|_L-asparaginase_II_[Tetrasphaera_MAG_AAU_0004_AalE_18-Q3-R2-46_BAT]	TET0277_v1_10595|ID_74595984|_L-asparaginase_II_[Tetrasphaera_MAG_AAU_0277_Ega_18-Q3-R5-49_MAXA]	.	.
OG0002255	1	1	1	1	1	0	TET0054_v1_11122|ID_74585577|_conserved_protein_of_unknown_function_[Tetrasphaera_MAG_AAU_0054_AalW_18-Q3-R10-53_BA]	TET0191_v1_10332|ID_74607876|_conserved_protein_of_unknown_function_[Tetrasphaera_MAG_AAU_0191_Bjer_18-Q3-R1-45_BAT]	TET0379_v1_140045|ID_74601947|_conserved_protein_of_unknown_function_[Tetrasphaera_MAG_AAU_0379_EsbW_18-Q3-R4-48_BAT]	TET0004_v1_41142|ID_74580225|_conserved_protein_of_unknown_function_[Tetrasphaera_MAG_AAU_0004_AalE_18-Q3-R2-46_BAT]	TET0277_v1_10596|ID_74595985|_conserved_protein_of_unknown_function_[Tetrasphaera_MAG_AAU_0277_Ega_18-Q3-R5-49_MAXA]	.	.
OG0002256	1	1	1	1	1	0	TET0054_v1_11120|ID_74585575|clgR|_Transcriptional_regulator_ClgR_[Tetrasphaera_MAG_AAU_0054_AalW_18-Q3-R10-53_BA]	TET0191_v1_10331|ID_74607875|clgR|_Transcriptional_regulator_ClgR_[Tetrasphaera_MAG_AAU_0191_Bjer_18-Q3-R1-45_BAT]	TET0379_v1_140044|ID_74601946|clgR|_Transcriptional_regulator_ClgR_[Tetrasphaera_MAG_AAU_0379_EsbW_18-Q3-R4-48_BAT]	TET0004_v1_41143|ID_74580226|_protein_of_unknown_function_[Tetrasphaera_MAG_AAU_0004_AalE_18-Q3-R2-46_BAT]	TET0277_v1_10597|ID_74595986|clgR|_Transcriptional_regulator_ClgR_[Tetrasphaera_MAG_AAU_0277_Ega_18-Q3-R5-49_MAXA]	.	.
OG0002257	1	1	1	1	1	0	TET0054_v1_11118|ID_74585573|kce|_3-keto-5-aminohexanoate_cleavage_enzyme_[Tetrasphaera_MAG_AAU_0054_AalW_18-Q3-R10-53_BA]	TET0191_v1_10329|ID_74607873|kce|_3-keto-5-aminohexanoate_cleavage_enzyme_[Tetrasphaera_MAG_AAU_0191_Bjer_18-Q3-R1-45_BAT]	TET0379_v1_140043|ID_74601945|kce|_3-keto-5-aminohexanoate_cleavage_enzyme_[Tetrasphaera_MAG_AAU_0379_EsbW_18-Q3-R4-48_BAT]	TET0004_v1_41146|ID_74580229|_3-keto-5-aminohexanoate_cleavage_enzyme_[Tetrasphaera_MAG_AAU_0004_AalE_18-Q3-R2-46_BAT]	TET0277_v1_10599|ID_74595988|_3-keto-5-aminohexanoate_cleavage_enzyme_[Tetrasphaera_MAG_AAU_0277_Ega_18-Q3-R5-49_MAXA]	.	.
OG0002258	1	1	1	1	1	0	TET0054_v1_11117|ID_74585572|_Folate-binding_protein_YgfZ_[Tetrasphaera_MAG_AAU_0054_AalW_18-Q3-R10-53_BA]	TET0191_v1_10328|ID_74607872|_Folate-binding_protein_YgfZ_[Tetrasphaera_MAG_AAU_0191_Bjer_18-Q3-R1-45_BAT]	TET0379_v1_140042|ID_74601944|_Folate-binding_protein_YgfZ_[Tetrasphaera_MAG_AAU_0379_EsbW_18-Q3-R4-48_BAT]	TET0004_v1_41147|ID_74580230|_GCV_T_domain-containing_protein_[Tetrasphaera_MAG_AAU_0004_AalE_18-Q3-R2-46_BAT]	TET0277_v1_10600|ID_74595989|_GCV_T_domain-containing_protein_[Tetrasphaera_MAG_AAU_0277_Ega_18-Q3-R5-49_MAXA]	.	.
OG0002259	1	1	1	1	1	0	TET0054_v1_11116|ID_74585571|_Fur_family_nickel_uptake_regulator_[Tetrasphaera_MAG_AAU_0054_AalW_18-Q3-R10-53_BA]	TET0191_v1_10327|ID_74607871|_Fur_family_nickel_uptake_regulator_[Tetrasphaera_MAG_AAU_0191_Bjer_18-Q3-R1-45_BAT]	TET0379_v1_140041|ID_74601943|_Fur_family_nickel_uptake_regulator_[Tetrasphaera_MAG_AAU_0379_EsbW_18-Q3-R4-48_BAT]	TET0004_v1_41148|ID_74580231|_Fur_family_nickel_uptake_regulator_[Tetrasphaera_MAG_AAU_0004_AalE_18-Q3-R2-46_BAT]	TET0277_v1_10601|ID_74595990|_protein_of_unknown_function_[Tetrasphaera_MAG_AAU_0277_Ega_18-Q3-R5-49_MAXA]	.	.
OG0002260	1	1	1	1	1	0	TET0054_v1_11114|ID_74585569|_conserved_protein_of_unknown_function_[Tetrasphaera_MAG_AAU_0054_AalW_18-Q3-R10-53_BA]	TET0191_v1_10324|ID_74607868|_conserved_protein_of_unknown_function_[Tetrasphaera_MAG_AAU_0191_Bjer_18-Q3-R1-45_BAT]	TET0379_v1_140039|ID_74601941|_conserved_protein_of_unknown_function_[Tetrasphaera_MAG_AAU_0379_EsbW_18-Q3-R4-48_BAT]	TET0004_v1_41150|ID_74580233|_conserved_protein_of_unknown_function_[Tetrasphaera_MAG_AAU_0004_AalE_18-Q3-R2-46_BAT]	TET0277_v1_10603|ID_74595992|_conserved_protein_of_unknown_function_[Tetrasphaera_MAG_AAU_0277_Ega_18-Q3-R5-49_MAXA]	.	.
OG0002261	1	1	1	1	1	0	TET0054_v1_11113|ID_74585568|_Putative_peroxiredoxin_[Tetrasphaera_MAG_AAU_0054_AalW_18-Q3-R10-53_BA]	TET0191_v1_10323|ID_74607867|_Putative_peroxiredoxin_[Tetrasphaera_MAG_AAU_0191_Bjer_18-Q3-R1-45_BAT]	TET0379_v1_140038|ID_74601940|_Putative_peroxiredoxin_[Tetrasphaera_MAG_AAU_0379_EsbW_18-Q3-R4-48_BAT]	TET0004_v1_41151|ID_74580234|_Putative_peroxiredoxin_[Tetrasphaera_MAG_AAU_0004_AalE_18-Q3-R2-46_BAT]	TET0277_v1_10604|ID_74595993|_Putative_peroxiredoxin_[Tetrasphaera_MAG_AAU_0277_Ega_18-Q3-R5-49_MAXA]	.	.
OG0002262	1	1	1	1	1	0	TET0054_v1_11112|ID_74585567|_conserved_membrane_protein_of_unknown_function_[Tetrasphaera_MAG_AAU_0054_AalW_18-Q3-R10-53_BA]	TET0191_v1_10322|ID_74607866|_conserved_membrane_protein_of_unknown_function_[Tetrasphaera_MAG_AAU_0191_Bjer_18-Q3-R1-45_BAT]	TET0379_v1_140037|ID_74601939|_conserved_membrane_protein_of_unknown_function_[Tetrasphaera_MAG_AAU_0379_EsbW_18-Q3-R4-48_BAT]	TET0004_v1_41152|ID_74580235|_conserved_membrane_protein_of_unknown_function_[Tetrasphaera_MAG_AAU_0004_AalE_18-Q3-R2-46_BAT]	TET0277_v1_10605|ID_74595994|_conserved_membrane_protein_of_unknown_function_[Tetrasphaera_MAG_AAU_0277_Ega_18-Q3-R5-49_MAXA]	.	.
OG0002263	1	1	1	1	1	0	TET0054_v1_11111|ID_74585566|_ThiS_family_protein_[Tetrasphaera_MAG_AAU_0054_AalW_18-Q3-R10-53_BA]	TET0191_v1_10321|ID_74607865|_ThiS_family_protein_[Tetrasphaera_MAG_AAU_0191_Bjer_18-Q3-R1-45_BAT]	TET0379_v1_140036|ID_74601938|_ThiS_family_protein_[Tetrasphaera_MAG_AAU_0379_EsbW_18-Q3-R4-48_BAT]	TET0004_v1_41153|ID_74580236|_ThiS_family_protein_[Tetrasphaera_MAG_AAU_0004_AalE_18-Q3-R2-46_BAT]	TET0277_v1_10606|ID_74595995|_ThiS_family_protein_[Tetrasphaera_MAG_AAU_0277_Ega_18-Q3-R5-49_MAXA]	.	.
OG0002264	1	1	1	1	1	0	TET0054_v1_11110|ID_74585565|glnR|_Transcriptional_regulatory_protein_GlnR_[Tetrasphaera_MAG_AAU_0054_AalW_18-Q3-R10-53_BA]	TET0191_v1_10320|ID_74607864|glnR|_Transcriptional_regulatory_protein_GlnR_[Tetrasphaera_MAG_AAU_0191_Bjer_18-Q3-R1-45_BAT]	TET0379_v1_140034|ID_74601936|glnR|_Transcriptional_regulatory_protein_GlnR_[Tetrasphaera_MAG_AAU_0379_EsbW_18-Q3-R4-48_BAT]	TET0004_v1_41154|ID_74580237|glnR|_Transcriptional_regulatory_protein_GlnR_[Tetrasphaera_MAG_AAU_0004_AalE_18-Q3-R2-46_BAT]	TET0277_v1_10607|ID_74595996|glnR|_Transcriptional_regulatory_protein_GlnR_[Tetrasphaera_MAG_AAU_0277_Ega_18-Q3-R5-49_MAXA]	.	.
OG0002265	1	1	1	1	1	0	TET0054_v1_11109|ID_74585564|mshD__ppk|_Mycothiol_acetyltransferase_Polyphosphate_kinase_[Tetrasphaera_MAG_AAU_0054_AalW_18-Q3-R10-53_BA]	TET0191_v1_10319|ID_74607863|mshD__ppk|_Polyphosphate_kinase_Mycothiol_acetyltransferase_[Tetrasphaera_MAG_AAU_0191_Bjer_18-Q3-R1-45_BAT]	TET0379_v1_140033|ID_74601935|ppk__mshD|_Mycothiol_acetyltransferase_Polyphosphate_kinase_[Tetrasphaera_MAG_AAU_0379_EsbW_18-Q3-R4-48_BAT]	TET0004_v1_41155|ID_74580238|mshD__ppk|_Mycothiol_acetyltransferase_Polyphosphate_kinase_[Tetrasphaera_MAG_AAU_0004_AalE_18-Q3-R2-46_BAT]	TET0277_v1_10609|ID_74595998|_Polyphosphate_kinase_[Tetrasphaera_MAG_AAU_0277_Ega_18-Q3-R5-49_MAXA]	.	.
OG0002266	1	1	1	1	1	0	TET0054_v1_11108|ID_74585563|_Phosphohistidine_phosphatase_[Tetrasphaera_MAG_AAU_0054_AalW_18-Q3-R10-53_BA]	TET0191_v1_10318|ID_74607862|_Phosphohistidine_phosphatase_[Tetrasphaera_MAG_AAU_0191_Bjer_18-Q3-R1-45_BAT]	TET0379_v1_140032|ID_74601934|_Phosphohistidine_phosphatase_[Tetrasphaera_MAG_AAU_0379_EsbW_18-Q3-R4-48_BAT]	TET0004_v1_41156|ID_74580239|_Phosphohistidine_phosphatase_[Tetrasphaera_MAG_AAU_0004_AalE_18-Q3-R2-46_BAT]	TET0277_v1_10610|ID_74595999|_Phosphohistidine_phosphatase_[Tetrasphaera_MAG_AAU_0277_Ega_18-Q3-R5-49_MAXA]	.	.
OG0002267	1	1	1	1	1	0	TET0054_v1_11107|ID_74585562|pstS|_Phosphate-binding_protein_PstS_3_[Tetrasphaera_MAG_AAU_0054_AalW_18-Q3-R10-53_BA]	TET0191_v1_10317|ID_74607861|pstS|_Phosphate-binding_protein_PstS_3_[Tetrasphaera_MAG_AAU_0191_Bjer_18-Q3-R1-45_BAT]	TET0379_v1_140031|ID_74601933|_exported_protein_of_unknown_function_[Tetrasphaera_MAG_AAU_0379_EsbW_18-Q3-R4-48_BAT]	TET0004_v1_41158|ID_74580241|pstS|_Phosphate-binding_protein_PstS3_[Tetrasphaera_MAG_AAU_0004_AalE_18-Q3-R2-46_BAT]	TET0277_v1_10611|ID_74596000|pstS|_Phosphate-binding_protein_PstS3_[Tetrasphaera_MAG_AAU_0277_Ega_18-Q3-R5-49_MAXA]	.	.
OG0002268	1	1	1	1	1	0	TET0054_v1_11106|ID_74585561|pstC|_phosphate_transporter_subunit_;_membrane_component_of_ABC_superfamily_[Tetrasphaera_MAG_AAU_0054_AalW_18-Q3-R10-53_BA]	TET0191_v1_10316|ID_74607860|pstC|_phosphate_transporter_subunit_;_membrane_component_of_ABC_superfamily_[Tetrasphaera_MAG_AAU_0191_Bjer_18-Q3-R1-45_BAT]	TET0379_v1_140029|ID_74601931|_Phosphate_transport_system_permease_protein_[Tetrasphaera_MAG_AAU_0379_EsbW_18-Q3-R4-48_BAT]	TET0004_v1_41159|ID_74580242|pstC|_phosphate_transporter_subunit_;_membrane_component_of_ABC_superfamily_[Tetrasphaera_MAG_AAU_0004_AalE_18-Q3-R2-46_BAT]	TET0277_v1_10612|ID_74596001|pstC|_phosphate_transporter_subunit_;_membrane_component_of_ABC_superfamily_[Tetrasphaera_MAG_AAU_0277_Ega_18-Q3-R5-49_MAXA]	.	.
OG0002269	1	1	1	1	1	0	TET0054_v1_11105|ID_74585560|pstA|_Phosphate_transport_system_permease_protein_PstA_1_[Tetrasphaera_MAG_AAU_0054_AalW_18-Q3-R10-53_BA]	TET0191_v1_10315|ID_74607859|pstA|_Phosphate_transport_system_permease_protein_PstA_1_[Tetrasphaera_MAG_AAU_0191_Bjer_18-Q3-R1-45_BAT]	TET0379_v1_140028|ID_74601930|pstA|_Phosphate_transport_system_permease_protein_PstA_1_[Tetrasphaera_MAG_AAU_0379_EsbW_18-Q3-R4-48_BAT]	TET0004_v1_41161|ID_74580244|pstA|_Phosphate_transport_system_permease_protein_PstA_[Tetrasphaera_MAG_AAU_0004_AalE_18-Q3-R2-46_BAT]	TET0277_v1_10614|ID_74596003|pstA|_Phosphate_transport_system_permease_protein_PstA_[Tetrasphaera_MAG_AAU_0277_Ega_18-Q3-R5-49_MAXA]	.	.
OG0002270	1	1	1	1	1	0	TET0054_v1_11104|ID_74585559|pstBA|_phosphate_ABC_transporter__ATP-binding_protein__[Tetrasphaera_MAG_AAU_0054_AalW_18-Q3-R10-53_BA]	TET0191_v1_10314|ID_74607858|pstBA|_phosphate_ABC_transporter__ATP-binding_protein__[Tetrasphaera_MAG_AAU_0191_Bjer_18-Q3-R1-45_BAT]	TET0379_v1_140027|ID_74601929|pstBA|_phosphate_ABC_transporter__ATP-binding_protein__[Tetrasphaera_MAG_AAU_0379_EsbW_18-Q3-R4-48_BAT]	TET0004_v1_41160|ID_74580243|pstBA|_phosphate_ABC_transporter__ATP-binding_protein__[Tetrasphaera_MAG_AAU_0004_AalE_18-Q3-R2-46_BAT]	TET0277_v1_10613|ID_74596002|pstBA|_phosphate_ABC_transporter__ATP-binding_protein__[Tetrasphaera_MAG_AAU_0277_Ega_18-Q3-R5-49_MAXA]	.	.
OG0002271	1	1	1	1	1	0	TET0054_v1_11103|ID_74585558|_protein_of_unknown_function_[Tetrasphaera_MAG_AAU_0054_AalW_18-Q3-R10-53_BA]	TET0191_v1_10313|ID_74607857|_protein_of_unknown_function_[Tetrasphaera_MAG_AAU_0191_Bjer_18-Q3-R1-45_BAT]	TET0379_v1_140026|ID_74601928|_protein_of_unknown_function_[Tetrasphaera_MAG_AAU_0379_EsbW_18-Q3-R4-48_BAT]	TET0004_v1_41163|ID_74580246|_protein_of_unknown_function_[Tetrasphaera_MAG_AAU_0004_AalE_18-Q3-R2-46_BAT]	TET0277_v1_10616|ID_74596005|_protein_of_unknown_function_[Tetrasphaera_MAG_AAU_0277_Ega_18-Q3-R5-49_MAXA]	.	.
OG0002272	1	1	1	1	1	0	TET0054_v1_11102|ID_74585557|_conserved_protein_of_unknown_function_[Tetrasphaera_MAG_AAU_0054_AalW_18-Q3-R10-53_BA]	TET0191_v1_10312|ID_74607856|_conserved_protein_of_unknown_function_[Tetrasphaera_MAG_AAU_0191_Bjer_18-Q3-R1-45_BAT]	TET0379_v1_140025|ID_74601927|_conserved_protein_of_unknown_function_[Tetrasphaera_MAG_AAU_0379_EsbW_18-Q3-R4-48_BAT]	TET0004_v1_41164|ID_74580247|_conserved_protein_of_unknown_function_[Tetrasphaera_MAG_AAU_0004_AalE_18-Q3-R2-46_BAT]	TET0277_v1_10617|ID_74596006|_protein_of_unknown_function_[Tetrasphaera_MAG_AAU_0277_Ega_18-Q3-R5-49_MAXA]	.	.
OG0002273	1	1	1	1	1	0	TET0054_v1_11097|ID_74585552|_protein_of_unknown_function_[Tetrasphaera_MAG_AAU_0054_AalW_18-Q3-R10-53_BA]	TET0191_v1_10308|ID_74607852|_protein_of_unknown_function_[Tetrasphaera_MAG_AAU_0191_Bjer_18-Q3-R1-45_BAT]	TET0379_v1_140021|ID_74601923|_protein_of_unknown_function_[Tetrasphaera_MAG_AAU_0379_EsbW_18-Q3-R4-48_BAT]	TET0004_v1_41168|ID_74580251|_protein_of_unknown_function_[Tetrasphaera_MAG_AAU_0004_AalE_18-Q3-R2-46_BAT]	TET0277_v1_10621|ID_74596010|_protein_of_unknown_function_[Tetrasphaera_MAG_AAU_0277_Ega_18-Q3-R5-49_MAXA]	.	.
OG0002274	1	1	1	1	1	0	TET0054_v1_11096|ID_74585551|polX|_DNA_polymerase/3'-5'_exonuclease_PolX_[Tetrasphaera_MAG_AAU_0054_AalW_18-Q3-R10-53_BA]	TET0191_v1_10306|ID_74607850|polX|_DNA_polymerase/3'-5'_exonuclease_PolX_[Tetrasphaera_MAG_AAU_0191_Bjer_18-Q3-R1-45_BAT]	TET0379_v1_140019|ID_74601921|_protein_of_unknown_function_[Tetrasphaera_MAG_AAU_0379_EsbW_18-Q3-R4-48_BAT]	TET0004_v1_41169|ID_74580252|polX|_DNA_polymerase/3'-5'_exonuclease_PolX_[Tetrasphaera_MAG_AAU_0004_AalE_18-Q3-R2-46_BAT]	TET0277_v1_10622|ID_74596011|polX|_DNA_polymerase/3'-5'_exonuclease_PolX_[Tetrasphaera_MAG_AAU_0277_Ega_18-Q3-R5-49_MAXA]	.	.
OG0002275	1	1	1	1	1	0	TET0054_v1_11094|ID_74585549|lldD|_Putative_L-lactate_dehydrogenase_[Tetrasphaera_MAG_AAU_0054_AalW_18-Q3-R10-53_BA]	TET0191_v1_10304|ID_74607848|lldD|_Putative_L-lactate_dehydrogenase_[Tetrasphaera_MAG_AAU_0191_Bjer_18-Q3-R1-45_BAT]	TET0379_v1_140016|ID_74601918|lldD|_Putative_L-lactate_dehydrogenase_[Tetrasphaera_MAG_AAU_0379_EsbW_18-Q3-R4-48_BAT]	TET0004_v1_41170|ID_74580253|lldD|_Putative_L-lactate_dehydrogenase_[Tetrasphaera_MAG_AAU_0004_AalE_18-Q3-R2-46_BAT]	TET0277_v1_10623|ID_74596012|lldD|_Putative_L-lactate_dehydrogenase_[Tetrasphaera_MAG_AAU_0277_Ega_18-Q3-R5-49_MAXA]	.	.
OG0002276	1	1	1	1	1	0	TET0054_v1_11092|ID_74585547|_protein_of_unknown_function_[Tetrasphaera_MAG_AAU_0054_AalW_18-Q3-R10-53_BA]	TET0191_v1_10302|ID_74607846|_protein_of_unknown_function_[Tetrasphaera_MAG_AAU_0191_Bjer_18-Q3-R1-45_BAT]	TET0379_v1_140014|ID_74601916|_protein_of_unknown_function_[Tetrasphaera_MAG_AAU_0379_EsbW_18-Q3-R4-48_BAT]	TET0004_v1_41171|ID_74580254|_protein_of_unknown_function_[Tetrasphaera_MAG_AAU_0004_AalE_18-Q3-R2-46_BAT]	TET0277_v1_10624|ID_74596013|_protein_of_unknown_function_[Tetrasphaera_MAG_AAU_0277_Ega_18-Q3-R5-49_MAXA]	.	.
OG0002277	1	1	1	1	1	0	TET0054_v1_11090|ID_74585545|_conserved_protein_of_unknown_function_[Tetrasphaera_MAG_AAU_0054_AalW_18-Q3-R10-53_BA]	TET0191_v1_10299|ID_74607843|_conserved_protein_of_unknown_function_[Tetrasphaera_MAG_AAU_0191_Bjer_18-Q3-R1-45_BAT]	TET0379_v1_140012|ID_74601914|_Exonuclease_SbcC_[Tetrasphaera_MAG_AAU_0379_EsbW_18-Q3-R4-48_BAT]	TET0004_v1_41186|ID_74580269|_protein_of_unknown_function_[Tetrasphaera_MAG_AAU_0004_AalE_18-Q3-R2-46_BAT]	TET0277_v1_10640|ID_74596029|_conserved_protein_of_unknown_function_[Tetrasphaera_MAG_AAU_0277_Ega_18-Q3-R5-49_MAXA]	.	.
OG0002278	1	1	1	1	1	0	TET0054_v1_11089|ID_74585544|_conserved_protein_of_unknown_function_[Tetrasphaera_MAG_AAU_0054_AalW_18-Q3-R10-53_BA]	TET0191_v1_10298|ID_74607842|_conserved_protein_of_unknown_function_[Tetrasphaera_MAG_AAU_0191_Bjer_18-Q3-R1-45_BAT]	TET0379_v1_140011|ID_74601913|_conserved_protein_of_unknown_function_[Tetrasphaera_MAG_AAU_0379_EsbW_18-Q3-R4-48_BAT]	TET0004_v1_41185|ID_74580268|_conserved_protein_of_unknown_function_[Tetrasphaera_MAG_AAU_0004_AalE_18-Q3-R2-46_BAT]	TET0277_v1_10641|ID_74596030|_conserved_protein_of_unknown_function_[Tetrasphaera_MAG_AAU_0277_Ega_18-Q3-R5-49_MAXA]	.	.
OG0002279	1	1	1	1	1	0	TET0054_v1_11088|ID_74585543|_Superfamily_II_DNA_and_RNA_helicase_[Tetrasphaera_MAG_AAU_0054_AalW_18-Q3-R10-53_BA]	TET0191_v1_10297|ID_74607841|_Superfamily_II_DNA_and_RNA_helicase_[Tetrasphaera_MAG_AAU_0191_Bjer_18-Q3-R1-45_BAT]	TET0379_v1_140010|ID_74601912|_DEAD/DEAH_box_helicase_domain_protein_[Tetrasphaera_MAG_AAU_0379_EsbW_18-Q3-R4-48_BAT]	TET0004_v1_41190|ID_74580273|_RNA_helicase_[Tetrasphaera_MAG_AAU_0004_AalE_18-Q3-R2-46_BAT]	TET0277_v1_10644|ID_74596033|_RNA_helicase_[Tetrasphaera_MAG_AAU_0277_Ega_18-Q3-R5-49_MAXA]	.	.
OG0002280	1	1	1	1	1	0	TET0054_v1_11086|ID_74585541|_Flavodoxin_[Tetrasphaera_MAG_AAU_0054_AalW_18-Q3-R10-53_BA]	TET0191_v1_10295|ID_74607839|_Flavodoxin_[Tetrasphaera_MAG_AAU_0191_Bjer_18-Q3-R1-45_BAT]	TET0379_v1_140008|ID_74601910|_Flavodoxin_[Tetrasphaera_MAG_AAU_0379_EsbW_18-Q3-R4-48_BAT]	TET0004_v1_41191|ID_74580274|_Flavodoxin_[Tetrasphaera_MAG_AAU_0004_AalE_18-Q3-R2-46_BAT]	TET0277_v1_10645|ID_74596034|_Flavodoxin_[Tetrasphaera_MAG_AAU_0277_Ega_18-Q3-R5-49_MAXA]	.	.
OG0002281	1	1	1	1	1	0	TET0054_v1_11083|ID_74585538|_AMP-dependent_synthetase_[Tetrasphaera_MAG_AAU_0054_AalW_18-Q3-R10-53_BA]	TET0191_v1_10292|ID_74607836|_AMP-dependent_synthetase_[Tetrasphaera_MAG_AAU_0191_Bjer_18-Q3-R1-45_BAT]	TET0379_v1_70007|ID_74600725|_AMP-dependent_synthetase_[Tetrasphaera_MAG_AAU_0379_EsbW_18-Q3-R4-48_BAT]	TET0004_v1_41195|ID_74580278|_AMP-dependent_synthetase_[Tetrasphaera_MAG_AAU_0004_AalE_18-Q3-R2-46_BAT]	TET0277_v1_10649|ID_74596038|_AMP-dependent_synthetase_[Tetrasphaera_MAG_AAU_0277_Ega_18-Q3-R5-49_MAXA]	.	.
OG0002282	1	1	1	1	1	0	TET0054_v1_11082|ID_74585537|_conserved_membrane_protein_of_unknown_function_[Tetrasphaera_MAG_AAU_0054_AalW_18-Q3-R10-53_BA]	TET0191_v1_10291|ID_74607835|_conserved_membrane_protein_of_unknown_function_[Tetrasphaera_MAG_AAU_0191_Bjer_18-Q3-R1-45_BAT]	TET0379_v1_70008|ID_74600726|_conserved_membrane_protein_of_unknown_function_[Tetrasphaera_MAG_AAU_0379_EsbW_18-Q3-R4-48_BAT]	TET0004_v1_41196|ID_74580279|_conserved_membrane_protein_of_unknown_function_[Tetrasphaera_MAG_AAU_0004_AalE_18-Q3-R2-46_BAT]	TET0277_v1_10650|ID_74596039|_conserved_membrane_protein_of_unknown_function_[Tetrasphaera_MAG_AAU_0277_Ega_18-Q3-R5-49_MAXA]	.	.
OG0002283	1	1	1	1	1	0	TET0054_v1_11081|ID_74585536|_Helix-turn-helix_domain_protein_[Tetrasphaera_MAG_AAU_0054_AalW_18-Q3-R10-53_BA]	TET0191_v1_10290|ID_74607834|_Helix-turn-helix_domain_protein_[Tetrasphaera_MAG_AAU_0191_Bjer_18-Q3-R1-45_BAT]	TET0379_v1_70009|ID_74600727|_Helix-turn-helix_domain_protein_[Tetrasphaera_MAG_AAU_0379_EsbW_18-Q3-R4-48_BAT]	TET0004_v1_41197|ID_74580280|_Helix-turn-helix_domain_protein_[Tetrasphaera_MAG_AAU_0004_AalE_18-Q3-R2-46_BAT]	TET0277_v1_10651|ID_74596040|_Helix-turn-helix_domain_protein_[Tetrasphaera_MAG_AAU_0277_Ega_18-Q3-R5-49_MAXA]	.	.
OG0002284	1	1	1	1	1	0	TET0054_v1_11080|ID_74585535|_protein_of_unknown_function_[Tetrasphaera_MAG_AAU_0054_AalW_18-Q3-R10-53_BA]	TET0191_v1_10289|ID_74607833|_protein_of_unknown_function_[Tetrasphaera_MAG_AAU_0191_Bjer_18-Q3-R1-45_BAT]	TET0379_v1_70010|ID_74600728|_protein_of_unknown_function_[Tetrasphaera_MAG_AAU_0379_EsbW_18-Q3-R4-48_BAT]	TET0004_v1_41198|ID_74580281|_protein_of_unknown_function_[Tetrasphaera_MAG_AAU_0004_AalE_18-Q3-R2-46_BAT]	TET0277_v1_10652|ID_74596041|_protein_of_unknown_function_[Tetrasphaera_MAG_AAU_0277_Ega_18-Q3-R5-49_MAXA]	.	.
OG0002285	1	1	1	1	1	0	TET0054_v1_11079|ID_74585534|_conserved_protein_of_unknown_function_[Tetrasphaera_MAG_AAU_0054_AalW_18-Q3-R10-53_BA]	TET0191_v1_10288|ID_74607832|_conserved_protein_of_unknown_function_[Tetrasphaera_MAG_AAU_0191_Bjer_18-Q3-R1-45_BAT]	TET0379_v1_70011|ID_74600729|_conserved_protein_of_unknown_function_[Tetrasphaera_MAG_AAU_0379_EsbW_18-Q3-R4-48_BAT]	TET0004_v1_41199|ID_74580282|_conserved_protein_of_unknown_function_[Tetrasphaera_MAG_AAU_0004_AalE_18-Q3-R2-46_BAT]	TET0277_v1_10653|ID_74596042|_conserved_protein_of_unknown_function_[Tetrasphaera_MAG_AAU_0277_Ega_18-Q3-R5-49_MAXA]	.	.
OG0002286	1	1	1	1	1	0	TET0054_v1_11078|ID_74585533|_Mini-circle_uncharacterized_19.1_kDa_protein_[Tetrasphaera_MAG_AAU_0054_AalW_18-Q3-R10-53_BA]	TET0191_v1_10287|ID_74607831|_Mini-circle_uncharacterized_19.1_kDa_protein_[Tetrasphaera_MAG_AAU_0191_Bjer_18-Q3-R1-45_BAT]	TET0379_v1_70012|ID_74600730|_Mini-circle_uncharacterized_19.1_kDa_protein_[Tetrasphaera_MAG_AAU_0379_EsbW_18-Q3-R4-48_BAT]	TET0004_v1_41200|ID_74580283|_Mini-circle_uncharacterized_19.1_kDa_protein_[Tetrasphaera_MAG_AAU_0004_AalE_18-Q3-R2-46_BAT]	TET0277_v1_10654|ID_74596043|_Mini-circle_uncharacterized_19.1_kDa_protein_[Tetrasphaera_MAG_AAU_0277_Ega_18-Q3-R5-49_MAXA]	.	.
OG0002287	1	1	1	1	1	0	TET0054_v1_11074|ID_74585529|purF|_glutamine_phosphoribosylpyrophosphate_amidotransferase_[Tetrasphaera_MAG_AAU_0054_AalW_18-Q3-R10-53_BA]	TET0191_v1_10283|ID_74607827|purF|_glutamine_phosphoribosylpyrophosphate_amidotransferase_[Tetrasphaera_MAG_AAU_0191_Bjer_18-Q3-R1-45_BAT]	TET0379_v1_70015|ID_74600733|purF|_glutamine_phosphoribosylpyrophosphate_amidotransferase_[Tetrasphaera_MAG_AAU_0379_EsbW_18-Q3-R4-48_BAT]	TET0004_v1_41202|ID_74580285|purF|_glutamine_phosphoribosylpyrophosphate_amidotransferase_[Tetrasphaera_MAG_AAU_0004_AalE_18-Q3-R2-46_BAT]	TET0277_v1_10656|ID_74596045|purF|_glutamine_phosphoribosylpyrophosphate_amidotransferase_[Tetrasphaera_MAG_AAU_0277_Ega_18-Q3-R5-49_MAXA]	.	.
OG0002288	1	1	1	1	1	0	TET0054_v1_11073|ID_74585528|_conserved_protein_of_unknown_function_[Tetrasphaera_MAG_AAU_0054_AalW_18-Q3-R10-53_BA]	TET0191_v1_10282|ID_74607826|_conserved_protein_of_unknown_function_[Tetrasphaera_MAG_AAU_0191_Bjer_18-Q3-R1-45_BAT]	TET0379_v1_70020|ID_74600738|_protein_of_unknown_function_[Tetrasphaera_MAG_AAU_0379_EsbW_18-Q3-R4-48_BAT]	TET0004_v1_41203|ID_74580286|_conserved_protein_of_unknown_function_[Tetrasphaera_MAG_AAU_0004_AalE_18-Q3-R2-46_BAT]	TET0277_v1_10657|ID_74596046|_conserved_protein_of_unknown_function_[Tetrasphaera_MAG_AAU_0277_Ega_18-Q3-R5-49_MAXA]	.	.
OG0002289	1	1	1	1	1	0	TET0054_v1_11072|ID_74585527|_SCP_3_domain-containing_protein_[Tetrasphaera_MAG_AAU_0054_AalW_18-Q3-R10-53_BA]	TET0191_v1_10281|ID_74607825|_SCP_3_domain-containing_protein_[Tetrasphaera_MAG_AAU_0191_Bjer_18-Q3-R1-45_BAT]	TET0379_v1_70021|ID_74600739|_SCP_3_domain-containing_protein_[Tetrasphaera_MAG_AAU_0379_EsbW_18-Q3-R4-48_BAT]	TET0004_v1_41204|ID_74580287|_SCP_3_domain-containing_protein_[Tetrasphaera_MAG_AAU_0004_AalE_18-Q3-R2-46_BAT]	TET0277_v1_10658|ID_74596047|_SCP_3_domain-containing_protein_[Tetrasphaera_MAG_AAU_0277_Ega_18-Q3-R5-49_MAXA]	.	.
OG0002290	1	1	1	1	1	0	TET0054_v1_11069|ID_74585524|_conserved_protein_of_unknown_function_[Tetrasphaera_MAG_AAU_0054_AalW_18-Q3-R10-53_BA]	TET0191_v1_10278|ID_74607822|_conserved_protein_of_unknown_function_[Tetrasphaera_MAG_AAU_0191_Bjer_18-Q3-R1-45_BAT]	TET0379_v1_70023|ID_74600741|_conserved_protein_of_unknown_function_[Tetrasphaera_MAG_AAU_0379_EsbW_18-Q3-R4-48_BAT]	TET0004_v1_41207|ID_74580290|_conserved_protein_of_unknown_function_[Tetrasphaera_MAG_AAU_0004_AalE_18-Q3-R2-46_BAT]	TET0277_v1_10661|ID_74596050|_conserved_protein_of_unknown_function_[Tetrasphaera_MAG_AAU_0277_Ega_18-Q3-R5-49_MAXA]	.	.
OG0002291	1	1	1	1	1	0	TET0054_v1_11068|ID_74585523|_Haloacid_dehalogenase_superfamily__subfamily_IA__variant_3_with_third_motif_having_DD_or_ED_[Tetrasphaera_MAG_AAU_0054_AalW_18-Q3-R10-53_BA]	TET0191_v1_10277|ID_74607821|_Haloacid_dehalogenase_superfamily__subfamily_IA__variant_3_with_third_motif_having_DD_or_ED_[Tetrasphaera_MAG_AAU_0191_Bjer_18-Q3-R1-45_BAT]	TET0379_v1_70024|ID_74600742|_Haloacid_dehalogenase_superfamily__subfamily_IA__variant_3_with_third_motif_having_DD_or_ED_[Tetrasphaera_MAG_AAU_0379_EsbW_18-Q3-R4-48_BAT]	TET0004_v1_41208|ID_74580291|_putative_Inorganic_diphosphatase_[Tetrasphaera_MAG_AAU_0004_AalE_18-Q3-R2-46_BAT]	TET0277_v1_10662|ID_74596051|_putative_Inorganic_diphosphatase_[Tetrasphaera_MAG_AAU_0277_Ega_18-Q3-R5-49_MAXA]	.	.
OG0002292	1	1	1	1	1	0	TET0054_v1_11067|ID_74585522|purL|_phosphoribosylformyl-glycineamide_synthetase_[Tetrasphaera_MAG_AAU_0054_AalW_18-Q3-R10-53_BA]	TET0191_v1_10276|ID_74607820|purL|_phosphoribosylformyl-glycineamide_synthetase_[Tetrasphaera_MAG_AAU_0191_Bjer_18-Q3-R1-45_BAT]	TET0379_v1_70025|ID_74600743|purL|_phosphoribosylformyl-glycineamide_synthetase_[Tetrasphaera_MAG_AAU_0379_EsbW_18-Q3-R4-48_BAT]	TET0004_v1_41209|ID_74580292|purL|_phosphoribosylformyl-glycineamide_synthetase_[Tetrasphaera_MAG_AAU_0004_AalE_18-Q3-R2-46_BAT]	TET0277_v1_10663|ID_74596052|purL|_phosphoribosylformyl-glycineamide_synthetase_[Tetrasphaera_MAG_AAU_0277_Ega_18-Q3-R5-49_MAXA]	.	.
OG0002293	1	1	1	1	1	0	TET0054_v1_11066|ID_74585521|afr|_1_5-anhydro-D-fructose_reductase_[Tetrasphaera_MAG_AAU_0054_AalW_18-Q3-R10-53_BA]	TET0191_v1_10275|ID_74607819|afr|_1_5-anhydro-D-fructose_reductase_[Tetrasphaera_MAG_AAU_0191_Bjer_18-Q3-R1-45_BAT]	TET0379_v1_70026|ID_74600744|_protein_of_unknown_function_[Tetrasphaera_MAG_AAU_0379_EsbW_18-Q3-R4-48_BAT]	TET0004_v1_41210|ID_74580293|afr|_1_5-anhydro-D-fructose_reductase_[Tetrasphaera_MAG_AAU_0004_AalE_18-Q3-R2-46_BAT]	TET0277_v1_10665|ID_74596054|_putative_Trans-1_2-dihydrobenzene-1_2-diol_dehydrogenase_[Tetrasphaera_MAG_AAU_0277_Ega_18-Q3-R5-49_MAXA]	.	.
OG0002294	1	1	1	1	1	0	TET0054_v1_11064|ID_74585519|rbsA|_ribose_ABC_transporter__ATP-binding_protein__[Tetrasphaera_MAG_AAU_0054_AalW_18-Q3-R10-53_BA]	TET0191_v1_10273|ID_74607817|rbsA|_ribose_ABC_transporter__ATP-binding_protein__[Tetrasphaera_MAG_AAU_0191_Bjer_18-Q3-R1-45_BAT]	TET0379_v1_70028|ID_74600746|rbsA|_ribose_ABC_transporter__ATP-binding_protein__[Tetrasphaera_MAG_AAU_0379_EsbW_18-Q3-R4-48_BAT]	TET0004_v1_41212|ID_74580295|rbsA|_ribose_ABC_transporter__ATP-binding_protein__[Tetrasphaera_MAG_AAU_0004_AalE_18-Q3-R2-46_BAT]	TET0277_v1_10667|ID_74596056|rbsA|_ribose_ABC_transporter__ATP-binding_protein__[Tetrasphaera_MAG_AAU_0277_Ega_18-Q3-R5-49_MAXA]	.	.
OG0002295	1	1	1	1	1	0	TET0054_v1_11062|ID_74585517|iolG|_myo-inositol_2-dehydrogenase/D-chiro-inositol_3-dehydrogenase_[Tetrasphaera_MAG_AAU_0054_AalW_18-Q3-R10-53_BA]	TET0191_v1_10271|ID_74607815|iolG|_myo-inositol_2-dehydrogenase/D-chiro-inositol_3-dehydrogenase_[Tetrasphaera_MAG_AAU_0191_Bjer_18-Q3-R1-45_BAT]	TET0379_v1_70030|ID_74600748|iolG|_myo-inositol_2-dehydrogenase/D-chiro-inositol_3-dehydrogenase_[Tetrasphaera_MAG_AAU_0379_EsbW_18-Q3-R4-48_BAT]	TET0004_v1_41215|ID_74580298|iolG|_myo-inositol_2-dehydrogenase/D-chiro-inositol_3-dehydrogenase_[Tetrasphaera_MAG_AAU_0004_AalE_18-Q3-R2-46_BAT]	TET0277_v1_10670|ID_74596059|iolG|_myo-inositol_2-dehydrogenase/D-chiro-inositol_3-dehydrogenase_[Tetrasphaera_MAG_AAU_0277_Ega_18-Q3-R5-49_MAXA]	.	.
OG0002296	1	1	1	1	1	0	TET0054_v1_11061|ID_74585516|_Inosose_dehydratase_[Tetrasphaera_MAG_AAU_0054_AalW_18-Q3-R10-53_BA]	TET0191_v1_10270|ID_74607814|_Inosose_dehydratase_[Tetrasphaera_MAG_AAU_0191_Bjer_18-Q3-R1-45_BAT]	TET0379_v1_70031|ID_74600749|_Inosose_dehydratase_[Tetrasphaera_MAG_AAU_0379_EsbW_18-Q3-R4-48_BAT]	TET0004_v1_41216|ID_74580299|_Inosose_dehydratase_[Tetrasphaera_MAG_AAU_0004_AalE_18-Q3-R2-46_BAT]	TET0277_v1_10671|ID_74596060|_Inosose_dehydratase_[Tetrasphaera_MAG_AAU_0277_Ega_18-Q3-R5-49_MAXA]	.	.
OG0002297	1	1	1	1	1	0	TET0054_v1_11060|ID_74585515|iolA|_methylmalonate-semialdehyde_dehydrogenase_[Tetrasphaera_MAG_AAU_0054_AalW_18-Q3-R10-53_BA]	TET0191_v1_10269|ID_74607813|iolA|_methylmalonate-semialdehyde_dehydrogenase_[Tetrasphaera_MAG_AAU_0191_Bjer_18-Q3-R1-45_BAT]	TET0379_v1_70032|ID_74600750|iolA|_methylmalonate-semialdehyde_dehydrogenase_[Tetrasphaera_MAG_AAU_0379_EsbW_18-Q3-R4-48_BAT]	TET0004_v1_41217|ID_74580300|iolA|_methylmalonate-semialdehyde_dehydrogenase_[Tetrasphaera_MAG_AAU_0004_AalE_18-Q3-R2-46_BAT]	TET0277_v1_10672|ID_74596061|iolA|_methylmalonate-semialdehyde_dehydrogenase_[Tetrasphaera_MAG_AAU_0277_Ega_18-Q3-R5-49_MAXA]	.	.
OG0002298	1	1	1	1	1	0	TET0054_v1_11058|ID_74585513|_5-deoxy-glucuronate_isomerase_[Tetrasphaera_MAG_AAU_0054_AalW_18-Q3-R10-53_BA]	TET0191_v1_10267|ID_74607811|_5-deoxy-glucuronate_isomerase_[Tetrasphaera_MAG_AAU_0191_Bjer_18-Q3-R1-45_BAT]	TET0379_v1_70033|ID_74600751|_5-deoxy-glucuronate_isomerase_[Tetrasphaera_MAG_AAU_0379_EsbW_18-Q3-R4-48_BAT]	TET0004_v1_41219|ID_74580302|_5-deoxy-glucuronate_isomerase_[Tetrasphaera_MAG_AAU_0004_AalE_18-Q3-R2-46_BAT]	TET0277_v1_10674|ID_74596063|_5-deoxy-glucuronate_isomerase_[Tetrasphaera_MAG_AAU_0277_Ega_18-Q3-R5-49_MAXA]	.	.
OG0002299	1	1	1	1	1	0	TET0054_v1_11057|ID_74585512|_5-keto-2-deoxy-D-gluconate-6_phosphate_aldolase__form_2__[Tetrasphaera_MAG_AAU_0054_AalW_18-Q3-R10-53_BA]	TET0191_v1_10266|ID_74607810|_5-keto-2-deoxy-D-gluconate-6_phosphate_aldolase__form_2__[Tetrasphaera_MAG_AAU_0191_Bjer_18-Q3-R1-45_BAT]	TET0379_v1_70034|ID_74600752|_5-keto-2-deoxy-D-gluconate-6_phosphate_aldolase__form_2__[Tetrasphaera_MAG_AAU_0379_EsbW_18-Q3-R4-48_BAT]	TET0004_v1_41220|ID_74580303|_5-keto-2-deoxy-D-gluconate-6_phosphate_aldolase__form_2__[Tetrasphaera_MAG_AAU_0004_AalE_18-Q3-R2-46_BAT]	TET0277_v1_10675|ID_74596064|_5-keto-2-deoxy-D-gluconate-6_phosphate_aldolase__form_2__[Tetrasphaera_MAG_AAU_0277_Ega_18-Q3-R5-49_MAXA]	.	.
OG0002300	1	1	1	1	1	0	TET0054_v1_11056|ID_74585511|_5-keto-2-deoxygluconokinase_[Tetrasphaera_MAG_AAU_0054_AalW_18-Q3-R10-53_BA]	TET0191_v1_10265|ID_74607809|_5-keto-2-deoxygluconokinase_[Tetrasphaera_MAG_AAU_0191_Bjer_18-Q3-R1-45_BAT]	TET0379_v1_70035|ID_74600753|_5-keto-2-deoxygluconokinase_[Tetrasphaera_MAG_AAU_0379_EsbW_18-Q3-R4-48_BAT]	TET0004_v1_41221|ID_74580304|_5-keto-2-deoxygluconokinase_[Tetrasphaera_MAG_AAU_0004_AalE_18-Q3-R2-46_BAT]	TET0277_v1_10676|ID_74596065|_5-keto-2-deoxygluconokinase_[Tetrasphaera_MAG_AAU_0277_Ega_18-Q3-R5-49_MAXA]	.	.
OG0002301	1	1	1	1	1	0	TET0054_v1_11055|ID_74585510|yvoA|_HTH-type_transcriptional_repressor_YvoA_[Tetrasphaera_MAG_AAU_0054_AalW_18-Q3-R10-53_BA]	TET0191_v1_10264|ID_74607808|yvoA|_HTH-type_transcriptional_repressor_YvoA_[Tetrasphaera_MAG_AAU_0191_Bjer_18-Q3-R1-45_BAT]	TET0379_v1_70036|ID_74600754|yvoA|_HTH-type_transcriptional_repressor_YvoA_[Tetrasphaera_MAG_AAU_0379_EsbW_18-Q3-R4-48_BAT]	TET0004_v1_41222|ID_74580305|yvoA|_HTH-type_transcriptional_repressor_YvoA_[Tetrasphaera_MAG_AAU_0004_AalE_18-Q3-R2-46_BAT]	TET0277_v1_10677|ID_74596066|yvoA|_HTH-type_transcriptional_repressor_YvoA_[Tetrasphaera_MAG_AAU_0277_Ega_18-Q3-R5-49_MAXA]	.	.
OG0002302	1	1	1	1	1	0	TET0054_v1_11054|ID_74585509|iolH|_putative_sugar-phosphate_epimerase/isomerase_[Tetrasphaera_MAG_AAU_0054_AalW_18-Q3-R10-53_BA]	TET0191_v1_10263|ID_74607807|iolH|_putative_sugar-phosphate_epimerase/isomerase_[Tetrasphaera_MAG_AAU_0191_Bjer_18-Q3-R1-45_BAT]	TET0379_v1_70037|ID_74600755|iolH|_putative_sugar-phosphate_epimerase/isomerase_[Tetrasphaera_MAG_AAU_0379_EsbW_18-Q3-R4-48_BAT]	TET0004_v1_41223|ID_74580306|_protein_of_unknown_function_[Tetrasphaera_MAG_AAU_0004_AalE_18-Q3-R2-46_BAT]	TET0277_v1_10678|ID_74596067|_protein_of_unknown_function_[Tetrasphaera_MAG_AAU_0277_Ega_18-Q3-R5-49_MAXA]	.	.
OG0002303	1	1	1	1	1	0	TET0054_v1_11053|ID_74585508|tal|_Transaldolase_[Tetrasphaera_MAG_AAU_0054_AalW_18-Q3-R10-53_BA]	TET0191_v1_10262|ID_74607806|tal|_Transaldolase_[Tetrasphaera_MAG_AAU_0191_Bjer_18-Q3-R1-45_BAT]	TET0379_v1_70038|ID_74600756|tal|_Transaldolase_[Tetrasphaera_MAG_AAU_0379_EsbW_18-Q3-R4-48_BAT]	TET0004_v1_41224|ID_74580307|tal|_Transaldolase_[Tetrasphaera_MAG_AAU_0004_AalE_18-Q3-R2-46_BAT]	TET0277_v1_10680|ID_74596069|tal|_Transaldolase_[Tetrasphaera_MAG_AAU_0277_Ega_18-Q3-R5-49_MAXA]	.	.
OG0002304	1	1	1	1	1	0	TET0054_v1_11052|ID_74585507|iolD|_3D-_3_5/4_-trihydroxycyclohexane-1_2-dione_hydrolase_[Tetrasphaera_MAG_AAU_0054_AalW_18-Q3-R10-53_BA]	TET0191_v1_10261|ID_74607805|iolD|_3D-_3_5/4_-trihydroxycyclohexane-1_2-dione_hydrolase_[Tetrasphaera_MAG_AAU_0191_Bjer_18-Q3-R1-45_BAT]	TET0379_v1_70039|ID_74600757|iolD|_3D-_3_5/4_-trihydroxycyclohexane-1_2-dione_hydrolase_[Tetrasphaera_MAG_AAU_0379_EsbW_18-Q3-R4-48_BAT]	TET0004_v1_41225|ID_74580308|iolD|_3D-_3_5/4_-trihydroxycyclohexane-1_2-dione_hydrolase_[Tetrasphaera_MAG_AAU_0004_AalE_18-Q3-R2-46_BAT]	TET0277_v1_10681|ID_74596070|iolD|_3D-_3_5/4_-trihydroxycyclohexane-1_2-dione_hydrolase_[Tetrasphaera_MAG_AAU_0277_Ega_18-Q3-R5-49_MAXA]	.	.
OG0002305	1	1	1	1	1	0	TET0054_v1_11051|ID_74585506|_Myo-inositol_2-dehydrogenase_[Tetrasphaera_MAG_AAU_0054_AalW_18-Q3-R10-53_BA]	TET0191_v1_10260|ID_74607804|_Myo-inositol_2-dehydrogenase_[Tetrasphaera_MAG_AAU_0191_Bjer_18-Q3-R1-45_BAT]	TET0379_v1_70040|ID_74600758|_Myo-inositol_2-dehydrogenase_[Tetrasphaera_MAG_AAU_0379_EsbW_18-Q3-R4-48_BAT]	TET0004_v1_41226|ID_74580309|_Myo-inositol_2-dehydrogenase_[Tetrasphaera_MAG_AAU_0004_AalE_18-Q3-R2-46_BAT]	TET0277_v1_10682|ID_74596071|_Myo-inositol_2-dehydrogenase_[Tetrasphaera_MAG_AAU_0277_Ega_18-Q3-R5-49_MAXA]	.	.
OG0002306	1	1	1	1	1	0	TET0054_v1_11049|ID_74585504|purC|_Phosphoribosylaminoimidazole-succinocarboxamide_synthase_[Tetrasphaera_MAG_AAU_0054_AalW_18-Q3-R10-53_BA]	TET0191_v1_10258|ID_74607802|purC|_Phosphoribosylaminoimidazole-succinocarboxamide_synthase_[Tetrasphaera_MAG_AAU_0191_Bjer_18-Q3-R1-45_BAT]	TET0379_v1_70042|ID_74600760|purC|_Phosphoribosylaminoimidazole-succinocarboxamide_synthase_[Tetrasphaera_MAG_AAU_0379_EsbW_18-Q3-R4-48_BAT]	TET0004_v1_41227|ID_74580310|purC|_Phosphoribosylaminoimidazole-succinocarboxamide_synthase_[Tetrasphaera_MAG_AAU_0004_AalE_18-Q3-R2-46_BAT]	TET0277_v1_10683|ID_74596072|purC|_Phosphoribosylaminoimidazole-succinocarboxamide_synthase_[Tetrasphaera_MAG_AAU_0277_Ega_18-Q3-R5-49_MAXA]	.	.
OG0002307	1	1	1	1	1	0	TET0054_v1_11048|ID_74585503|purD|_Phosphoribosylamine--glycine_ligase_[Tetrasphaera_MAG_AAU_0054_AalW_18-Q3-R10-53_BA]	TET0191_v1_10257|ID_74607801|purD|_Phosphoribosylamine--glycine_ligase_[Tetrasphaera_MAG_AAU_0191_Bjer_18-Q3-R1-45_BAT]	TET0379_v1_70043|ID_74600761|purD|_fragment_of_phosphoribosylglycinamide_synthetase__part_2__[Tetrasphaera_MAG_AAU_0379_EsbW_18-Q3-R4-48_BAT]	TET0004_v1_41228|ID_74580311|purD|_Phosphoribosylamine--glycine_ligase_[Tetrasphaera_MAG_AAU_0004_AalE_18-Q3-R2-46_BAT]	TET0277_v1_10684|ID_74596073|purD|_Phosphoribosylamine--glycine_ligase_[Tetrasphaera_MAG_AAU_0277_Ega_18-Q3-R5-49_MAXA]	.	.
OG0002308	1	1	1	1	1	0	TET0054_v1_11047|ID_74585502|_DNA_helicase_[Tetrasphaera_MAG_AAU_0054_AalW_18-Q3-R10-53_BA]	TET0191_v1_10256|ID_74607800|_DNA_helicase_[Tetrasphaera_MAG_AAU_0191_Bjer_18-Q3-R1-45_BAT]	TET0379_v1_70045|ID_74600763|_putative_DNA_helicase_[Tetrasphaera_MAG_AAU_0379_EsbW_18-Q3-R4-48_BAT]	TET0004_v1_41229|ID_74580312|_DNA_helicase_[Tetrasphaera_MAG_AAU_0004_AalE_18-Q3-R2-46_BAT]	TET0277_v1_10685|ID_74596074|_DNA_helicase_[Tetrasphaera_MAG_AAU_0277_Ega_18-Q3-R5-49_MAXA]	.	.
OG0002309	1	1	1	1	1	0	TET0054_v1_11045|ID_74585500|purA|_Adenylosuccinate_synthetase_[Tetrasphaera_MAG_AAU_0054_AalW_18-Q3-R10-53_BA]	TET0191_v1_10254|ID_74607798|purA|_Adenylosuccinate_synthetase_[Tetrasphaera_MAG_AAU_0191_Bjer_18-Q3-R1-45_BAT]	TET0379_v1_130038|ID_74601901|purA|_Adenylosuccinate_synthetase_[Tetrasphaera_MAG_AAU_0379_EsbW_18-Q3-R4-48_BAT]	TET0004_v1_41230|ID_74580313|purA|_Adenylosuccinate_synthetase_[Tetrasphaera_MAG_AAU_0004_AalE_18-Q3-R2-46_BAT]	TET0277_v1_10686|ID_74596075|purA|_Adenylosuccinate_synthetase_[Tetrasphaera_MAG_AAU_0277_Ega_18-Q3-R5-49_MAXA]	.	.
OG0002310	1	1	1	1	1	0	TET0054_v1_11043|ID_74585498|_MarR_family_protein_[Tetrasphaera_MAG_AAU_0054_AalW_18-Q3-R10-53_BA]	TET0191_v1_10252|ID_74607796|_MarR_family_protein_[Tetrasphaera_MAG_AAU_0191_Bjer_18-Q3-R1-45_BAT]	TET0379_v1_130035|ID_74601898|_MarR_family_protein_[Tetrasphaera_MAG_AAU_0379_EsbW_18-Q3-R4-48_BAT]	TET0004_v1_41231|ID_74580314|_MarR_family_protein_[Tetrasphaera_MAG_AAU_0004_AalE_18-Q3-R2-46_BAT]	TET0277_v1_10687|ID_74596076|_MarR_family_protein_[Tetrasphaera_MAG_AAU_0277_Ega_18-Q3-R5-49_MAXA]	.	.
OG0002311	1	1	1	1	1	0	TET0054_v1_11042|ID_74585497|_Protoglobin_[Tetrasphaera_MAG_AAU_0054_AalW_18-Q3-R10-53_BA]	TET0191_v1_10251|ID_74607795|_Protoglobin_[Tetrasphaera_MAG_AAU_0191_Bjer_18-Q3-R1-45_BAT]	TET0379_v1_130034|ID_74601897|_Protoglobin_[Tetrasphaera_MAG_AAU_0379_EsbW_18-Q3-R4-48_BAT]	TET0004_v1_41232|ID_74580315|_Protoglobin_[Tetrasphaera_MAG_AAU_0004_AalE_18-Q3-R2-46_BAT]	TET0277_v1_10688|ID_74596077|_Protoglobin_[Tetrasphaera_MAG_AAU_0277_Ega_18-Q3-R5-49_MAXA]	.	.
OG0002312	1	1	1	1	1	0	TET0054_v1_10905|ID_74585360|_YCII_domain-containing_protein_[Tetrasphaera_MAG_AAU_0054_AalW_18-Q3-R10-53_BA]	TET0191_v1_10111|ID_74607655|_YCII_domain-containing_protein_[Tetrasphaera_MAG_AAU_0191_Bjer_18-Q3-R1-45_BAT]	TET0379_v1_110059|ID_74600922|_YCII_domain-containing_protein_[Tetrasphaera_MAG_AAU_0379_EsbW_18-Q3-R4-48_BAT]	TET0004_v1_41233|ID_74580316|_YCII_domain-containing_protein_[Tetrasphaera_MAG_AAU_0004_AalE_18-Q3-R2-46_BAT]	TET0277_v1_10689|ID_74596078|_YCII_domain-containing_protein_[Tetrasphaera_MAG_AAU_0277_Ega_18-Q3-R5-49_MAXA]	.	.
OG0002313	1	1	1	1	1	0	TET0054_v1_11044|ID_74585499|_conserved_protein_of_unknown_function_[Tetrasphaera_MAG_AAU_0054_AalW_18-Q3-R10-53_BA]	TET0191_v1_10253|ID_74607797|_conserved_protein_of_unknown_function_[Tetrasphaera_MAG_AAU_0191_Bjer_18-Q3-R1-45_BAT]	TET0379_v1_130037|ID_74601900|_conserved_protein_of_unknown_function_[Tetrasphaera_MAG_AAU_0379_EsbW_18-Q3-R4-48_BAT]	TET0004_v1_41234|ID_74580317|_conserved_protein_of_unknown_function_[Tetrasphaera_MAG_AAU_0004_AalE_18-Q3-R2-46_BAT]	TET0277_v1_10690|ID_74596079|_conserved_protein_of_unknown_function_[Tetrasphaera_MAG_AAU_0277_Ega_18-Q3-R5-49_MAXA]	.	.
OG0002314	1	1	1	1	1	0	TET0054_v1_11040|ID_74585495|_conserved_protein_of_unknown_function_[Tetrasphaera_MAG_AAU_0054_AalW_18-Q3-R10-53_BA]	TET0191_v1_10250|ID_74607794|_conserved_protein_of_unknown_function_[Tetrasphaera_MAG_AAU_0191_Bjer_18-Q3-R1-45_BAT]	TET0379_v1_130033|ID_74601896|_conserved_protein_of_unknown_function_[Tetrasphaera_MAG_AAU_0379_EsbW_18-Q3-R4-48_BAT]	TET0004_v1_41235|ID_74580318|_conserved_protein_of_unknown_function_[Tetrasphaera_MAG_AAU_0004_AalE_18-Q3-R2-46_BAT]	TET0277_v1_10691|ID_74596080|_conserved_protein_of_unknown_function_[Tetrasphaera_MAG_AAU_0277_Ega_18-Q3-R5-49_MAXA]	.	.
OG0002315	1	1	1	1	1	0	TET0054_v1_11038|ID_74585493|vapC|_Ribonuclease_VapC42_[Tetrasphaera_MAG_AAU_0054_AalW_18-Q3-R10-53_BA]	TET0191_v1_10248|ID_74607792|vapC|_Ribonuclease_VapC42_[Tetrasphaera_MAG_AAU_0191_Bjer_18-Q3-R1-45_BAT]	TET0379_v1_130031|ID_74601894|vapC|_Ribonuclease_VapC42_[Tetrasphaera_MAG_AAU_0379_EsbW_18-Q3-R4-48_BAT]	TET0004_v1_41237|ID_74580320|vapC|_Ribonuclease_VapC42_[Tetrasphaera_MAG_AAU_0004_AalE_18-Q3-R2-46_BAT]	TET0277_v1_10693|ID_74596082|vapC|_Ribonuclease_VapC42_[Tetrasphaera_MAG_AAU_0277_Ega_18-Q3-R5-49_MAXA]	.	.
OG0002316	1	1	1	1	1	0	TET0054_v1_11037|ID_74585492|_conserved_protein_of_unknown_function_[Tetrasphaera_MAG_AAU_0054_AalW_18-Q3-R10-53_BA]	TET0191_v1_10247|ID_74607791|_conserved_protein_of_unknown_function_[Tetrasphaera_MAG_AAU_0191_Bjer_18-Q3-R1-45_BAT]	TET0379_v1_130029|ID_74601892|_conserved_protein_of_unknown_function_[Tetrasphaera_MAG_AAU_0379_EsbW_18-Q3-R4-48_BAT]	TET0004_v1_41238|ID_74580321|_conserved_protein_of_unknown_function_[Tetrasphaera_MAG_AAU_0004_AalE_18-Q3-R2-46_BAT]	TET0277_v1_10695|ID_74596084|_conserved_protein_of_unknown_function_[Tetrasphaera_MAG_AAU_0277_Ega_18-Q3-R5-49_MAXA]	.	.
OG0002317	1	1	1	1	1	0	TET0054_v1_11036|ID_74585491|fba|_Fructose-bisphosphate_aldolase_[Tetrasphaera_MAG_AAU_0054_AalW_18-Q3-R10-53_BA]	TET0191_v1_10246|ID_74607790|fba|_Fructose-bisphosphate_aldolase_[Tetrasphaera_MAG_AAU_0191_Bjer_18-Q3-R1-45_BAT]	TET0379_v1_130028|ID_74601891|fba|_Fructose-bisphosphate_aldolase_[Tetrasphaera_MAG_AAU_0379_EsbW_18-Q3-R4-48_BAT]	TET0004_v1_41239|ID_74580322|fba|_Fructose-bisphosphate_aldolase_[Tetrasphaera_MAG_AAU_0004_AalE_18-Q3-R2-46_BAT]	TET0277_v1_10696|ID_74596085|fba|_Fructose-bisphosphate_aldolase_[Tetrasphaera_MAG_AAU_0277_Ega_18-Q3-R5-49_MAXA]	.	.
OG0002318	1	1	1	1	1	0	TET0054_v1_11035|ID_74585490|_RNA_polymerase_subunit_sigma-24_[Tetrasphaera_MAG_AAU_0054_AalW_18-Q3-R10-53_BA]	TET0191_v1_10245|ID_74607789|_RNA_polymerase_subunit_sigma-24_[Tetrasphaera_MAG_AAU_0191_Bjer_18-Q3-R1-45_BAT]	TET0379_v1_130027|ID_74601890|_RNA_polymerase_subunit_sigma-24_[Tetrasphaera_MAG_AAU_0379_EsbW_18-Q3-R4-48_BAT]	TET0004_v1_41242|ID_74580325|_RNA_polymerase_sigma-70_factor__ECF_subfamily__[Tetrasphaera_MAG_AAU_0004_AalE_18-Q3-R2-46_BAT]	TET0277_v1_10699|ID_74596088|_RNA_polymerase_sigma-70_factor__ECF_subfamily__[Tetrasphaera_MAG_AAU_0277_Ega_18-Q3-R5-49_MAXA]	.	.
OG0002319	1	1	1	1	1	0	TET0054_v1_11032|ID_74585487|_conserved_protein_of_unknown_function_[Tetrasphaera_MAG_AAU_0054_AalW_18-Q3-R10-53_BA]	TET0191_v1_10242|ID_74607786|_conserved_protein_of_unknown_function_[Tetrasphaera_MAG_AAU_0191_Bjer_18-Q3-R1-45_BAT]	TET0379_v1_130024|ID_74601887|_conserved_protein_of_unknown_function_[Tetrasphaera_MAG_AAU_0379_EsbW_18-Q3-R4-48_BAT]	TET0004_v1_41244|ID_74580327|_YCII_domain-containing_protein_[Tetrasphaera_MAG_AAU_0004_AalE_18-Q3-R2-46_BAT]	TET0277_v1_10701|ID_74596090|_YCII_domain-containing_protein_[Tetrasphaera_MAG_AAU_0277_Ega_18-Q3-R5-49_MAXA]	.	.
OG0002320	1	1	1	1	1	0	TET0054_v1_11028|ID_74585483|dedA|_Protein_DedA_[Tetrasphaera_MAG_AAU_0054_AalW_18-Q3-R10-53_BA]	TET0191_v1_10239|ID_74607783|dedA|_fragment_of_conserved_hypothetical_protein;_putative_inner_membrane_protein__part_1__[Tetrasphaera_MAG_AAU_0191_Bjer_18-Q3-R1-45_BAT]	TET0379_v1_130018|ID_74601881|_DedA_protein_[Tetrasphaera_MAG_AAU_0379_EsbW_18-Q3-R4-48_BAT]	TET0004_v1_41251|ID_74580334|_DedA_protein_[Tetrasphaera_MAG_AAU_0004_AalE_18-Q3-R2-46_BAT]	TET0277_v1_10708|ID_74596097|_DedA_protein_[Tetrasphaera_MAG_AAU_0277_Ega_18-Q3-R5-49_MAXA]	.	.
OG0002321	1	1	1	1	1	0	TET0054_v1_11025|ID_74585480|lemA|_Protein_LemA_[Tetrasphaera_MAG_AAU_0054_AalW_18-Q3-R10-53_BA]	TET0191_v1_10235|ID_74607779|lemA|_Protein_LemA_[Tetrasphaera_MAG_AAU_0191_Bjer_18-Q3-R1-45_BAT]	TET0379_v1_130017|ID_74601880|lemA|_Protein_LemA_[Tetrasphaera_MAG_AAU_0379_EsbW_18-Q3-R4-48_BAT]	TET0004_v1_41252|ID_74580335|lemA|_Protein_LemA_[Tetrasphaera_MAG_AAU_0004_AalE_18-Q3-R2-46_BAT]	TET0277_v1_10709|ID_74596098|lemA|_Protein_LemA_[Tetrasphaera_MAG_AAU_0277_Ega_18-Q3-R5-49_MAXA]	.	.
OG0002322	1	1	1	1	1	0	TET0054_v1_11022|ID_74585477|cmtR|_HTH-type_transcriptional_regulator_CmtR_[Tetrasphaera_MAG_AAU_0054_AalW_18-Q3-R10-53_BA]	TET0191_v1_10231|ID_74607775|cmtR|_HTH-type_transcriptional_regulator_CmtR_[Tetrasphaera_MAG_AAU_0191_Bjer_18-Q3-R1-45_BAT]	TET0379_v1_130014|ID_74601877|cmtR|_HTH-type_transcriptional_regulator_CmtR_[Tetrasphaera_MAG_AAU_0379_EsbW_18-Q3-R4-48_BAT]	TET0004_v1_41255|ID_74580338|_protein_of_unknown_function_[Tetrasphaera_MAG_AAU_0004_AalE_18-Q3-R2-46_BAT]	TET0277_v1_10712|ID_74596101|cmtR|_HTH-type_transcriptional_regulator_CmtR_[Tetrasphaera_MAG_AAU_0277_Ega_18-Q3-R5-49_MAXA]	.	.
OG0002323	1	1	1	1	1	0	TET0054_v1_11021|ID_74585476|fabG|_3-oxoacyl-_Acyl-carrier-protein__reductase_FabG_[Tetrasphaera_MAG_AAU_0054_AalW_18-Q3-R10-53_BA]	TET0191_v1_10230|ID_74607774|fabG|_3-oxoacyl-_Acyl-carrier-protein__reductase_FabG_[Tetrasphaera_MAG_AAU_0191_Bjer_18-Q3-R1-45_BAT]	TET0379_v1_130013|ID_74601876|_putative_17-beta-estradiol_17-dehydrogenase_[Tetrasphaera_MAG_AAU_0379_EsbW_18-Q3-R4-48_BAT]	TET0004_v1_41257|ID_74580340|fabG|_3-oxoacyl-_Acyl-carrier-protein__reductase_FabG_[Tetrasphaera_MAG_AAU_0004_AalE_18-Q3-R2-46_BAT]	TET0277_v1_10713|ID_74596102|fabG|_3-oxoacyl-_Acyl-carrier-protein__reductase_FabG_[Tetrasphaera_MAG_AAU_0277_Ega_18-Q3-R5-49_MAXA]	.	.
OG0002324	1	1	1	1	1	0	TET0054_v1_11020|ID_74585475|_Exodeoxyribonuclease_III_[Tetrasphaera_MAG_AAU_0054_AalW_18-Q3-R10-53_BA]	TET0191_v1_10229|ID_74607773|_Exodeoxyribonuclease_III_[Tetrasphaera_MAG_AAU_0191_Bjer_18-Q3-R1-45_BAT]	TET0379_v1_130012|ID_74601875|_protein_of_unknown_function_[Tetrasphaera_MAG_AAU_0379_EsbW_18-Q3-R4-48_BAT]	TET0004_v1_41258|ID_74580341|_Exodeoxyribonuclease_III_[Tetrasphaera_MAG_AAU_0004_AalE_18-Q3-R2-46_BAT]	TET0277_v1_10714|ID_74596103|_Exodeoxyribonuclease_III_[Tetrasphaera_MAG_AAU_0277_Ega_18-Q3-R5-49_MAXA]	.	.
OG0002325	1	1	1	1	1	0	TET0054_v1_11014|ID_74585469|clpB|_protein_disaggregation_chaperone_[Tetrasphaera_MAG_AAU_0054_AalW_18-Q3-R10-53_BA]	TET0191_v1_10223|ID_74607767|clpB|_protein_disaggregation_chaperone_[Tetrasphaera_MAG_AAU_0191_Bjer_18-Q3-R1-45_BAT]	TET0379_v1_100013|ID_74600813|clpB|_fragment_of_protein_disaggregation_chaperone__part_1__[Tetrasphaera_MAG_AAU_0379_EsbW_18-Q3-R4-48_BAT]	TET0004_v1_41263|ID_74580346|clpB|_protein_disaggregation_chaperone_[Tetrasphaera_MAG_AAU_0004_AalE_18-Q3-R2-46_BAT]	TET0277_v1_10719|ID_74596108|clpB|_protein_disaggregation_chaperone_[Tetrasphaera_MAG_AAU_0277_Ega_18-Q3-R5-49_MAXA]	.	.
OG0002326	1	1	1	1	1	0	TET0054_v1_11011|ID_74585466|_Macro_domain-containing_protein_in_non_5'region_[Tetrasphaera_MAG_AAU_0054_AalW_18-Q3-R10-53_BA]	TET0191_v1_10220|ID_74607764|_Macro_domain-containing_protein_in_non_5'region_[Tetrasphaera_MAG_AAU_0191_Bjer_18-Q3-R1-45_BAT]	TET0379_v1_100019|ID_74600819|_Macro_domain-containing_protein_in_non_5'region_[Tetrasphaera_MAG_AAU_0379_EsbW_18-Q3-R4-48_BAT]	TET0004_v1_41266|ID_74580349|_Macro_domain-containing_protein_in_sno_5'region_[Tetrasphaera_MAG_AAU_0004_AalE_18-Q3-R2-46_BAT]	TET0277_v1_10722|ID_74596111|_Macro_domain-containing_protein_in_non_5'region_[Tetrasphaera_MAG_AAU_0277_Ega_18-Q3-R5-49_MAXA]	.	.
OG0002327	1	1	1	1	1	0	TET0054_v1_11010|ID_74585465|csoR|_Copper-sensing_transcriptional_repressor_CsoR_[Tetrasphaera_MAG_AAU_0054_AalW_18-Q3-R10-53_BA]	TET0191_v1_10219|ID_74607763|csoR|_Copper-sensing_transcriptional_repressor_CsoR_[Tetrasphaera_MAG_AAU_0191_Bjer_18-Q3-R1-45_BAT]	TET0379_v1_100020|ID_74600820|csoR|_Copper-sensing_transcriptional_repressor_CsoR_[Tetrasphaera_MAG_AAU_0379_EsbW_18-Q3-R4-48_BAT]	TET0004_v1_41269|ID_74580352|csoR|_Copper-sensing_transcriptional_repressor_CsoR_[Tetrasphaera_MAG_AAU_0004_AalE_18-Q3-R2-46_BAT]	TET0277_v1_10725|ID_74596114|csoR|_Copper-sensing_transcriptional_repressor_CsoR_[Tetrasphaera_MAG_AAU_0277_Ega_18-Q3-R5-49_MAXA]	.	.
OG0002328	1	1	1	1	1	0	TET0054_v1_11009|ID_74585464|fccB|_Sulfide_dehydrogenase__Flavocytochrome_c__flavoprotein_chain_[Tetrasphaera_MAG_AAU_0054_AalW_18-Q3-R10-53_BA]	TET0191_v1_10218|ID_74607762|fccB|_Sulfide_dehydrogenase__Flavocytochrome_c__flavoprotein_chain_[Tetrasphaera_MAG_AAU_0191_Bjer_18-Q3-R1-45_BAT]	TET0379_v1_100021|ID_74600821|_putative_Ferredoxin--NAD_+__reductase_[Tetrasphaera_MAG_AAU_0379_EsbW_18-Q3-R4-48_BAT]	TET0004_v1_41268|ID_74580351|fccB|_Sulfide_dehydrogenase__Flavocytochrome_c__flavoprotein_chain_[Tetrasphaera_MAG_AAU_0004_AalE_18-Q3-R2-46_BAT]	TET0277_v1_10724|ID_74596113|fccB|_Sulfide_dehydrogenase__Flavocytochrome_c__flavoprotein_chain_[Tetrasphaera_MAG_AAU_0277_Ega_18-Q3-R5-49_MAXA]	.	.
OG0002329	1	1	1	1	1	0	TET0054_v1_11007|ID_74585462|_NADH_dehydrogenase_[Tetrasphaera_MAG_AAU_0054_AalW_18-Q3-R10-53_BA]	TET0191_v1_10216|ID_74607760|_NADH_dehydrogenase_[Tetrasphaera_MAG_AAU_0191_Bjer_18-Q3-R1-45_BAT]	TET0379_v1_100023|ID_74600823|_NADH_dehydrogenase_[Tetrasphaera_MAG_AAU_0379_EsbW_18-Q3-R4-48_BAT]	TET0004_v1_41271|ID_74580354|_NADH_dehydrogenase_[Tetrasphaera_MAG_AAU_0004_AalE_18-Q3-R2-46_BAT]	TET0277_v1_10727|ID_74596116|_NADH_dehydrogenase_[Tetrasphaera_MAG_AAU_0277_Ega_18-Q3-R5-49_MAXA]	.	.
OG0002330	1	1	1	1	1	0	TET0054_v1_10543|ID_74584998|_conserved_protein_of_unknown_function_[Tetrasphaera_MAG_AAU_0054_AalW_18-Q3-R10-53_BA]	TET0191_v1_90151|ID_74611016|_conserved_protein_of_unknown_function_[Tetrasphaera_MAG_AAU_0191_Bjer_18-Q3-R1-45_BAT]	TET0379_v1_110460|ID_74601323|_conserved_protein_of_unknown_function_[Tetrasphaera_MAG_AAU_0379_EsbW_18-Q3-R4-48_BAT]	TET0004_v1_41272|ID_74580355|_conserved_protein_of_unknown_function_[Tetrasphaera_MAG_AAU_0004_AalE_18-Q3-R2-46_BAT]	TET0277_v1_10728|ID_74596117|_conserved_protein_of_unknown_function_[Tetrasphaera_MAG_AAU_0277_Ega_18-Q3-R5-49_MAXA]	.	.
OG0002331	1	1	1	1	1	0	TET0054_v1_11006|ID_74585461|_Methyltransferase-like_protein_7B_[Tetrasphaera_MAG_AAU_0054_AalW_18-Q3-R10-53_BA]	TET0191_v1_10215|ID_74607759|_Methyltransferase-like_protein_7B_[Tetrasphaera_MAG_AAU_0191_Bjer_18-Q3-R1-45_BAT]	TET0379_v1_100024|ID_74600824|_Methyltransferase-like_protein_7B_[Tetrasphaera_MAG_AAU_0379_EsbW_18-Q3-R4-48_BAT]	TET0004_v1_41273|ID_74580356|_Methyltransferase-like_protein_7B_[Tetrasphaera_MAG_AAU_0004_AalE_18-Q3-R2-46_BAT]	TET0277_v1_10729|ID_74596118|_Methyltransferase-like_protein_7B_[Tetrasphaera_MAG_AAU_0277_Ega_18-Q3-R5-49_MAXA]	.	.
OG0002332	1	1	1	1	1	0	TET0054_v1_11004|ID_74585459|_membrane_protein_of_unknown_function_[Tetrasphaera_MAG_AAU_0054_AalW_18-Q3-R10-53_BA]	TET0191_v1_10213|ID_74607757|_membrane_protein_of_unknown_function_[Tetrasphaera_MAG_AAU_0191_Bjer_18-Q3-R1-45_BAT]	TET0379_v1_100034|ID_74600834|_membrane_protein_of_unknown_function_[Tetrasphaera_MAG_AAU_0379_EsbW_18-Q3-R4-48_BAT]	TET0004_v1_41274|ID_74580357|_membrane_protein_of_unknown_function_[Tetrasphaera_MAG_AAU_0004_AalE_18-Q3-R2-46_BAT]	TET0277_v1_10730|ID_74596119|_membrane_protein_of_unknown_function_[Tetrasphaera_MAG_AAU_0277_Ega_18-Q3-R5-49_MAXA]	.	.
OG0002333	1	1	1	1	1	0	TET0054_v1_10992|ID_74585447|desK|_Sensor_histidine_kinase_DesK_[Tetrasphaera_MAG_AAU_0054_AalW_18-Q3-R10-53_BA]	TET0191_v1_10200|ID_74607744|desK|_Sensor_histidine_kinase_DesK_[Tetrasphaera_MAG_AAU_0191_Bjer_18-Q3-R1-45_BAT]	TET0379_v1_100050|ID_74600850|_protein_of_unknown_function_[Tetrasphaera_MAG_AAU_0379_EsbW_18-Q3-R4-48_BAT]	TET0004_v1_41277|ID_74580360|desK|_Sensor_histidine_kinase_DesK_[Tetrasphaera_MAG_AAU_0004_AalE_18-Q3-R2-46_BAT]	TET0277_v1_10732|ID_74596121|desK|_Sensor_histidine_kinase_DesK_[Tetrasphaera_MAG_AAU_0277_Ega_18-Q3-R5-49_MAXA]	.	.
OG0002334	1	1	1	1	1	0	TET0054_v1_10991|ID_74585446|hspR|_Putative_heat_shock_protein_HspR_[Tetrasphaera_MAG_AAU_0054_AalW_18-Q3-R10-53_BA]	TET0191_v1_10199|ID_74607743|hspR|_Putative_heat_shock_protein_HspR_[Tetrasphaera_MAG_AAU_0191_Bjer_18-Q3-R1-45_BAT]	TET0379_v1_100051|ID_74600851|hspR|_Putative_heat_shock_protein_HspR_[Tetrasphaera_MAG_AAU_0379_EsbW_18-Q3-R4-48_BAT]	TET0004_v1_41278|ID_74580361|hspR|_Putative_heat_shock_protein_HspR_[Tetrasphaera_MAG_AAU_0004_AalE_18-Q3-R2-46_BAT]	TET0277_v1_10733|ID_74596122|hspR|_Putative_heat_shock_protein_HspR_[Tetrasphaera_MAG_AAU_0277_Ega_18-Q3-R5-49_MAXA]	.	.
OG0002335	1	1	1	1	1	0	TET0054_v1_10989|ID_74585444|grpE|_Protein_GrpE_[Tetrasphaera_MAG_AAU_0054_AalW_18-Q3-R10-53_BA]	TET0191_v1_10197|ID_74607741|grpE|_Protein_GrpE_[Tetrasphaera_MAG_AAU_0191_Bjer_18-Q3-R1-45_BAT]	TET0379_v1_100055|ID_74600855|grpE|_Protein_GrpE_[Tetrasphaera_MAG_AAU_0379_EsbW_18-Q3-R4-48_BAT]	TET0004_v1_41280|ID_74580363|grpE|_Protein_GrpE_[Tetrasphaera_MAG_AAU_0004_AalE_18-Q3-R2-46_BAT]	TET0277_v1_10735|ID_74596124|grpE|_Protein_GrpE_[Tetrasphaera_MAG_AAU_0277_Ega_18-Q3-R5-49_MAXA]	.	.
OG0002336	1	1	1	1	1	0	TET0054_v1_20450|ID_74586240|_Deazaflavin-dependent_oxidoreductase__Nitroreductase_family__[Tetrasphaera_MAG_AAU_0054_AalW_18-Q3-R10-53_BA]	TET0191_v1_80067|ID_74610200|_Deazaflavin-dependent_oxidoreductase__Nitroreductase_family__[Tetrasphaera_MAG_AAU_0191_Bjer_18-Q3-R1-45_BAT]	TET0379_v1_200265|ID_74603061|_Deazaflavin-dependent_oxidoreductase__Nitroreductase_family__[Tetrasphaera_MAG_AAU_0379_EsbW_18-Q3-R4-48_BAT]	TET0004_v1_41282|ID_74580365|_conserved_protein_of_unknown_function_[Tetrasphaera_MAG_AAU_0004_AalE_18-Q3-R2-46_BAT]	TET0277_v1_10737|ID_74596126|_conserved_protein_of_unknown_function_[Tetrasphaera_MAG_AAU_0277_Ega_18-Q3-R5-49_MAXA]	.	.
OG0002337	1	1	1	1	1	0	TET0054_v1_20053|ID_74585843|_conserved_membrane_protein_of_unknown_function_[Tetrasphaera_MAG_AAU_0054_AalW_18-Q3-R10-53_BA]	TET0191_v1_10606|ID_74608150|_conserved_membrane_protein_of_unknown_function_[Tetrasphaera_MAG_AAU_0191_Bjer_18-Q3-R1-45_BAT]	TET0379_v1_150161|ID_74602249|_conserved_membrane_protein_of_unknown_function_[Tetrasphaera_MAG_AAU_0379_EsbW_18-Q3-R4-48_BAT]	TET0004_v1_41284|ID_74580367|_conserved_membrane_protein_of_unknown_function_[Tetrasphaera_MAG_AAU_0004_AalE_18-Q3-R2-46_BAT]	TET0277_v1_10739|ID_74596128|_membrane_protein_of_unknown_function_[Tetrasphaera_MAG_AAU_0277_Ega_18-Q3-R5-49_MAXA]	.	.
OG0002338	1	1	1	1	1	0	TET0054_v1_10957|ID_74585412|_Mycothiol-dependent_maleylpyruvate_isomerase_[Tetrasphaera_MAG_AAU_0054_AalW_18-Q3-R10-53_BA]	TET0191_v1_10163|ID_74607707|_Mycothiol-dependent_maleylpyruvate_isomerase_[Tetrasphaera_MAG_AAU_0191_Bjer_18-Q3-R1-45_BAT]	TET0379_v1_110006|ID_74600869|_exported_protein_of_unknown_function_[Tetrasphaera_MAG_AAU_0379_EsbW_18-Q3-R4-48_BAT]	TET0004_v1_41304|ID_74580387|_Maleylpyruvate_isomerase__mycothiol-dependent_[Tetrasphaera_MAG_AAU_0004_AalE_18-Q3-R2-46_BAT]	TET0277_v1_10762|ID_74596151|_Maleylpyruvate_isomerase__mycothiol-dependent_[Tetrasphaera_MAG_AAU_0277_Ega_18-Q3-R5-49_MAXA]	.	.
OG0002339	1	1	1	1	1	0	TET0054_v1_10955|ID_74585410|sdgD|_Gentisate_1_2-dioxygenase_[Tetrasphaera_MAG_AAU_0054_AalW_18-Q3-R10-53_BA]	TET0191_v1_10161|ID_74607705|sdgD|_Gentisate_1_2-dioxygenase_[Tetrasphaera_MAG_AAU_0191_Bjer_18-Q3-R1-45_BAT]	TET0379_v1_110009|ID_74600872|_protein_of_unknown_function_[Tetrasphaera_MAG_AAU_0379_EsbW_18-Q3-R4-48_BAT]	TET0004_v1_41306|ID_74580389|sdgD|_Gentisate_1_2-dioxygenase_[Tetrasphaera_MAG_AAU_0004_AalE_18-Q3-R2-46_BAT]	TET0277_v1_10764|ID_74596153|sdgD|_Gentisate_1_2-dioxygenase_[Tetrasphaera_MAG_AAU_0277_Ega_18-Q3-R5-49_MAXA]	.	.
OG0002340	1	1	1	1	1	0	TET0054_v1_10954|ID_74585409|allR|_HTH-type_transcriptional_repressor_AllR_[Tetrasphaera_MAG_AAU_0054_AalW_18-Q3-R10-53_BA]	TET0191_v1_10160|ID_74607704|allR|_HTH-type_transcriptional_repressor_AllR_[Tetrasphaera_MAG_AAU_0191_Bjer_18-Q3-R1-45_BAT]	TET0379_v1_110012|ID_74600875|allR|_HTH-type_transcriptional_repressor_AllR_[Tetrasphaera_MAG_AAU_0379_EsbW_18-Q3-R4-48_BAT]	TET0004_v1_41307|ID_74580390|allR|_HTH-type_transcriptional_repressor_AllR_[Tetrasphaera_MAG_AAU_0004_AalE_18-Q3-R2-46_BAT]	TET0277_v1_10765|ID_74596154|allR|_HTH-type_transcriptional_repressor_AllR_[Tetrasphaera_MAG_AAU_0277_Ega_18-Q3-R5-49_MAXA]	.	.
OG0002341	1	1	1	1	1	0	TET0054_v1_10951|ID_74585406|_Carboxymethylenebutenolidase_[Tetrasphaera_MAG_AAU_0054_AalW_18-Q3-R10-53_BA]	TET0191_v1_10157|ID_74607701|_Carboxymethylenebutenolidase_[Tetrasphaera_MAG_AAU_0191_Bjer_18-Q3-R1-45_BAT]	TET0379_v1_110013|ID_74600876|_putative_Carboxymethylenebutenolidase_[Tetrasphaera_MAG_AAU_0379_EsbW_18-Q3-R4-48_BAT]	TET0004_v1_41309|ID_74580392|_Carboxymethylenebutenolidase_[Tetrasphaera_MAG_AAU_0004_AalE_18-Q3-R2-46_BAT]	TET0277_v1_10767|ID_74596156|_Carboxymethylenebutenolidase_[Tetrasphaera_MAG_AAU_0277_Ega_18-Q3-R5-49_MAXA]	.	.
OG0002342	1	1	1	1	1	0	TET0054_v1_10952|ID_74585407|entS|_Enterobactin_exporter_EntS_[Tetrasphaera_MAG_AAU_0054_AalW_18-Q3-R10-53_BA]	TET0191_v1_10158|ID_74607702|entS|_Enterobactin_exporter_EntS_[Tetrasphaera_MAG_AAU_0191_Bjer_18-Q3-R1-45_BAT]	TET0379_v1_110015|ID_74600878|_membrane_protein_of_unknown_function_[Tetrasphaera_MAG_AAU_0379_EsbW_18-Q3-R4-48_BAT]	TET0004_v1_41310|ID_74580393|entS|_Enterobactin_exporter_EntS_[Tetrasphaera_MAG_AAU_0004_AalE_18-Q3-R2-46_BAT]	TET0277_v1_10768|ID_74596157|entS|_Enterobactin_exporter_EntS_[Tetrasphaera_MAG_AAU_0277_Ega_18-Q3-R5-49_MAXA]	.	.
OG0002343	1	1	1	1	1	0	TET0054_v1_10950|ID_74585405|fac-dex|_Fluoroacetate_dehalogenase_[Tetrasphaera_MAG_AAU_0054_AalW_18-Q3-R10-53_BA]	TET0191_v1_10156|ID_74607700|fac-dex|_Fluoroacetate_dehalogenase_[Tetrasphaera_MAG_AAU_0191_Bjer_18-Q3-R1-45_BAT]	TET0379_v1_110016|ID_74600879|fac-dex|_Fluoroacetate_dehalogenase_[Tetrasphaera_MAG_AAU_0379_EsbW_18-Q3-R4-48_BAT]	TET0004_v1_41311|ID_74580394|fac-dex|_Fluoroacetate_dehalogenase_[Tetrasphaera_MAG_AAU_0004_AalE_18-Q3-R2-46_BAT]	TET0277_v1_10769|ID_74596158|fac-dex|_Fluoroacetate_dehalogenase_[Tetrasphaera_MAG_AAU_0277_Ega_18-Q3-R5-49_MAXA]	.	.
OG0002344	1	1	1	1	1	0	TET0054_v1_10946|ID_74585401|_conserved_protein_of_unknown_function_[Tetrasphaera_MAG_AAU_0054_AalW_18-Q3-R10-53_BA]	TET0191_v1_10154|ID_74607698|_conserved_protein_of_unknown_function_[Tetrasphaera_MAG_AAU_0191_Bjer_18-Q3-R1-45_BAT]	TET0379_v1_110017|ID_74600880|_conserved_protein_of_unknown_function_[Tetrasphaera_MAG_AAU_0379_EsbW_18-Q3-R4-48_BAT]	TET0004_v1_41312|ID_74580395|_conserved_protein_of_unknown_function_[Tetrasphaera_MAG_AAU_0004_AalE_18-Q3-R2-46_BAT]	TET0277_v1_10770|ID_74596159|_conserved_protein_of_unknown_function_[Tetrasphaera_MAG_AAU_0277_Ega_18-Q3-R5-49_MAXA]	.	.
OG0002345	1	1	1	1	1	0	TET0054_v1_10945|ID_74585400|afr|_1_5-anhydro-D-fructose_reductase_[Tetrasphaera_MAG_AAU_0054_AalW_18-Q3-R10-53_BA]	TET0191_v1_10153|ID_74607697|afr|_1_5-anhydro-D-fructose_reductase_[Tetrasphaera_MAG_AAU_0191_Bjer_18-Q3-R1-45_BAT]	TET0379_v1_110018|ID_74600881|afr|_1_5-anhydro-D-fructose_reductase_[Tetrasphaera_MAG_AAU_0379_EsbW_18-Q3-R4-48_BAT]	TET0004_v1_41315|ID_74580398|afr|_1_5-anhydro-D-fructose_reductase_[Tetrasphaera_MAG_AAU_0004_AalE_18-Q3-R2-46_BAT]	TET0277_v1_10773|ID_74596162|afr|_1_5-anhydro-D-fructose_reductase_[Tetrasphaera_MAG_AAU_0277_Ega_18-Q3-R5-49_MAXA]	.	.
OG0002346	1	1	1	1	1	0	TET0054_v1_10944|ID_74585399|_Putative_OsmC-like_protein_[Tetrasphaera_MAG_AAU_0054_AalW_18-Q3-R10-53_BA]	TET0191_v1_10152|ID_74607696|_Putative_OsmC-like_protein_[Tetrasphaera_MAG_AAU_0191_Bjer_18-Q3-R1-45_BAT]	TET0379_v1_110019|ID_74600882|_protein_of_unknown_function_[Tetrasphaera_MAG_AAU_0379_EsbW_18-Q3-R4-48_BAT]	TET0004_v1_41317|ID_74580400|_Putative_OsmC-like_protein_[Tetrasphaera_MAG_AAU_0004_AalE_18-Q3-R2-46_BAT]	TET0277_v1_10774|ID_74596163|_Putative_OsmC-like_protein_[Tetrasphaera_MAG_AAU_0277_Ega_18-Q3-R5-49_MAXA]	.	.
OG0002347	1	1	1	1	1	0	TET0054_v1_10943|ID_74585398|_conserved_protein_of_unknown_function_[Tetrasphaera_MAG_AAU_0054_AalW_18-Q3-R10-53_BA]	TET0191_v1_10151|ID_74607695|_conserved_protein_of_unknown_function_[Tetrasphaera_MAG_AAU_0191_Bjer_18-Q3-R1-45_BAT]	TET0379_v1_110020|ID_74600883|_protein_of_unknown_function_[Tetrasphaera_MAG_AAU_0379_EsbW_18-Q3-R4-48_BAT]	TET0004_v1_41316|ID_74580399|_conserved_protein_of_unknown_function_[Tetrasphaera_MAG_AAU_0004_AalE_18-Q3-R2-46_BAT]	TET0277_v1_10776|ID_74596165|_conserved_protein_of_unknown_function_[Tetrasphaera_MAG_AAU_0277_Ega_18-Q3-R5-49_MAXA]	.	.
OG0002348	1	1	1	1	1	0	TET0054_v1_10942|ID_74585397|yfbQ|_putative_aminotransferase_[Tetrasphaera_MAG_AAU_0054_AalW_18-Q3-R10-53_BA]	TET0191_v1_10150|ID_74607694|yfbQ|_putative_aminotransferase_[Tetrasphaera_MAG_AAU_0191_Bjer_18-Q3-R1-45_BAT]	TET0379_v1_110021|ID_74600884|yfbQ|_putative_aminotransferase_[Tetrasphaera_MAG_AAU_0379_EsbW_18-Q3-R4-48_BAT]	TET0004_v1_41319|ID_74580402|yfbQ|_putative_aminotransferase_[Tetrasphaera_MAG_AAU_0004_AalE_18-Q3-R2-46_BAT]	TET0277_v1_10777|ID_74596166|yfbQ|_putative_aminotransferase_[Tetrasphaera_MAG_AAU_0277_Ega_18-Q3-R5-49_MAXA]	.	.
OG0002349	1	1	1	1	1	0	TET0054_v1_10941|ID_74585396|_conserved_protein_of_unknown_function_[Tetrasphaera_MAG_AAU_0054_AalW_18-Q3-R10-53_BA]	TET0191_v1_10149|ID_74607693|_conserved_protein_of_unknown_function_[Tetrasphaera_MAG_AAU_0191_Bjer_18-Q3-R1-45_BAT]	TET0379_v1_110022|ID_74600885|_conserved_protein_of_unknown_function_[Tetrasphaera_MAG_AAU_0379_EsbW_18-Q3-R4-48_BAT]	TET0004_v1_41320|ID_74580403|_conserved_protein_of_unknown_function_[Tetrasphaera_MAG_AAU_0004_AalE_18-Q3-R2-46_BAT]	TET0277_v1_10778|ID_74596167|_conserved_protein_of_unknown_function_[Tetrasphaera_MAG_AAU_0277_Ega_18-Q3-R5-49_MAXA]	.	.
OG0002350	1	1	1	1	1	0	TET0054_v1_10940|ID_74585395|pspB|_Putative_phosphoserine_phosphatase_2_[Tetrasphaera_MAG_AAU_0054_AalW_18-Q3-R10-53_BA]	TET0191_v1_10148|ID_74607692|pspB|_Putative_phosphoserine_phosphatase_2_[Tetrasphaera_MAG_AAU_0191_Bjer_18-Q3-R1-45_BAT]	TET0379_v1_110023|ID_74600886|pspB|_Putative_phosphoserine_phosphatase_2_[Tetrasphaera_MAG_AAU_0379_EsbW_18-Q3-R4-48_BAT]	TET0004_v1_41321|ID_74580404|pspB|_Putative_phosphoserine_phosphatase_2_[Tetrasphaera_MAG_AAU_0004_AalE_18-Q3-R2-46_BAT]	TET0277_v1_10779|ID_74596168|pspB|_Putative_phosphoserine_phosphatase_2_[Tetrasphaera_MAG_AAU_0277_Ega_18-Q3-R5-49_MAXA]	.	.
OG0002351	1	1	1	1	1	0	TET0054_v1_10939|ID_74585394|fbpC|_Fe_3+__ions_import_ATP-binding_protein_FbpC_[Tetrasphaera_MAG_AAU_0054_AalW_18-Q3-R10-53_BA]	TET0191_v1_10147|ID_74607691|fbpC|_Fe_3+__ions_import_ATP-binding_protein_FbpC_[Tetrasphaera_MAG_AAU_0191_Bjer_18-Q3-R1-45_BAT]	TET0379_v1_110024|ID_74600887|fbpC|_Fe_3+__ions_import_ATP-binding_protein_FbpC_[Tetrasphaera_MAG_AAU_0379_EsbW_18-Q3-R4-48_BAT]	TET0004_v1_41322|ID_74580405|_putative_enzyme_[Tetrasphaera_MAG_AAU_0004_AalE_18-Q3-R2-46_BAT]	TET0277_v1_10780|ID_74596169|_putative_enzyme_[Tetrasphaera_MAG_AAU_0277_Ega_18-Q3-R5-49_MAXA]	.	.
OG0002352	1	1	1	1	1	0	TET0054_v1_10938|ID_74585393|_Iron_ABC_transporter_permease_[Tetrasphaera_MAG_AAU_0054_AalW_18-Q3-R10-53_BA]	TET0191_v1_10146|ID_74607690|_Iron_ABC_transporter_permease_[Tetrasphaera_MAG_AAU_0191_Bjer_18-Q3-R1-45_BAT]	TET0379_v1_110025|ID_74600888|_Iron_ABC_transporter_permease_[Tetrasphaera_MAG_AAU_0379_EsbW_18-Q3-R4-48_BAT]	TET0004_v1_41323|ID_74580406|_Iron_ABC_transporter_permease_[Tetrasphaera_MAG_AAU_0004_AalE_18-Q3-R2-46_BAT]	TET0277_v1_10781|ID_74596170|_Iron_ABC_transporter_permease_[Tetrasphaera_MAG_AAU_0277_Ega_18-Q3-R5-49_MAXA]	.	.
OG0002353	1	1	1	1	1	0	TET0054_v1_10937|ID_74585392|_ABC_transporter_substrate-binding_protein_[Tetrasphaera_MAG_AAU_0054_AalW_18-Q3-R10-53_BA]	TET0191_v1_10145|ID_74607689|_ABC_transporter_substrate-binding_protein_[Tetrasphaera_MAG_AAU_0191_Bjer_18-Q3-R1-45_BAT]	TET0379_v1_110026|ID_74600889|_ABC_transporter_substrate-binding_protein_[Tetrasphaera_MAG_AAU_0379_EsbW_18-Q3-R4-48_BAT]	TET0004_v1_41324|ID_74580407|_ABC_transporter_substrate-binding_protein_[Tetrasphaera_MAG_AAU_0004_AalE_18-Q3-R2-46_BAT]	TET0277_v1_10782|ID_74596171|_ABC_transporter_substrate-binding_protein_[Tetrasphaera_MAG_AAU_0277_Ega_18-Q3-R5-49_MAXA]	.	.
OG0002354	1	1	1	1	1	0	TET0054_v1_10936|ID_74585391|_conserved_protein_of_unknown_function_[Tetrasphaera_MAG_AAU_0054_AalW_18-Q3-R10-53_BA]	TET0191_v1_10144|ID_74607688|_conserved_protein_of_unknown_function_[Tetrasphaera_MAG_AAU_0191_Bjer_18-Q3-R1-45_BAT]	TET0379_v1_110027|ID_74600890|_conserved_protein_of_unknown_function_[Tetrasphaera_MAG_AAU_0379_EsbW_18-Q3-R4-48_BAT]	TET0004_v1_41325|ID_74580408|_conserved_protein_of_unknown_function_[Tetrasphaera_MAG_AAU_0004_AalE_18-Q3-R2-46_BAT]	TET0277_v1_10783|ID_74596172|_conserved_protein_of_unknown_function_[Tetrasphaera_MAG_AAU_0277_Ega_18-Q3-R5-49_MAXA]	.	.
OG0002355	1	1	1	1	1	0	TET0054_v1_10934|ID_74585389|ybaK|_Cys-tRNA_Pro_/Cys-tRNA_Cys__deacylase_YbaK_[Tetrasphaera_MAG_AAU_0054_AalW_18-Q3-R10-53_BA]	TET0191_v1_10142|ID_74607686|ybaK|_Cys-tRNA_Pro_/Cys-tRNA_Cys__deacylase_YbaK_[Tetrasphaera_MAG_AAU_0191_Bjer_18-Q3-R1-45_BAT]	TET0379_v1_110029|ID_74600892|ybaK|_Cys-tRNA_Pro_/Cys-tRNA_Cys__deacylase_YbaK_[Tetrasphaera_MAG_AAU_0379_EsbW_18-Q3-R4-48_BAT]	TET0004_v1_41327|ID_74580410|ybaK|_Cys-tRNA_Pro_/Cys-tRNA_Cys__deacylase_YbaK_[Tetrasphaera_MAG_AAU_0004_AalE_18-Q3-R2-46_BAT]	TET0277_v1_10785|ID_74596174|ybaK|_Cys-tRNA_Pro_/Cys-tRNA_Cys__deacylase_YbaK_[Tetrasphaera_MAG_AAU_0277_Ega_18-Q3-R5-49_MAXA]	.	.
OG0002357	1	1	1	1	1	0	TET0054_v1_40551|ID_74587492|_Uma2_family_endonuclease_[Tetrasphaera_MAG_AAU_0054_AalW_18-Q3-R10-53_BA]	TET0191_v1_60516|ID_74609441|_Uma2_domain-containing_protein_[Tetrasphaera_MAG_AAU_0191_Bjer_18-Q3-R1-45_BAT]	TET0379_v1_20922|ID_74600549|_Uma2_family_endonuclease_[Tetrasphaera_MAG_AAU_0379_EsbW_18-Q3-R4-48_BAT]	TET0004_v1_50039|ID_74580500|_protein_of_unknown_function_[Tetrasphaera_MAG_AAU_0004_AalE_18-Q3-R2-46_BAT]	TET0277_v1_40360|ID_74598062|_Uma2_family_endonuclease_[Tetrasphaera_MAG_AAU_0277_Ega_18-Q3-R5-49_MAXA]	.	.
OG0002359	1	1	1	1	0	1	TET0054_v1_10810|ID_74585265|_Peptidase_M78_domain-containing_protein_[Tetrasphaera_MAG_AAU_0054_AalW_18-Q3-R10-53_BA]	TET0191_v1_10016|ID_74607560|_Peptidase_M78_domain-containing_protein_[Tetrasphaera_MAG_AAU_0191_Bjer_18-Q3-R1-45_BAT]	TET0379_v1_160265|ID_74602672|_DNA-binding_protein_[Tetrasphaera_MAG_AAU_0379_EsbW_18-Q3-R4-48_BAT]	TET0004_v1_50068|ID_74580529|_Zn-dependent_peptidase_ImmA__M78_family_[Tetrasphaera_MAG_AAU_0004_AalE_18-Q3-R2-46_BAT]	.	TET0955_v1_70037|ID_75090363|_HTH_cro/C1-type_domain-containing_protein_[Tetrasphaera_MAG_AAU_0955_Ribe_18-Q3-R11-54_MA]	.
OG0002364	1	1	1	1	1	0	TET0054_v1_40417|ID_74587358|_conserved_exported_protein_of_unknown_function_[Tetrasphaera_MAG_AAU_0054_AalW_18-Q3-R10-53_BA]	TET0191_v1_60384|ID_74609309|_conserved_exported_protein_of_unknown_function_[Tetrasphaera_MAG_AAU_0191_Bjer_18-Q3-R1-45_BAT]	TET0379_v1_20765|ID_74600392|_conserved_exported_protein_of_unknown_function_[Tetrasphaera_MAG_AAU_0379_EsbW_18-Q3-R4-48_BAT]	TET0004_v1_50209|ID_74580670|_conserved_exported_protein_of_unknown_function_[Tetrasphaera_MAG_AAU_0004_AalE_18-Q3-R2-46_BAT]	TET0277_v1_40485|ID_74598187|_conserved_exported_protein_of_unknown_function_[Tetrasphaera_MAG_AAU_0277_Ega_18-Q3-R5-49_MAXA]	.	.
OG0002365	1	1	1	1	1	0	TET0054_v1_40396|ID_74587337|_conserved_protein_of_unknown_function_[Tetrasphaera_MAG_AAU_0054_AalW_18-Q3-R10-53_BA]	TET0191_v1_60367|ID_74609292|_conserved_protein_of_unknown_function_[Tetrasphaera_MAG_AAU_0191_Bjer_18-Q3-R1-45_BAT]	TET0379_v1_20746|ID_74600373|_conserved_protein_of_unknown_function_[Tetrasphaera_MAG_AAU_0379_EsbW_18-Q3-R4-48_BAT]	TET0004_v1_50226|ID_74580687|_conserved_protein_of_unknown_function_[Tetrasphaera_MAG_AAU_0004_AalE_18-Q3-R2-46_BAT]	TET0277_v1_40500|ID_74598202|_conserved_protein_of_unknown_function_[Tetrasphaera_MAG_AAU_0277_Ega_18-Q3-R5-49_MAXA]	.	.
OG0002366	1	1	1	1	0	1	TET0054_v1_40379|ID_74587320|dprA|_Putative_DNA_processing_protein_DprA_[Tetrasphaera_MAG_AAU_0054_AalW_18-Q3-R10-53_BA]	TET0191_v1_60350|ID_74609275|dprA|_Putative_DNA_processing_protein_DprA_[Tetrasphaera_MAG_AAU_0191_Bjer_18-Q3-R1-45_BAT]	TET0379_v1_20729|ID_74600356|dprA|_Putative_DNA_processing_protein_DprA_[Tetrasphaera_MAG_AAU_0379_EsbW_18-Q3-R4-48_BAT]	TET0004_v1_50242|ID_74580703|dprA|_Putative_DNA_processing_protein_DprA_[Tetrasphaera_MAG_AAU_0004_AalE_18-Q3-R2-46_BAT]	.	TET0955_v1_200448|ID_75091941|dprA|_Putative_DNA_processing_protein_DprA_[Tetrasphaera_MAG_AAU_0955_Ribe_18-Q3-R11-54_MA]	.
OG0002367	1	1	1	1	0	1	TET0054_v1_40233|ID_74587174|htdZ|_3-hydroxyacyl-thioester_dehydratase_Z_[Tetrasphaera_MAG_AAU_0054_AalW_18-Q3-R10-53_BA]	TET0191_v1_60207|ID_74609132|htdZ|_3-hydroxyacyl-thioester_dehydratase_Z_[Tetrasphaera_MAG_AAU_0191_Bjer_18-Q3-R1-45_BAT]	TET0379_v1_20582|ID_74600209|htdZ|_3-hydroxyacyl-thioester_dehydratase_Z_[Tetrasphaera_MAG_AAU_0379_EsbW_18-Q3-R4-48_BAT]	TET0004_v1_60053|ID_74580842|htdZ|_3-hydroxyacyl-thioester_dehydratase_Z_[Tetrasphaera_MAG_AAU_0004_AalE_18-Q3-R2-46_BAT]	.	TET0955_v1_200630|ID_75092123|htdZ|_3-hydroxyacyl-thioester_dehydratase_Z_[Tetrasphaera_MAG_AAU_0955_Ribe_18-Q3-R11-54_MA]	.
OG0002368	1	1	1	1	0	1	TET0054_v1_40229|ID_74587170|entH|_Proofreading_thioesterase_EntH_[Tetrasphaera_MAG_AAU_0054_AalW_18-Q3-R10-53_BA]	TET0191_v1_60203|ID_74609128|entH|_Proofreading_thioesterase_EntH_[Tetrasphaera_MAG_AAU_0191_Bjer_18-Q3-R1-45_BAT]	TET0379_v1_20578|ID_74600205|_protein_of_unknown_function_[Tetrasphaera_MAG_AAU_0379_EsbW_18-Q3-R4-48_BAT]	TET0004_v1_60057|ID_74580846|entH|_Proofreading_thioesterase_EntH_[Tetrasphaera_MAG_AAU_0004_AalE_18-Q3-R2-46_BAT]	.	TET0955_v1_200634|ID_75092127|entH|_Proofreading_thioesterase_EntH_[Tetrasphaera_MAG_AAU_0955_Ribe_18-Q3-R11-54_MA]	.
OG0002369	1	1	1	1	0	1	TET0054_v1_40228|ID_74587169|polA|_DNA_polymerase_I_[Tetrasphaera_MAG_AAU_0054_AalW_18-Q3-R10-53_BA]	TET0191_v1_60202|ID_74609127|polA|_DNA_polymerase_I_[Tetrasphaera_MAG_AAU_0191_Bjer_18-Q3-R1-45_BAT]	TET0379_v1_20577|ID_74600204|polA|_DNA_polymerase_I_[Tetrasphaera_MAG_AAU_0379_EsbW_18-Q3-R4-48_BAT]	TET0004_v1_60058|ID_74580847|polA|_DNA_polymerase_I_[Tetrasphaera_MAG_AAU_0004_AalE_18-Q3-R2-46_BAT]	.	TET0955_v1_200636|ID_75092129|polA|_fragment_of_DNA_polymerase_I__part_2__[Tetrasphaera_MAG_AAU_0955_Ribe_18-Q3-R11-54_MA]	.
OG0002371	1	1	1	1	0	1	TET0054_v1_40203|ID_74587144|_Cytochrome_c_oxidase_polypeptide_4_[Tetrasphaera_MAG_AAU_0054_AalW_18-Q3-R10-53_BA]	TET0191_v1_60177|ID_74609102|_Cytochrome_c_oxidase_polypeptide_4_[Tetrasphaera_MAG_AAU_0191_Bjer_18-Q3-R1-45_BAT]	TET0379_v1_20543|ID_74600170|_Cytochrome_c_oxidase_polypeptide_4_[Tetrasphaera_MAG_AAU_0379_EsbW_18-Q3-R4-48_BAT]	TET0004_v1_60079|ID_74580868|_Cytochrome_c_oxidase_polypeptide_4_[Tetrasphaera_MAG_AAU_0004_AalE_18-Q3-R2-46_BAT]	.	TET0955_v1_200669|ID_75092162|_Cytochrome_c_oxidase_polypeptide_4_[Tetrasphaera_MAG_AAU_0955_Ribe_18-Q3-R11-54_MA]	.
OG0002372	1	1	1	1	0	1	TET0054_v1_40189|ID_74587130|_conserved_protein_of_unknown_function_[Tetrasphaera_MAG_AAU_0054_AalW_18-Q3-R10-53_BA]	TET0191_v1_60162|ID_74609087|_conserved_protein_of_unknown_function_[Tetrasphaera_MAG_AAU_0191_Bjer_18-Q3-R1-45_BAT]	TET0379_v1_20529|ID_74600156|_conserved_protein_of_unknown_function_[Tetrasphaera_MAG_AAU_0379_EsbW_18-Q3-R4-48_BAT]	TET0004_v1_60090|ID_74580879|_conserved_protein_of_unknown_function_[Tetrasphaera_MAG_AAU_0004_AalE_18-Q3-R2-46_BAT]	.	TET0955_v1_200680|ID_75092173|_conserved_protein_of_unknown_function_[Tetrasphaera_MAG_AAU_0955_Ribe_18-Q3-R11-54_MA]	.
OG0002378	1	1	1	1	1	0	TET0054_v1_10924|ID_74585379|_conserved_membrane_protein_of_unknown_function_[Tetrasphaera_MAG_AAU_0054_AalW_18-Q3-R10-53_BA]	TET0191_v1_10131|ID_74607675|_conserved_membrane_protein_of_unknown_function_[Tetrasphaera_MAG_AAU_0191_Bjer_18-Q3-R1-45_BAT]	TET0379_v1_110039|ID_74600902|_conserved_membrane_protein_of_unknown_function_[Tetrasphaera_MAG_AAU_0379_EsbW_18-Q3-R4-48_BAT]	TET0004_v1_70111|ID_74581108|_conserved_membrane_protein_of_unknown_function_[Tetrasphaera_MAG_AAU_0004_AalE_18-Q3-R2-46_BAT]	TET0277_v1_30133|ID_74597371|_conserved_membrane_protein_of_unknown_function_[Tetrasphaera_MAG_AAU_0277_Ega_18-Q3-R5-49_MAXA]	.	.
OG0002380	1	1	1	1	1	0	TET0054_v1_20860|ID_74586650|_RHH_1_domain-containing_protein_[Tetrasphaera_MAG_AAU_0054_AalW_18-Q3-R10-53_BA]	TET0191_v1_80466|ID_74610599|_conserved_protein_of_unknown_function_[Tetrasphaera_MAG_AAU_0191_Bjer_18-Q3-R1-45_BAT]	TET0379_v1_20148|ID_74599775|_conserved_protein_of_unknown_function_[Tetrasphaera_MAG_AAU_0379_EsbW_18-Q3-R4-48_BAT]	TET0004_v1_80057|ID_74581207|mazE|_Antitoxin_MazE3_[Tetrasphaera_MAG_AAU_0004_AalE_18-Q3-R2-46_BAT]	TET0277_v1_10870|ID_74596259|mazE|_Antitoxin_MazE3_[Tetrasphaera_MAG_AAU_0277_Ega_18-Q3-R5-49_MAXA]	.	.
OG0002409	1	1	1	1	0	1	TET0054_v1_10849|ID_74585304|hutI|_Imidazolonepropionase_[Tetrasphaera_MAG_AAU_0054_AalW_18-Q3-R10-53_BA]	TET0191_v1_10055|ID_74607599|hutI|_Imidazolonepropionase_[Tetrasphaera_MAG_AAU_0191_Bjer_18-Q3-R1-45_BAT]	TET0379_v1_110117|ID_74600980|hutI|_Imidazolonepropionase_[Tetrasphaera_MAG_AAU_0379_EsbW_18-Q3-R4-48_BAT]	TET0004_v1_100088|ID_74581429|hutI|_Imidazolonepropionase_[Tetrasphaera_MAG_AAU_0004_AalE_18-Q3-R2-46_BAT]	.	TET0955_v1_150065|ID_75091270|hutI|_Imidazolonepropionase_[Tetrasphaera_MAG_AAU_0955_Ribe_18-Q3-R11-54_MA]	.
OG0002410	1	1	1	1	0	1	TET0054_v1_10873|ID_74585328|_protein_of_unknown_function_[Tetrasphaera_MAG_AAU_0054_AalW_18-Q3-R10-53_BA]	TET0191_v1_10079|ID_74607623|_conserved_protein_of_unknown_function_[Tetrasphaera_MAG_AAU_0191_Bjer_18-Q3-R1-45_BAT]	TET0379_v1_110093|ID_74600956|_protein_of_unknown_function_[Tetrasphaera_MAG_AAU_0379_EsbW_18-Q3-R4-48_BAT]	TET0004_v1_100109|ID_74581450|_conserved_exported_protein_of_unknown_function_[Tetrasphaera_MAG_AAU_0004_AalE_18-Q3-R2-46_BAT]	.	TET0955_v1_150044|ID_75091249|_conserved_exported_protein_of_unknown_function_[Tetrasphaera_MAG_AAU_0955_Ribe_18-Q3-R11-54_MA]	.
OG0002412	1	1	1	0	1	1	TET0054_v1_10188|ID_74584643|mshA|_D-inositol_3-phosphate_glycosyltransferase_[Tetrasphaera_MAG_AAU_0054_AalW_18-Q3-R10-53_BA]	TET0191_v1_70166|ID_74609909|mshA|_D-inositol_3-phosphate_glycosyltransferase_[Tetrasphaera_MAG_AAU_0191_Bjer_18-Q3-R1-45_BAT]	TET0379_v1_120027|ID_74601701|mshA|_D-inositol_3-phosphate_glycosyltransferase_[Tetrasphaera_MAG_AAU_0379_EsbW_18-Q3-R4-48_BAT]	.	TET0277_v1_10309|ID_74595698|mshA|_D-inositol_3-phosphate_glycosyltransferase_[Tetrasphaera_MAG_AAU_0277_Ega_18-Q3-R5-49_MAXA]	TET0955_v1_240135|ID_75092727|mshA|_D-inositol_3-phosphate_glycosyltransferase_[Tetrasphaera_MAG_AAU_0955_Ribe_18-Q3-R11-54_MA]	.
OG0002415	1	1	1	0	1	1	TET0054_v1_10403|ID_74584858|folP|_Inactive_dihydropteroate_synthase_2_[Tetrasphaera_MAG_AAU_0054_AalW_18-Q3-R10-53_BA]	TET0191_v1_90024|ID_74610889|folP|_Inactive_dihydropteroate_synthase_2_[Tetrasphaera_MAG_AAU_0191_Bjer_18-Q3-R1-45_BAT]	TET0379_v1_110639|ID_74601502|folP|_Inactive_dihydropteroate_synthase_2_[Tetrasphaera_MAG_AAU_0379_EsbW_18-Q3-R4-48_BAT]	.	TET0277_v1_30028|ID_74597266|folP|_Inactive_dihydropteroate_synthase_2_[Tetrasphaera_MAG_AAU_0277_Ega_18-Q3-R5-49_MAXA]	TET0955_v1_50118|ID_75090130|folP|_Inactive_dihydropteroate_synthase_2_[Tetrasphaera_MAG_AAU_0955_Ribe_18-Q3-R11-54_MA]	.
OG0002416	1	1	1	0	1	1	TET0054_v1_10405|ID_74584860|_membrane_protein_of_unknown_function_[Tetrasphaera_MAG_AAU_0054_AalW_18-Q3-R10-53_BA]	TET0191_v1_90026|ID_74610891|_membrane_protein_of_unknown_function_[Tetrasphaera_MAG_AAU_0191_Bjer_18-Q3-R1-45_BAT]	TET0379_v1_110637|ID_74601500|_membrane_protein_of_unknown_function_[Tetrasphaera_MAG_AAU_0379_EsbW_18-Q3-R4-48_BAT]	.	TET0277_v1_30027|ID_74597265|_membrane_protein_of_unknown_function_[Tetrasphaera_MAG_AAU_0277_Ega_18-Q3-R5-49_MAXA]	TET0955_v1_50119|ID_75090131|_membrane_protein_of_unknown_function_[Tetrasphaera_MAG_AAU_0955_Ribe_18-Q3-R11-54_MA]	.
OG0002417	1	1	1	0	1	1	TET0054_v1_10406|ID_74584861|_Peptidase_S8_domain-containing_protein_[Tetrasphaera_MAG_AAU_0054_AalW_18-Q3-R10-53_BA]	TET0191_v1_90027|ID_74610892|_Peptidase_S8_domain-containing_protein_[Tetrasphaera_MAG_AAU_0191_Bjer_18-Q3-R1-45_BAT]	TET0379_v1_110635|ID_74601498|_Peptidase_S8_domain-containing_protein_[Tetrasphaera_MAG_AAU_0379_EsbW_18-Q3-R4-48_BAT]	.	TET0277_v1_30017|ID_74597255|_protein_of_unknown_function_[Tetrasphaera_MAG_AAU_0277_Ega_18-Q3-R5-49_MAXA]	TET0955_v1_50127|ID_75090139|_Subtilase_family_protein_[Tetrasphaera_MAG_AAU_0955_Ribe_18-Q3-R11-54_MA]	.
OG0002418	1	1	1	0	1	1	TET0054_v1_10409|ID_74584864|_putative_RNA_polymerase_sigma_factor_[Tetrasphaera_MAG_AAU_0054_AalW_18-Q3-R10-53_BA]	TET0191_v1_90028|ID_74610893|_putative_RNA_polymerase_sigma_factor_[Tetrasphaera_MAG_AAU_0191_Bjer_18-Q3-R1-45_BAT]	TET0379_v1_110634|ID_74601497|_putative_RNA_polymerase_sigma_factor_[Tetrasphaera_MAG_AAU_0379_EsbW_18-Q3-R4-48_BAT]	.	TET0277_v1_30016|ID_74597254|_putative_RNA_polymerase_sigma_factor_[Tetrasphaera_MAG_AAU_0277_Ega_18-Q3-R5-49_MAXA]	TET0955_v1_50128|ID_75090140|_putative_RNA_polymerase_sigma_factor_[Tetrasphaera_MAG_AAU_0955_Ribe_18-Q3-R11-54_MA]	.
OG0002419	1	1	1	0	1	1	TET0054_v1_10410|ID_74584865|_conserved_protein_of_unknown_function_[Tetrasphaera_MAG_AAU_0054_AalW_18-Q3-R10-53_BA]	TET0191_v1_90029|ID_74610894|_conserved_protein_of_unknown_function_[Tetrasphaera_MAG_AAU_0191_Bjer_18-Q3-R1-45_BAT]	TET0379_v1_110633|ID_74601496|_conserved_protein_of_unknown_function_[Tetrasphaera_MAG_AAU_0379_EsbW_18-Q3-R4-48_BAT]	.	TET0277_v1_30015|ID_74597253|_conserved_protein_of_unknown_function_[Tetrasphaera_MAG_AAU_0277_Ega_18-Q3-R5-49_MAXA]	TET0955_v1_50129|ID_75090141|_conserved_protein_of_unknown_function_[Tetrasphaera_MAG_AAU_0955_Ribe_18-Q3-R11-54_MA]	.
OG0002420	1	1	1	0	1	1	TET0054_v1_10412|ID_74584867|_Serine_acetyltransferase_[Tetrasphaera_MAG_AAU_0054_AalW_18-Q3-R10-53_BA]	TET0191_v1_90031|ID_74610896|_Serine_acetyltransferase_[Tetrasphaera_MAG_AAU_0191_Bjer_18-Q3-R1-45_BAT]	TET0379_v1_110630|ID_74601493|_Serine_acetyltransferase_[Tetrasphaera_MAG_AAU_0379_EsbW_18-Q3-R4-48_BAT]	.	TET0277_v1_30013|ID_74597251|_Serine_acetyltransferase_[Tetrasphaera_MAG_AAU_0277_Ega_18-Q3-R5-49_MAXA]	TET0955_v1_50133|ID_75090145|_Serine_acetyltransferase_[Tetrasphaera_MAG_AAU_0955_Ribe_18-Q3-R11-54_MA]	.
OG0002421	1	1	1	0	1	1	TET0054_v1_10413|ID_74584868|cysK|_cysteine_synthase__PLP-dependent__[Tetrasphaera_MAG_AAU_0054_AalW_18-Q3-R10-53_BA]	TET0191_v1_90032|ID_74610897|cysK|_cysteine_synthase__PLP-dependent__[Tetrasphaera_MAG_AAU_0191_Bjer_18-Q3-R1-45_BAT]	TET0379_v1_110629|ID_74601492|cysK|_cysteine_synthase__PLP-dependent__[Tetrasphaera_MAG_AAU_0379_EsbW_18-Q3-R4-48_BAT]	.	TET0277_v1_30012|ID_74597250|cysK|_cysteine_synthase__PLP-dependent__[Tetrasphaera_MAG_AAU_0277_Ega_18-Q3-R5-49_MAXA]	TET0955_v1_50134|ID_75090146|cysK|_cysteine_synthase__PLP-dependent__[Tetrasphaera_MAG_AAU_0955_Ribe_18-Q3-R11-54_MA]	.
OG0002422	1	1	1	0	1	1	TET0054_v1_10414|ID_74584869|_conserved_protein_of_unknown_function_[Tetrasphaera_MAG_AAU_0054_AalW_18-Q3-R10-53_BA]	TET0191_v1_90033|ID_74610898|_conserved_protein_of_unknown_function_[Tetrasphaera_MAG_AAU_0191_Bjer_18-Q3-R1-45_BAT]	TET0379_v1_110628|ID_74601491|_protein_of_unknown_function_[Tetrasphaera_MAG_AAU_0379_EsbW_18-Q3-R4-48_BAT]	.	TET0277_v1_30010|ID_74597248|_conserved_protein_of_unknown_function_[Tetrasphaera_MAG_AAU_0277_Ega_18-Q3-R5-49_MAXA]	TET0955_v1_50135|ID_75090147|_conserved_protein_of_unknown_function_[Tetrasphaera_MAG_AAU_0955_Ribe_18-Q3-R11-54_MA]	.
OG0002423	1	1	1	0	1	1	TET0054_v1_10415|ID_74584870|_Ferredoxin_[Tetrasphaera_MAG_AAU_0054_AalW_18-Q3-R10-53_BA]	TET0191_v1_90034|ID_74610899|_Ferredoxin_[Tetrasphaera_MAG_AAU_0191_Bjer_18-Q3-R1-45_BAT]	TET0379_v1_110627|ID_74601490|_Ferredoxin_[Tetrasphaera_MAG_AAU_0379_EsbW_18-Q3-R4-48_BAT]	.	TET0277_v1_30009|ID_74597247|_Ferredoxin_[Tetrasphaera_MAG_AAU_0277_Ega_18-Q3-R5-49_MAXA]	TET0955_v1_50136|ID_75090148|_Ferredoxin_[Tetrasphaera_MAG_AAU_0955_Ribe_18-Q3-R11-54_MA]	.
OG0002424	1	1	1	0	1	1	TET0054_v1_10416|ID_74584871|_conserved_protein_of_unknown_function_[Tetrasphaera_MAG_AAU_0054_AalW_18-Q3-R10-53_BA]	TET0191_v1_90035|ID_74610900|_conserved_protein_of_unknown_function_[Tetrasphaera_MAG_AAU_0191_Bjer_18-Q3-R1-45_BAT]	TET0379_v1_110626|ID_74601489|_conserved_protein_of_unknown_function_[Tetrasphaera_MAG_AAU_0379_EsbW_18-Q3-R4-48_BAT]	.	TET0277_v1_30008|ID_74597246|_conserved_protein_of_unknown_function_[Tetrasphaera_MAG_AAU_0277_Ega_18-Q3-R5-49_MAXA]	TET0955_v1_50137|ID_75090149|_conserved_protein_of_unknown_function_[Tetrasphaera_MAG_AAU_0955_Ribe_18-Q3-R11-54_MA]	.
OG0002425	1	1	1	0	1	1	TET0054_v1_10417|ID_74584872|hosA|_Transcriptional_regulator_HosA_[Tetrasphaera_MAG_AAU_0054_AalW_18-Q3-R10-53_BA]	TET0191_v1_90036|ID_74610901|hosA|_Transcriptional_regulator_HosA_[Tetrasphaera_MAG_AAU_0191_Bjer_18-Q3-R1-45_BAT]	TET0379_v1_110625|ID_74601488|hosA|_Transcriptional_regulator_HosA_[Tetrasphaera_MAG_AAU_0379_EsbW_18-Q3-R4-48_BAT]	.	TET0277_v1_30007|ID_74597245|hosA|_Transcriptional_regulator_HosA_[Tetrasphaera_MAG_AAU_0277_Ega_18-Q3-R5-49_MAXA]	TET0955_v1_50138|ID_75090150|hosA|_Transcriptional_regulator_HosA_[Tetrasphaera_MAG_AAU_0955_Ribe_18-Q3-R11-54_MA]	.
OG0002426	1	1	1	0	1	1	TET0054_v1_10418|ID_74584873|_3-demethylubiquinone-9_3-methyltransferase_[Tetrasphaera_MAG_AAU_0054_AalW_18-Q3-R10-53_BA]	TET0191_v1_90037|ID_74610902|_3-demethylubiquinone-9_3-methyltransferase_[Tetrasphaera_MAG_AAU_0191_Bjer_18-Q3-R1-45_BAT]	TET0379_v1_110624|ID_74601487|_3-demethylubiquinone-9_3-methyltransferase_[Tetrasphaera_MAG_AAU_0379_EsbW_18-Q3-R4-48_BAT]	.	TET0277_v1_30006|ID_74597244|_3-demethylubiquinone-9_3-methyltransferase_[Tetrasphaera_MAG_AAU_0277_Ega_18-Q3-R5-49_MAXA]	TET0955_v1_50139|ID_75090151|_3-demethylubiquinone-9_3-methyltransferase_[Tetrasphaera_MAG_AAU_0955_Ribe_18-Q3-R11-54_MA]	.
OG0002427	1	1	1	0	1	1	TET0054_v1_10419|ID_74584874|_putative_EtfAB_quinone_oxidoreductase_[Tetrasphaera_MAG_AAU_0054_AalW_18-Q3-R10-53_BA]	TET0191_v1_90038|ID_74610903|_putative_EtfAB_quinone_oxidoreductase_[Tetrasphaera_MAG_AAU_0191_Bjer_18-Q3-R1-45_BAT]	TET0379_v1_110623|ID_74601486|_putative_EtfAB_quinone_oxidoreductase_[Tetrasphaera_MAG_AAU_0379_EsbW_18-Q3-R4-48_BAT]	.	TET0277_v1_30005|ID_74597243|_putative_EtfAB_quinone_oxidoreductase_[Tetrasphaera_MAG_AAU_0277_Ega_18-Q3-R5-49_MAXA]	TET0955_v1_50140|ID_75090152|_putative_EtfAB_quinone_oxidoreductase_[Tetrasphaera_MAG_AAU_0955_Ribe_18-Q3-R11-54_MA]	.
OG0002428	1	1	1	0	1	1	TET0054_v1_10424|ID_74584879|_L-proline_glycine_betaine_binding_ABC_transporter_protein_ProX__TC_3.A.1.12.1__[Tetrasphaera_MAG_AAU_0054_AalW_18-Q3-R10-53_BA]	TET0191_v1_90043|ID_74610908|_L-proline_glycine_betaine_binding_ABC_transporter_protein_ProX__TC_3.A.1.12.1__[Tetrasphaera_MAG_AAU_0191_Bjer_18-Q3-R1-45_BAT]	TET0379_v1_110618|ID_74601481|_L-proline_glycine_betaine_binding_ABC_transporter_protein_ProX__TC_3.A.1.12.1__[Tetrasphaera_MAG_AAU_0379_EsbW_18-Q3-R4-48_BAT]	.	TET0277_v1_30004|ID_74597242|_L-proline_glycine_betaine_binding_ABC_transporter_protein_ProX__TC_3.A.1.12.1__[Tetrasphaera_MAG_AAU_0277_Ega_18-Q3-R5-49_MAXA]	TET0955_v1_50141|ID_75090153|_L-proline_glycine_betaine_binding_ABC_transporter_protein_ProX__TC_3.A.1.12.1__[Tetrasphaera_MAG_AAU_0955_Ribe_18-Q3-R11-54_MA]	.
OG0002429	1	1	1	0	1	1	TET0054_v1_10425|ID_74584880|_Glycine_betaine_ABC_transport_system_permease_protein_[Tetrasphaera_MAG_AAU_0054_AalW_18-Q3-R10-53_BA]	TET0191_v1_90044|ID_74610909|_Glycine_betaine_ABC_transport_system_permease_protein_[Tetrasphaera_MAG_AAU_0191_Bjer_18-Q3-R1-45_BAT]	TET0379_v1_110615|ID_74601478|_Glycine_betaine_ABC_transport_system_permease_protein_[Tetrasphaera_MAG_AAU_0379_EsbW_18-Q3-R4-48_BAT]	.	TET0277_v1_30003|ID_74597241|_Glycine_betaine_ABC_transport_system_permease_protein_[Tetrasphaera_MAG_AAU_0277_Ega_18-Q3-R5-49_MAXA]	TET0955_v1_50142|ID_75090154|_Glycine_betaine_ABC_transport_system_permease_protein_[Tetrasphaera_MAG_AAU_0955_Ribe_18-Q3-R11-54_MA]	.
OG0002430	1	1	1	0	1	1	TET0054_v1_10427|ID_74584882|osmV|_Osmoprotectant_import_ATP-binding_protein_OsmV_[Tetrasphaera_MAG_AAU_0054_AalW_18-Q3-R10-53_BA]	TET0191_v1_90046|ID_74610911|osmV|_Osmoprotectant_import_ATP-binding_protein_OsmV_[Tetrasphaera_MAG_AAU_0191_Bjer_18-Q3-R1-45_BAT]	TET0379_v1_110614|ID_74601477|opuBA|_choline_ABC_transporter__ATP-binding_protein__[Tetrasphaera_MAG_AAU_0379_EsbW_18-Q3-R4-48_BAT]	.	TET0277_v1_30001|ID_74597239|_protein_of_unknown_function_[Tetrasphaera_MAG_AAU_0277_Ega_18-Q3-R5-49_MAXA]	TET0955_v1_50143|ID_75090155|_choline_ABC_transporter__ATP-binding_protein___modular_protein__[Tetrasphaera_MAG_AAU_0955_Ribe_18-Q3-R11-54_MA]	.
OG0002431	1	1	1	0	1	1	TET0054_v1_10458|ID_74584913|glxK|_fragment_of_D-glycerate_kinase__part_2__[Tetrasphaera_MAG_AAU_0054_AalW_18-Q3-R10-53_BA]	TET0191_v1_90067|ID_74610932|glxK|_Glycerate_kinase_[Tetrasphaera_MAG_AAU_0191_Bjer_18-Q3-R1-45_BAT]	TET0379_v1_110584|ID_74601447|glxK|_Glycerate_kinase_[Tetrasphaera_MAG_AAU_0379_EsbW_18-Q3-R4-48_BAT]	.	TET0277_v1_50003|ID_74598329|glxK|_Glycerate_kinase_[Tetrasphaera_MAG_AAU_0277_Ega_18-Q3-R5-49_MAXA]	TET0955_v1_50178|ID_75090190|glxK|_Glycerate_kinase_[Tetrasphaera_MAG_AAU_0955_Ribe_18-Q3-R11-54_MA]	.
OG0002432	1	1	1	0	1	1	TET0054_v1_10460|ID_74584915|arcC|_Carbamate_kinase_[Tetrasphaera_MAG_AAU_0054_AalW_18-Q3-R10-53_BA]	TET0191_v1_90068|ID_74610933|arcC|_Carbamate_kinase_[Tetrasphaera_MAG_AAU_0191_Bjer_18-Q3-R1-45_BAT]	TET0379_v1_110583|ID_74601446|arcC|_Carbamate_kinase_[Tetrasphaera_MAG_AAU_0379_EsbW_18-Q3-R4-48_BAT]	.	TET0277_v1_50004|ID_74598330|arcC|_Carbamate_kinase_[Tetrasphaera_MAG_AAU_0277_Ega_18-Q3-R5-49_MAXA]	TET0955_v1_50179|ID_75090191|arcC|_Carbamate_kinase_[Tetrasphaera_MAG_AAU_0955_Ribe_18-Q3-R11-54_MA]	.
OG0002433	1	1	1	0	1	1	TET0054_v1_10461|ID_74584916|_Putative_aminotransferase_[Tetrasphaera_MAG_AAU_0054_AalW_18-Q3-R10-53_BA]	TET0191_v1_90069|ID_74610934|_Putative_aminotransferase_[Tetrasphaera_MAG_AAU_0191_Bjer_18-Q3-R1-45_BAT]	TET0379_v1_110582|ID_74601445|_Putative_aminotransferase_[Tetrasphaera_MAG_AAU_0379_EsbW_18-Q3-R4-48_BAT]	.	TET0277_v1_50005|ID_74598331|_Putative_aminotransferase_[Tetrasphaera_MAG_AAU_0277_Ega_18-Q3-R5-49_MAXA]	TET0955_v1_50180|ID_75090192|_Putative_aminotransferase_[Tetrasphaera_MAG_AAU_0955_Ribe_18-Q3-R11-54_MA]	.
OG0002434	1	1	1	0	1	1	TET0054_v1_10462|ID_74584917|gyaR|_Glyoxylate_reductase_[Tetrasphaera_MAG_AAU_0054_AalW_18-Q3-R10-53_BA]	TET0191_v1_90070|ID_74610935|gyaR|_Glyoxylate_reductase_[Tetrasphaera_MAG_AAU_0191_Bjer_18-Q3-R1-45_BAT]	TET0379_v1_110581|ID_74601444|gyaR|_Glyoxylate_reductase_[Tetrasphaera_MAG_AAU_0379_EsbW_18-Q3-R4-48_BAT]	.	TET0277_v1_50006|ID_74598332|gyaR|_Glyoxylate_reductase_[Tetrasphaera_MAG_AAU_0277_Ega_18-Q3-R5-49_MAXA]	TET0955_v1_50181|ID_75090193|gyaR|_Glyoxylate_reductase_[Tetrasphaera_MAG_AAU_0955_Ribe_18-Q3-R11-54_MA]	.
OG0002435	1	1	1	0	1	1	TET0054_v1_10465|ID_74584920|rtcB|_RNA-splicing_ligase_RtcB_[Tetrasphaera_MAG_AAU_0054_AalW_18-Q3-R10-53_BA]	TET0191_v1_90073|ID_74610938|rtcB|_RNA-splicing_ligase_RtcB_[Tetrasphaera_MAG_AAU_0191_Bjer_18-Q3-R1-45_BAT]	TET0379_v1_110578|ID_74601441|rtcB|_RNA-splicing_ligase_RtcB_[Tetrasphaera_MAG_AAU_0379_EsbW_18-Q3-R4-48_BAT]	.	TET0277_v1_50007|ID_74598333|rtcB|_RNA-splicing_ligase_RtcB_[Tetrasphaera_MAG_AAU_0277_Ega_18-Q3-R5-49_MAXA]	TET0955_v1_50182|ID_75090194|rtcB|_fragment_of_conserved_hypothetical_protein__part_1__[Tetrasphaera_MAG_AAU_0955_Ribe_18-Q3-R11-54_MA]	.
OG0002436	1	1	1	0	1	1	TET0054_v1_10466|ID_74584921|_putative_3-methylmercaptopropionyl-CoA_dehydrogenase_[Tetrasphaera_MAG_AAU_0054_AalW_18-Q3-R10-53_BA]	TET0191_v1_90077|ID_74610942|_Butyryl-CoA_dehydrogenase_[Tetrasphaera_MAG_AAU_0191_Bjer_18-Q3-R1-45_BAT]	TET0379_v1_110576|ID_74601439|_Butyryl-CoA_dehydrogenase_[Tetrasphaera_MAG_AAU_0379_EsbW_18-Q3-R4-48_BAT]	.	TET0277_v1_50009|ID_74598335|_Butyryl-CoA_dehydrogenase_[Tetrasphaera_MAG_AAU_0277_Ega_18-Q3-R5-49_MAXA]	TET0955_v1_50185|ID_75090197|_Butyryl-CoA_dehydrogenase_[Tetrasphaera_MAG_AAU_0955_Ribe_18-Q3-R11-54_MA]	.
OG0002437	1	1	1	0	1	1	TET0054_v1_10469|ID_74584924|_Homeodomain-like_domain-containing_protein_[Tetrasphaera_MAG_AAU_0054_AalW_18-Q3-R10-53_BA]	TET0191_v1_90080|ID_74610945|_Homeodomain-like_domain-containing_protein_[Tetrasphaera_MAG_AAU_0191_Bjer_18-Q3-R1-45_BAT]	TET0379_v1_110566|ID_74601429|_Homeodomain-like_domain-containing_protein_[Tetrasphaera_MAG_AAU_0379_EsbW_18-Q3-R4-48_BAT]	.	TET0277_v1_50010|ID_74598336|_Homeodomain-like_domain-containing_protein_[Tetrasphaera_MAG_AAU_0277_Ega_18-Q3-R5-49_MAXA]	TET0955_v1_50186|ID_75090198|_Homeodomain-like_domain-containing_protein_[Tetrasphaera_MAG_AAU_0955_Ribe_18-Q3-R11-54_MA]	.
OG0002438	1	1	1	0	1	1	TET0054_v1_10470|ID_74584925|_Acyl_transf_3_domain-containing_protein_[Tetrasphaera_MAG_AAU_0054_AalW_18-Q3-R10-53_BA]	TET0191_v1_90081|ID_74610946|_Acyl_transf_3_domain-containing_protein_[Tetrasphaera_MAG_AAU_0191_Bjer_18-Q3-R1-45_BAT]	TET0379_v1_110564|ID_74601427|_Acyl_transf_3_domain-containing_protein_[Tetrasphaera_MAG_AAU_0379_EsbW_18-Q3-R4-48_BAT]	.	TET0277_v1_50011|ID_74598337|_Acyl_transf_3_domain-containing_protein_[Tetrasphaera_MAG_AAU_0277_Ega_18-Q3-R5-49_MAXA]	TET0955_v1_50187|ID_75090199|_Acyl_transf_3_domain-containing_protein_[Tetrasphaera_MAG_AAU_0955_Ribe_18-Q3-R11-54_MA]	.
OG0002439	1	1	1	0	1	1	TET0054_v1_10471|ID_74584926|_2-oxoglutaramate_amidase_[Tetrasphaera_MAG_AAU_0054_AalW_18-Q3-R10-53_BA]	TET0191_v1_90082|ID_74610947|_2-oxoglutaramate_amidase_[Tetrasphaera_MAG_AAU_0191_Bjer_18-Q3-R1-45_BAT]	TET0379_v1_110563|ID_74601426|_2-oxoglutaramate_amidase_[Tetrasphaera_MAG_AAU_0379_EsbW_18-Q3-R4-48_BAT]	.	TET0277_v1_50013|ID_74598339|_2-oxoglutaramate_amidase_[Tetrasphaera_MAG_AAU_0277_Ega_18-Q3-R5-49_MAXA]	TET0955_v1_50189|ID_75090201|_2-oxoglutaramate_amidase_[Tetrasphaera_MAG_AAU_0955_Ribe_18-Q3-R11-54_MA]	.
OG0002440	1	1	1	0	1	1	TET0054_v1_10472|ID_74584927|_conserved_membrane_protein_of_unknown_function_[Tetrasphaera_MAG_AAU_0054_AalW_18-Q3-R10-53_BA]	TET0191_v1_90083|ID_74610948|_conserved_membrane_protein_of_unknown_function_[Tetrasphaera_MAG_AAU_0191_Bjer_18-Q3-R1-45_BAT]	TET0379_v1_110562|ID_74601425|_conserved_membrane_protein_of_unknown_function_[Tetrasphaera_MAG_AAU_0379_EsbW_18-Q3-R4-48_BAT]	.	TET0277_v1_50014|ID_74598340|_conserved_membrane_protein_of_unknown_function_[Tetrasphaera_MAG_AAU_0277_Ega_18-Q3-R5-49_MAXA]	TET0955_v1_50190|ID_75090202|_conserved_membrane_protein_of_unknown_function_[Tetrasphaera_MAG_AAU_0955_Ribe_18-Q3-R11-54_MA]	.
OG0002441	1	1	1	0	1	1	TET0054_v1_10474|ID_74584929|_MarR_family_transcriptional_regulator_[Tetrasphaera_MAG_AAU_0054_AalW_18-Q3-R10-53_BA]	TET0191_v1_90085|ID_74610950|_MarR_family_transcriptional_regulator_[Tetrasphaera_MAG_AAU_0191_Bjer_18-Q3-R1-45_BAT]	TET0379_v1_110545|ID_74601408|_MarR_family_transcriptional_regulator_[Tetrasphaera_MAG_AAU_0379_EsbW_18-Q3-R4-48_BAT]	.	TET0277_v1_50015|ID_74598341|_MarR_family_transcriptional_regulator_[Tetrasphaera_MAG_AAU_0277_Ega_18-Q3-R5-49_MAXA]	TET0955_v1_50191|ID_75090203|_MarR_family_transcriptional_regulator_[Tetrasphaera_MAG_AAU_0955_Ribe_18-Q3-R11-54_MA]	.
OG0002442	1	1	1	0	1	1	TET0054_v1_10475|ID_74584930|_DHA2_family_efflux_MFS_transporter_permease_subunit_[Tetrasphaera_MAG_AAU_0054_AalW_18-Q3-R10-53_BA]	TET0191_v1_90086|ID_74610951|_DHA2_family_efflux_MFS_transporter_permease_subunit_[Tetrasphaera_MAG_AAU_0191_Bjer_18-Q3-R1-45_BAT]	TET0379_v1_110544|ID_74601407|_DHA2_family_efflux_MFS_transporter_permease_subunit_[Tetrasphaera_MAG_AAU_0379_EsbW_18-Q3-R4-48_BAT]	.	TET0277_v1_50016|ID_74598342|_DHA2_family_efflux_MFS_transporter_permease_subunit_[Tetrasphaera_MAG_AAU_0277_Ega_18-Q3-R5-49_MAXA]	TET0955_v1_50192|ID_75090204|_DHA2_family_efflux_MFS_transporter_permease_subunit_[Tetrasphaera_MAG_AAU_0955_Ribe_18-Q3-R11-54_MA]	.
OG0002443	1	1	1	0	1	1	TET0054_v1_10477|ID_74584932|pdhC|_Dihydrolipoyllysine-residue_acetyltransferase_component_of_pyruvate_dehydrogenase_complex_[Tetrasphaera_MAG_AAU_0054_AalW_18-Q3-R10-53_BA]	TET0191_v1_90087|ID_74610952|pdhC|_Dihydrolipoyllysine-residue_acetyltransferase_component_of_pyruvate_dehydrogenase_complex_[Tetrasphaera_MAG_AAU_0191_Bjer_18-Q3-R1-45_BAT]	TET0379_v1_110542|ID_74601405|_putative_Dihydrolipoyllysine-residue_succinyltransferase_[Tetrasphaera_MAG_AAU_0379_EsbW_18-Q3-R4-48_BAT]	.	TET0277_v1_50018|ID_74598344|pdhC|_Dihydrolipoyllysine-residue_acetyltransferase_component_of_pyruvate_dehydrogenase_complex_[Tetrasphaera_MAG_AAU_0277_Ega_18-Q3-R5-49_MAXA]	TET0955_v1_50194|ID_75090206|pdhC|_Dihydrolipoyllysine-residue_acetyltransferase_component_of_pyruvate_dehydrogenase_complex_[Tetrasphaera_MAG_AAU_0955_Ribe_18-Q3-R11-54_MA]	.
OG0002444	1	1	1	0	1	1	TET0054_v1_10478|ID_74584933|pdhB|_pyruvate_dehydrogenase__E1_beta_subunit__[Tetrasphaera_MAG_AAU_0054_AalW_18-Q3-R10-53_BA]	TET0191_v1_90088|ID_74610953|pdhB|_pyruvate_dehydrogenase__E1_beta_subunit__[Tetrasphaera_MAG_AAU_0191_Bjer_18-Q3-R1-45_BAT]	TET0379_v1_110540|ID_74601403|pdhB|_pyruvate_dehydrogenase__E1_beta_subunit__[Tetrasphaera_MAG_AAU_0379_EsbW_18-Q3-R4-48_BAT]	.	TET0277_v1_50019|ID_74598345|pdhB|_pyruvate_dehydrogenase__E1_beta_subunit__[Tetrasphaera_MAG_AAU_0277_Ega_18-Q3-R5-49_MAXA]	TET0955_v1_50195|ID_75090207|pdhB|_pyruvate_dehydrogenase__E1_beta_subunit__[Tetrasphaera_MAG_AAU_0955_Ribe_18-Q3-R11-54_MA]	.
OG0002445	1	1	1	0	1	1	TET0054_v1_10479|ID_74584934|bkdA|_3-methyl-2-oxobutanoate_dehydrogenase_subunit_alpha_[Tetrasphaera_MAG_AAU_0054_AalW_18-Q3-R10-53_BA]	TET0191_v1_90089|ID_74610954|_Pyruvate_dehydrogenase_E1_component_alpha_subunit_[Tetrasphaera_MAG_AAU_0191_Bjer_18-Q3-R1-45_BAT]	TET0379_v1_110539|ID_74601402|bkdA|_3-methyl-2-oxobutanoate_dehydrogenase_subunit_alpha_[Tetrasphaera_MAG_AAU_0379_EsbW_18-Q3-R4-48_BAT]	.	TET0277_v1_50020|ID_74598346|bkdA|_3-methyl-2-oxobutanoate_dehydrogenase_subunit_alpha_[Tetrasphaera_MAG_AAU_0277_Ega_18-Q3-R5-49_MAXA]	TET0955_v1_50196|ID_75090208|bkdA|_3-methyl-2-oxobutanoate_dehydrogenase_subunit_alpha_[Tetrasphaera_MAG_AAU_0955_Ribe_18-Q3-R11-54_MA]	.
OG0002446	1	1	1	0	1	1	TET0054_v1_10481|ID_74584936|pat|_Putative_phenylalanine_aminotransferase_[Tetrasphaera_MAG_AAU_0054_AalW_18-Q3-R10-53_BA]	TET0191_v1_90090|ID_74610955|pat|_Putative_phenylalanine_aminotransferase_[Tetrasphaera_MAG_AAU_0191_Bjer_18-Q3-R1-45_BAT]	TET0379_v1_110537|ID_74601400|pat|_Putative_phenylalanine_aminotransferase_[Tetrasphaera_MAG_AAU_0379_EsbW_18-Q3-R4-48_BAT]	.	TET0277_v1_50022|ID_74598348|pat|_Putative_phenylalanine_aminotransferase_[Tetrasphaera_MAG_AAU_0277_Ega_18-Q3-R5-49_MAXA]	TET0955_v1_50198|ID_75090210|pat|_Putative_phenylalanine_aminotransferase_[Tetrasphaera_MAG_AAU_0955_Ribe_18-Q3-R11-54_MA]	.
OG0002447	1	1	1	0	1	1	TET0054_v1_10482|ID_74584937|_conserved_membrane_protein_of_unknown_function_[Tetrasphaera_MAG_AAU_0054_AalW_18-Q3-R10-53_BA]	TET0191_v1_90091|ID_74610956|_conserved_membrane_protein_of_unknown_function_[Tetrasphaera_MAG_AAU_0191_Bjer_18-Q3-R1-45_BAT]	TET0379_v1_110536|ID_74601399|_conserved_membrane_protein_of_unknown_function_[Tetrasphaera_MAG_AAU_0379_EsbW_18-Q3-R4-48_BAT]	.	TET0277_v1_50021|ID_74598347|_conserved_membrane_protein_of_unknown_function_[Tetrasphaera_MAG_AAU_0277_Ega_18-Q3-R5-49_MAXA]	TET0955_v1_50197|ID_75090209|_conserved_membrane_protein_of_unknown_function_[Tetrasphaera_MAG_AAU_0955_Ribe_18-Q3-R11-54_MA]	.
OG0002448	1	1	1	0	1	1	TET0054_v1_10483|ID_74584938|rocA|_1-pyrroline-5-carboxylate_dehydrogenase_1_[Tetrasphaera_MAG_AAU_0054_AalW_18-Q3-R10-53_BA]	TET0191_v1_90092|ID_74610957|rocA|_1-pyrroline-5-carboxylate_dehydrogenase_1_[Tetrasphaera_MAG_AAU_0191_Bjer_18-Q3-R1-45_BAT]	TET0379_v1_110535|ID_74601398|rocA|_1-pyrroline-5-carboxylate_dehydrogenase_1_[Tetrasphaera_MAG_AAU_0379_EsbW_18-Q3-R4-48_BAT]	.	TET0277_v1_50023|ID_74598349|rocA|_1-pyrroline-5-carboxylate_dehydrogenase_1_[Tetrasphaera_MAG_AAU_0277_Ega_18-Q3-R5-49_MAXA]	TET0955_v1_50199|ID_75090211|rocA|_1-pyrroline-5-carboxylate_dehydrogenase_1_[Tetrasphaera_MAG_AAU_0955_Ribe_18-Q3-R11-54_MA]	.
OG0002449	1	1	1	0	1	1	TET0054_v1_10484|ID_74584939|_3-hydroxybutyryl-CoA_dehydrogenase_[Tetrasphaera_MAG_AAU_0054_AalW_18-Q3-R10-53_BA]	TET0191_v1_90093|ID_74610958|_3-hydroxybutyryl-CoA_dehydrogenase_[Tetrasphaera_MAG_AAU_0191_Bjer_18-Q3-R1-45_BAT]	TET0379_v1_110534|ID_74601397|_3-hydroxybutyryl-CoA_dehydrogenase_[Tetrasphaera_MAG_AAU_0379_EsbW_18-Q3-R4-48_BAT]	.	TET0277_v1_50025|ID_74598351|_putative_3-hydroxybutyryl-CoA_dehydrogenase_[Tetrasphaera_MAG_AAU_0277_Ega_18-Q3-R5-49_MAXA]	TET0955_v1_50200|ID_75090212|_3-hydroxybutyryl-CoA_dehydrogenase_[Tetrasphaera_MAG_AAU_0955_Ribe_18-Q3-R11-54_MA]	.
OG0002450	1	1	1	0	1	1	TET0054_v1_10485|ID_74584940|_protein_of_unknown_function_[Tetrasphaera_MAG_AAU_0054_AalW_18-Q3-R10-53_BA]	TET0191_v1_90094|ID_74610959|_protein_of_unknown_function_[Tetrasphaera_MAG_AAU_0191_Bjer_18-Q3-R1-45_BAT]	TET0379_v1_110533|ID_74601396|_protein_of_unknown_function_[Tetrasphaera_MAG_AAU_0379_EsbW_18-Q3-R4-48_BAT]	.	TET0277_v1_50026|ID_74598352|_Acyl-CoA_thioesterase_[Tetrasphaera_MAG_AAU_0277_Ega_18-Q3-R5-49_MAXA]	TET0955_v1_50201|ID_75090213|_Acyl-CoA_thioesterase_[Tetrasphaera_MAG_AAU_0955_Ribe_18-Q3-R11-54_MA]	.
OG0002451	1	1	1	0	1	1	TET0054_v1_10486|ID_74584941|_Putative_peptidoglycan_binding_domain_protein_[Tetrasphaera_MAG_AAU_0054_AalW_18-Q3-R10-53_BA]	TET0191_v1_90095|ID_74610960|_Putative_peptidoglycan_binding_domain_protein_[Tetrasphaera_MAG_AAU_0191_Bjer_18-Q3-R1-45_BAT]	TET0379_v1_110532|ID_74601395|_Putative_peptidoglycan_binding_domain_protein_[Tetrasphaera_MAG_AAU_0379_EsbW_18-Q3-R4-48_BAT]	.	TET0277_v1_50027|ID_74598353|_Putative_peptidoglycan_binding_domain_protein_[Tetrasphaera_MAG_AAU_0277_Ega_18-Q3-R5-49_MAXA]	TET0955_v1_50202|ID_75090214|_Putative_peptidoglycan_binding_domain_protein_[Tetrasphaera_MAG_AAU_0955_Ribe_18-Q3-R11-54_MA]	.
OG0002452	1	1	1	0	1	1	TET0054_v1_10493|ID_74584948|vapB|_Antitoxin_VapB2_[Tetrasphaera_MAG_AAU_0054_AalW_18-Q3-R10-53_BA]	TET0191_v1_90105|ID_74610970|vapB|_Antitoxin_VapB2_[Tetrasphaera_MAG_AAU_0191_Bjer_18-Q3-R1-45_BAT]	TET0379_v1_110525|ID_74601388|vapB|_Antitoxin_VapB2_[Tetrasphaera_MAG_AAU_0379_EsbW_18-Q3-R4-48_BAT]	.	TET0277_v1_50040|ID_74598366|vapB|_Antitoxin_VapB2_[Tetrasphaera_MAG_AAU_0277_Ega_18-Q3-R5-49_MAXA]	TET0955_v1_50212|ID_75090224|vapB|_Antitoxin_VapB2_[Tetrasphaera_MAG_AAU_0955_Ribe_18-Q3-R11-54_MA]	.
OG0002453	1	1	1	0	1	1	TET0054_v1_10495|ID_74584950|galE|_UDP-glucose_4-epimerase_[Tetrasphaera_MAG_AAU_0054_AalW_18-Q3-R10-53_BA]	TET0191_v1_90107|ID_74610972|galE|_UDP-glucose_4-epimerase_[Tetrasphaera_MAG_AAU_0191_Bjer_18-Q3-R1-45_BAT]	TET0379_v1_110523|ID_74601386|galE|_UDP-glucose_4-epimerase_[Tetrasphaera_MAG_AAU_0379_EsbW_18-Q3-R4-48_BAT]	.	TET0277_v1_50043|ID_74598369|galE|_UDP-glucose_4-epimerase_[Tetrasphaera_MAG_AAU_0277_Ega_18-Q3-R5-49_MAXA]	TET0955_v1_50215|ID_75090227|galE|_fragment_of_UDP-glucose_4-epimerase__part_2__[Tetrasphaera_MAG_AAU_0955_Ribe_18-Q3-R11-54_MA]	.
OG0002454	1	1	1	0	1	1	TET0054_v1_10500|ID_74584955|_Helix-turn-helix_domain_protein_[Tetrasphaera_MAG_AAU_0054_AalW_18-Q3-R10-53_BA]	TET0191_v1_90108|ID_74610973|_Helix-turn-helix_domain_protein_[Tetrasphaera_MAG_AAU_0191_Bjer_18-Q3-R1-45_BAT]	TET0379_v1_110517|ID_74601380|_Helix-turn-helix_domain_protein_[Tetrasphaera_MAG_AAU_0379_EsbW_18-Q3-R4-48_BAT]	.	TET0277_v1_50051|ID_74598377|_Helix-turn-helix_domain_protein_[Tetrasphaera_MAG_AAU_0277_Ega_18-Q3-R5-49_MAXA]	TET0955_v1_50223|ID_75090235|_Helix-turn-helix_domain_protein_[Tetrasphaera_MAG_AAU_0955_Ribe_18-Q3-R11-54_MA]	.
OG0002455	1	1	1	0	1	1	TET0054_v1_10501|ID_74584956|_conserved_membrane_protein_of_unknown_function_[Tetrasphaera_MAG_AAU_0054_AalW_18-Q3-R10-53_BA]	TET0191_v1_90110|ID_74610975|_conserved_membrane_protein_of_unknown_function_[Tetrasphaera_MAG_AAU_0191_Bjer_18-Q3-R1-45_BAT]	TET0379_v1_110518|ID_74601381|_conserved_membrane_protein_of_unknown_function_[Tetrasphaera_MAG_AAU_0379_EsbW_18-Q3-R4-48_BAT]	.	TET0277_v1_50052|ID_74598378|_conserved_membrane_protein_of_unknown_function_[Tetrasphaera_MAG_AAU_0277_Ega_18-Q3-R5-49_MAXA]	TET0955_v1_50224|ID_75090236|_conserved_membrane_protein_of_unknown_function_[Tetrasphaera_MAG_AAU_0955_Ribe_18-Q3-R11-54_MA]	.
OG0002456	1	1	1	0	1	1	TET0054_v1_10504|ID_74584959|_protein_of_unknown_function_[Tetrasphaera_MAG_AAU_0054_AalW_18-Q3-R10-53_BA]	TET0191_v1_90109|ID_74610974|ptpA|_Low_molecular_weight_protein-tyrosine-phosphatase_[Tetrasphaera_MAG_AAU_0191_Bjer_18-Q3-R1-45_BAT]	TET0379_v1_110516|ID_74601379|ptpA|_Low_molecular_weight_protein-tyrosine-phosphatase_[Tetrasphaera_MAG_AAU_0379_EsbW_18-Q3-R4-48_BAT]	.	TET0277_v1_50055|ID_74598381|_putative_Protein-tyrosine-phosphatase_[Tetrasphaera_MAG_AAU_0277_Ega_18-Q3-R5-49_MAXA]	TET0955_v1_50228|ID_75090240|ptpA|_Low_molecular_weight_protein-tyrosine-phosphatase_[Tetrasphaera_MAG_AAU_0955_Ribe_18-Q3-R11-54_MA]	.
OG0002457	1	1	1	0	1	1	TET0054_v1_10507|ID_74584962|purB|_Adenylosuccinate_lyase_[Tetrasphaera_MAG_AAU_0054_AalW_18-Q3-R10-53_BA]	TET0191_v1_90115|ID_74610980|purB|_Adenylosuccinate_lyase_[Tetrasphaera_MAG_AAU_0191_Bjer_18-Q3-R1-45_BAT]	TET0379_v1_110511|ID_74601374|purB|_Adenylosuccinate_lyase_[Tetrasphaera_MAG_AAU_0379_EsbW_18-Q3-R4-48_BAT]	.	TET0277_v1_50058|ID_74598384|purB|_Adenylosuccinate_lyase_[Tetrasphaera_MAG_AAU_0277_Ega_18-Q3-R5-49_MAXA]	TET0955_v1_50231|ID_75090243|purB|_Adenylosuccinate_lyase_[Tetrasphaera_MAG_AAU_0955_Ribe_18-Q3-R11-54_MA]	.
OG0002458	1	1	1	0	1	1	TET0054_v1_10511|ID_74584966|_Glyoxalase-like_domain-containing_protein_[Tetrasphaera_MAG_AAU_0054_AalW_18-Q3-R10-53_BA]	TET0191_v1_90119|ID_74610984|_VOC_family_protein_[Tetrasphaera_MAG_AAU_0191_Bjer_18-Q3-R1-45_BAT]	TET0379_v1_110507|ID_74601370|_VOC_family_protein_[Tetrasphaera_MAG_AAU_0379_EsbW_18-Q3-R4-48_BAT]	.	TET0277_v1_50059|ID_74598385|_Glyoxalase-like_domain-containing_protein_[Tetrasphaera_MAG_AAU_0277_Ega_18-Q3-R5-49_MAXA]	TET0955_v1_50232|ID_75090244|_Glyoxalase-like_domain-containing_protein_[Tetrasphaera_MAG_AAU_0955_Ribe_18-Q3-R11-54_MA]	.
OG0002459	1	1	1	0	1	1	TET0054_v1_10512|ID_74584967|rlmB|_23S_rRNA__Guanosine-2'-O-_-methyltransferase_RlmB_[Tetrasphaera_MAG_AAU_0054_AalW_18-Q3-R10-53_BA]	TET0191_v1_90120|ID_74610985|rlmB|_23S_rRNA__Guanosine-2'-O-_-methyltransferase_RlmB_[Tetrasphaera_MAG_AAU_0191_Bjer_18-Q3-R1-45_BAT]	TET0379_v1_110506|ID_74601369|rlmB|_23S_rRNA__Guanosine-2'-O-_-methyltransferase_RlmB_[Tetrasphaera_MAG_AAU_0379_EsbW_18-Q3-R4-48_BAT]	.	TET0277_v1_50060|ID_74598386|rlmB|_23S_rRNA__Guanosine-2'-O-_-methyltransferase_RlmB_[Tetrasphaera_MAG_AAU_0277_Ega_18-Q3-R5-49_MAXA]	TET0955_v1_50233|ID_75090245|rlmB|_23S_rRNA__Guanosine-2'-O-_-methyltransferase_RlmB_[Tetrasphaera_MAG_AAU_0955_Ribe_18-Q3-R11-54_MA]	.
OG0002460	1	1	1	0	1	1	TET0054_v1_10513|ID_74584968|ywpJ|_Putative_phosphatase_YwpJ_[Tetrasphaera_MAG_AAU_0054_AalW_18-Q3-R10-53_BA]	TET0191_v1_90121|ID_74610986|ywpJ|_Putative_phosphatase_YwpJ_[Tetrasphaera_MAG_AAU_0191_Bjer_18-Q3-R1-45_BAT]	TET0379_v1_110505|ID_74601368|ywpJ|_Putative_phosphatase_YwpJ_[Tetrasphaera_MAG_AAU_0379_EsbW_18-Q3-R4-48_BAT]	.	TET0277_v1_50061|ID_74598387|ywpJ|_Putative_phosphatase_YwpJ_[Tetrasphaera_MAG_AAU_0277_Ega_18-Q3-R5-49_MAXA]	TET0955_v1_50234|ID_75090246|ywpJ|_Putative_phosphatase_YwpJ_[Tetrasphaera_MAG_AAU_0955_Ribe_18-Q3-R11-54_MA]	.
OG0002461	1	1	1	0	1	1	TET0054_v1_10514|ID_74584969|serS|_Serine--tRNA_ligase_[Tetrasphaera_MAG_AAU_0054_AalW_18-Q3-R10-53_BA]	TET0191_v1_90122|ID_74610987|serS|_Serine--tRNA_ligase_[Tetrasphaera_MAG_AAU_0191_Bjer_18-Q3-R1-45_BAT]	TET0379_v1_110504|ID_74601367|serS|_Serine--tRNA_ligase_[Tetrasphaera_MAG_AAU_0379_EsbW_18-Q3-R4-48_BAT]	.	TET0277_v1_50062|ID_74598388|serS|_Serine--tRNA_ligase_[Tetrasphaera_MAG_AAU_0277_Ega_18-Q3-R5-49_MAXA]	TET0955_v1_50235|ID_75090247|serS|_Serine--tRNA_ligase_[Tetrasphaera_MAG_AAU_0955_Ribe_18-Q3-R11-54_MA]	.
OG0002462	1	1	1	0	1	1	TET0054_v1_10515|ID_74584970|_DinB_superfamily_protein_[Tetrasphaera_MAG_AAU_0054_AalW_18-Q3-R10-53_BA]	TET0191_v1_90123|ID_74610988|_DinB_superfamily_protein_[Tetrasphaera_MAG_AAU_0191_Bjer_18-Q3-R1-45_BAT]	TET0379_v1_110503|ID_74601366|_DinB_superfamily_protein_[Tetrasphaera_MAG_AAU_0379_EsbW_18-Q3-R4-48_BAT]	.	TET0277_v1_50063|ID_74598389|_DinB_superfamily_protein_[Tetrasphaera_MAG_AAU_0277_Ega_18-Q3-R5-49_MAXA]	TET0955_v1_50236|ID_75090248|_DinB_superfamily_protein_[Tetrasphaera_MAG_AAU_0955_Ribe_18-Q3-R11-54_MA]	.
OG0002463	1	1	1	0	1	1	TET0054_v1_10516|ID_74584971|dagK|_Diacylglycerol_kinase_[Tetrasphaera_MAG_AAU_0054_AalW_18-Q3-R10-53_BA]	TET0191_v1_90124|ID_74610989|dagK|_Diacylglycerol_kinase_[Tetrasphaera_MAG_AAU_0191_Bjer_18-Q3-R1-45_BAT]	TET0379_v1_110502|ID_74601365|dagK|_Diacylglycerol_kinase_[Tetrasphaera_MAG_AAU_0379_EsbW_18-Q3-R4-48_BAT]	.	TET0277_v1_50064|ID_74598390|dagK|_Diacylglycerol_kinase_[Tetrasphaera_MAG_AAU_0277_Ega_18-Q3-R5-49_MAXA]	TET0955_v1_50237|ID_75090249|dagK|_Diacylglycerol_kinase_[Tetrasphaera_MAG_AAU_0955_Ribe_18-Q3-R11-54_MA]	.
OG0002464	1	1	1	0	1	1	TET0054_v1_10517|ID_74584972|_Ferrous_iron_transport_permease_EfeU_[Tetrasphaera_MAG_AAU_0054_AalW_18-Q3-R10-53_BA]	TET0191_v1_90125|ID_74610990|_Ferrous_iron_transport_permease_EfeU_[Tetrasphaera_MAG_AAU_0191_Bjer_18-Q3-R1-45_BAT]	TET0379_v1_110501|ID_74601364|_Ferrous_iron_transport_permease_EfeU_[Tetrasphaera_MAG_AAU_0379_EsbW_18-Q3-R4-48_BAT]	.	TET0277_v1_50065|ID_74598391|_Ferrous_iron_transport_permease_EfeU_[Tetrasphaera_MAG_AAU_0277_Ega_18-Q3-R5-49_MAXA]	TET0955_v1_50238|ID_75090250|_Ferrous_iron_transport_permease_EfeU_[Tetrasphaera_MAG_AAU_0955_Ribe_18-Q3-R11-54_MA]	.
OG0002465	1	1	1	0	1	1	TET0054_v1_10519|ID_74584974|pheA|_Prephenate_dehydratase_[Tetrasphaera_MAG_AAU_0054_AalW_18-Q3-R10-53_BA]	TET0191_v1_90127|ID_74610992|pheA|_Prephenate_dehydratase_[Tetrasphaera_MAG_AAU_0191_Bjer_18-Q3-R1-45_BAT]	TET0379_v1_110500|ID_74601363|pheA|_Prephenate_dehydratase_[Tetrasphaera_MAG_AAU_0379_EsbW_18-Q3-R4-48_BAT]	.	TET0277_v1_50067|ID_74598393|pheA|_Prephenate_dehydratase_[Tetrasphaera_MAG_AAU_0277_Ega_18-Q3-R5-49_MAXA]	TET0955_v1_50239|ID_75090251|pheA|_Prephenate_dehydratase_[Tetrasphaera_MAG_AAU_0955_Ribe_18-Q3-R11-54_MA]	.
OG0002466	1	1	1	0	1	1	TET0054_v1_10518|ID_74584973|_GDT1_family_protein_[Tetrasphaera_MAG_AAU_0054_AalW_18-Q3-R10-53_BA]	TET0191_v1_90126|ID_74610991|_GDT1_family_protein_[Tetrasphaera_MAG_AAU_0191_Bjer_18-Q3-R1-45_BAT]	TET0379_v1_110499|ID_74601362|_GDT1_family_protein_[Tetrasphaera_MAG_AAU_0379_EsbW_18-Q3-R4-48_BAT]	.	TET0277_v1_50066|ID_74598392|_GDT1_family_protein_[Tetrasphaera_MAG_AAU_0277_Ega_18-Q3-R5-49_MAXA]	TET0955_v1_50240|ID_75090252|_GDT1_family_protein_[Tetrasphaera_MAG_AAU_0955_Ribe_18-Q3-R11-54_MA]	.
OG0002467	1	1	1	0	1	1	TET0054_v1_10520|ID_74584975|_conserved_protein_of_unknown_function_[Tetrasphaera_MAG_AAU_0054_AalW_18-Q3-R10-53_BA]	TET0191_v1_90128|ID_74610993|_conserved_protein_of_unknown_function_[Tetrasphaera_MAG_AAU_0191_Bjer_18-Q3-R1-45_BAT]	TET0379_v1_110498|ID_74601361|_conserved_protein_of_unknown_function_[Tetrasphaera_MAG_AAU_0379_EsbW_18-Q3-R4-48_BAT]	.	TET0277_v1_50068|ID_74598394|_conserved_protein_of_unknown_function_[Tetrasphaera_MAG_AAU_0277_Ega_18-Q3-R5-49_MAXA]	TET0955_v1_50241|ID_75090253|_conserved_protein_of_unknown_function_[Tetrasphaera_MAG_AAU_0955_Ribe_18-Q3-R11-54_MA]	.
OG0002468	1	1	1	0	1	1	TET0054_v1_10564|ID_74585019|comR|_HTH-type_transcriptional_repressor_ComR_[Tetrasphaera_MAG_AAU_0054_AalW_18-Q3-R10-53_BA]	TET0191_v1_90172|ID_74611037|comR|_HTH-type_transcriptional_repressor_ComR_[Tetrasphaera_MAG_AAU_0191_Bjer_18-Q3-R1-45_BAT]	TET0379_v1_110441|ID_74601304|comR|_HTH-type_transcriptional_repressor_ComR_[Tetrasphaera_MAG_AAU_0379_EsbW_18-Q3-R4-48_BAT]	.	TET0277_v1_120025|ID_74599124|_protein_of_unknown_function_[Tetrasphaera_MAG_AAU_0277_Ega_18-Q3-R5-49_MAXA]	TET0955_v1_110028|ID_75090760|comR|_HTH-type_transcriptional_repressor_ComR_[Tetrasphaera_MAG_AAU_0955_Ribe_18-Q3-R11-54_MA]	.
OG0002469	1	1	1	0	1	1	TET0054_v1_10651|ID_74585106|_VOC_family_protein_[Tetrasphaera_MAG_AAU_0054_AalW_18-Q3-R10-53_BA]	TET0191_v1_90263|ID_74611128|_VOC_family_protein_[Tetrasphaera_MAG_AAU_0191_Bjer_18-Q3-R1-45_BAT]	TET0379_v1_110351|ID_74601214|_VOC_family_protein_[Tetrasphaera_MAG_AAU_0379_EsbW_18-Q3-R4-48_BAT]	.	TET0277_v1_10911|ID_74596300|_VOC_domain-containing_protein_[Tetrasphaera_MAG_AAU_0277_Ega_18-Q3-R5-49_MAXA]	TET0955_v1_110110|ID_75090842|_protein_of_unknown_function_[Tetrasphaera_MAG_AAU_0955_Ribe_18-Q3-R11-54_MA]	.
OG0002470	1	1	1	0	1	1	TET0054_v1_10681|ID_74585136|_RNA_polymerase_sigma-70_factor__ECF_subfamily__[Tetrasphaera_MAG_AAU_0054_AalW_18-Q3-R10-53_BA]	TET0191_v1_90294|ID_74611159|_RNA_polymerase_sigma-70_factor__ECF_subfamily__[Tetrasphaera_MAG_AAU_0191_Bjer_18-Q3-R1-45_BAT]	TET0379_v1_110313|ID_74601176|_RNA_polymerase_sigma-70_factor__ECF_subfamily__[Tetrasphaera_MAG_AAU_0379_EsbW_18-Q3-R4-48_BAT]	.	TET0277_v1_120048|ID_74599147|_Sigma-70_family_RNA_polymerase_sigma_factor_[Tetrasphaera_MAG_AAU_0277_Ega_18-Q3-R5-49_MAXA]	TET0955_v1_170024|ID_75091372|_Sigma-70_family_RNA_polymerase_sigma_factor_[Tetrasphaera_MAG_AAU_0955_Ribe_18-Q3-R11-54_MA]	.
OG0002471	1	1	1	0	1	1	TET0054_v1_10682|ID_74585137|_conserved_protein_of_unknown_function_[Tetrasphaera_MAG_AAU_0054_AalW_18-Q3-R10-53_BA]	TET0191_v1_90295|ID_74611160|_conserved_protein_of_unknown_function_[Tetrasphaera_MAG_AAU_0191_Bjer_18-Q3-R1-45_BAT]	TET0379_v1_110312|ID_74601175|_conserved_protein_of_unknown_function_[Tetrasphaera_MAG_AAU_0379_EsbW_18-Q3-R4-48_BAT]	.	TET0277_v1_120047|ID_74599146|_conserved_protein_of_unknown_function_[Tetrasphaera_MAG_AAU_0277_Ega_18-Q3-R5-49_MAXA]	TET0955_v1_170023|ID_75091371|_conserved_protein_of_unknown_function_[Tetrasphaera_MAG_AAU_0955_Ribe_18-Q3-R11-54_MA]	.
OG0002472	1	1	1	0	1	1	TET0054_v1_10683|ID_74585138|_N-acetyltransferase_[Tetrasphaera_MAG_AAU_0054_AalW_18-Q3-R10-53_BA]	TET0191_v1_90296|ID_74611161|_protein_of_unknown_function_[Tetrasphaera_MAG_AAU_0191_Bjer_18-Q3-R1-45_BAT]	TET0379_v1_110311|ID_74601174|_protein_of_unknown_function_[Tetrasphaera_MAG_AAU_0379_EsbW_18-Q3-R4-48_BAT]	.	TET0277_v1_120045|ID_74599144|_GCN5-related_N-acetyltransferase_[Tetrasphaera_MAG_AAU_0277_Ega_18-Q3-R5-49_MAXA]	TET0955_v1_170020|ID_75091368|_GCN5-related_N-acetyltransferase_[Tetrasphaera_MAG_AAU_0955_Ribe_18-Q3-R11-54_MA]	.
OG0002473	1	1	1	0	1	1	TET0054_v1_10689|ID_74585144|_conserved_membrane_protein_of_unknown_function_[Tetrasphaera_MAG_AAU_0054_AalW_18-Q3-R10-53_BA]	TET0191_v1_90300|ID_74611165|_conserved_membrane_protein_of_unknown_function_[Tetrasphaera_MAG_AAU_0191_Bjer_18-Q3-R1-45_BAT]	TET0379_v1_110308|ID_74601171|_conserved_membrane_protein_of_unknown_function_[Tetrasphaera_MAG_AAU_0379_EsbW_18-Q3-R4-48_BAT]	.	TET0277_v1_120034|ID_74599133|_conserved_membrane_protein_of_unknown_function_[Tetrasphaera_MAG_AAU_0277_Ega_18-Q3-R5-49_MAXA]	TET0955_v1_170010|ID_75091358|_conserved_membrane_protein_of_unknown_function_[Tetrasphaera_MAG_AAU_0955_Ribe_18-Q3-R11-54_MA]	.
OG0002474	1	1	1	0	1	1	TET0054_v1_10690|ID_74585145|_Sensor_histidine_kinase_[Tetrasphaera_MAG_AAU_0054_AalW_18-Q3-R10-53_BA]	TET0191_v1_90301|ID_74611166|_Sensor_histidine_kinase_[Tetrasphaera_MAG_AAU_0191_Bjer_18-Q3-R1-45_BAT]	TET0379_v1_110307|ID_74601170|_Sensor_histidine_kinase_[Tetrasphaera_MAG_AAU_0379_EsbW_18-Q3-R4-48_BAT]	.	TET0277_v1_120035|ID_74599134|_membrane_protein_of_unknown_function_[Tetrasphaera_MAG_AAU_0277_Ega_18-Q3-R5-49_MAXA]	TET0955_v1_170011|ID_75091359|_membrane_protein_of_unknown_function_[Tetrasphaera_MAG_AAU_0955_Ribe_18-Q3-R11-54_MA]	.
OG0002475	1	1	1	0	1	1	TET0054_v1_10691|ID_74585146|liaR|_Transcriptional_regulatory_protein_LiaR_[Tetrasphaera_MAG_AAU_0054_AalW_18-Q3-R10-53_BA]	TET0191_v1_90302|ID_74611167|liaR|_Transcriptional_regulatory_protein_LiaR_[Tetrasphaera_MAG_AAU_0191_Bjer_18-Q3-R1-45_BAT]	TET0379_v1_110306|ID_74601169|liaR|_Transcriptional_regulatory_protein_LiaR_[Tetrasphaera_MAG_AAU_0379_EsbW_18-Q3-R4-48_BAT]	.	TET0277_v1_120037|ID_74599136|liaR|_Transcriptional_regulatory_protein_LiaR_[Tetrasphaera_MAG_AAU_0277_Ega_18-Q3-R5-49_MAXA]	TET0955_v1_170013|ID_75091361|liaR|_Transcriptional_regulatory_protein_LiaR_[Tetrasphaera_MAG_AAU_0955_Ribe_18-Q3-R11-54_MA]	.
OG0002476	1	1	1	0	1	1	TET0054_v1_10695|ID_74585150|_DNA-binding_protein_[Tetrasphaera_MAG_AAU_0054_AalW_18-Q3-R10-53_BA]	TET0191_v1_90308|ID_74611173|_DNA-binding_protein_[Tetrasphaera_MAG_AAU_0191_Bjer_18-Q3-R1-45_BAT]	TET0379_v1_110300|ID_74601163|_DNA-binding_protein_[Tetrasphaera_MAG_AAU_0379_EsbW_18-Q3-R4-48_BAT]	.	TET0277_v1_120029|ID_74599128|_DNA-binding_protein_[Tetrasphaera_MAG_AAU_0277_Ega_18-Q3-R5-49_MAXA]	TET0955_v1_170005|ID_75091353|_DNA-binding_protein_[Tetrasphaera_MAG_AAU_0955_Ribe_18-Q3-R11-54_MA]	.
OG0002478	1	1	1	0	1	1	TET0054_v1_10902|ID_74585357|_DLH_domain-containing_protein_[Tetrasphaera_MAG_AAU_0054_AalW_18-Q3-R10-53_BA]	TET0191_v1_10108|ID_74607652|_DLH_domain-containing_protein_[Tetrasphaera_MAG_AAU_0191_Bjer_18-Q3-R1-45_BAT]	TET0379_v1_110068|ID_74600931|_DLH_domain-containing_protein_[Tetrasphaera_MAG_AAU_0379_EsbW_18-Q3-R4-48_BAT]	.	TET0277_v1_50084|ID_74598410|_Dienelactone_hydrolase_family_protein_[Tetrasphaera_MAG_AAU_0277_Ega_18-Q3-R5-49_MAXA]	TET0955_v1_60012|ID_75090276|_Dienelactone_hydrolase_family_protein_[Tetrasphaera_MAG_AAU_0955_Ribe_18-Q3-R11-54_MA]	.
OG0002479	1	1	1	0	1	1	TET0054_v1_10906|ID_74585361|_conserved_protein_of_unknown_function_[Tetrasphaera_MAG_AAU_0054_AalW_18-Q3-R10-53_BA]	TET0191_v1_10112|ID_74607656|_conserved_protein_of_unknown_function_[Tetrasphaera_MAG_AAU_0191_Bjer_18-Q3-R1-45_BAT]	TET0379_v1_110058|ID_74600921|_conserved_protein_of_unknown_function_[Tetrasphaera_MAG_AAU_0379_EsbW_18-Q3-R4-48_BAT]	.	TET0277_v1_50100|ID_74598426|_conserved_protein_of_unknown_function_[Tetrasphaera_MAG_AAU_0277_Ega_18-Q3-R5-49_MAXA]	TET0955_v1_60029|ID_75090293|_conserved_protein_of_unknown_function_[Tetrasphaera_MAG_AAU_0955_Ribe_18-Q3-R11-54_MA]	.
OG0002480	1	1	1	0	1	1	TET0054_v1_10907|ID_74585362|_protein_of_unknown_function_[Tetrasphaera_MAG_AAU_0054_AalW_18-Q3-R10-53_BA]	TET0191_v1_10113|ID_74607657|_protein_of_unknown_function_[Tetrasphaera_MAG_AAU_0191_Bjer_18-Q3-R1-45_BAT]	TET0379_v1_110057|ID_74600920|_protein_of_unknown_function_[Tetrasphaera_MAG_AAU_0379_EsbW_18-Q3-R4-48_BAT]	.	TET0277_v1_50098|ID_74598424|_protein_of_unknown_function_[Tetrasphaera_MAG_AAU_0277_Ega_18-Q3-R5-49_MAXA]	TET0955_v1_60027|ID_75090291|_protein_of_unknown_function_[Tetrasphaera_MAG_AAU_0955_Ribe_18-Q3-R11-54_MA]	.
OG0002481	1	1	1	0	1	1	TET0054_v1_10911|ID_74585366|uvrA|_UvrABC_system_protein_A_[Tetrasphaera_MAG_AAU_0054_AalW_18-Q3-R10-53_BA]	TET0191_v1_10117|ID_74607661|uvrA|_UvrABC_system_protein_A_[Tetrasphaera_MAG_AAU_0191_Bjer_18-Q3-R1-45_BAT]	TET0379_v1_110052|ID_74600915|uvrA|_UvrABC_system_protein_A_[Tetrasphaera_MAG_AAU_0379_EsbW_18-Q3-R4-48_BAT]	.	TET0277_v1_50093|ID_74598419|uvrA|_UvrABC_system_protein_A_[Tetrasphaera_MAG_AAU_0277_Ega_18-Q3-R5-49_MAXA]	TET0955_v1_60021|ID_75090285|uvrA|_UvrABC_system_protein_A_[Tetrasphaera_MAG_AAU_0955_Ribe_18-Q3-R11-54_MA]	.
OG0002482	1	1	1	0	1	1	TET0054_v1_10912|ID_74585367|_exported_protein_of_unknown_function_[Tetrasphaera_MAG_AAU_0054_AalW_18-Q3-R10-53_BA]	TET0191_v1_10119|ID_74607663|_exported_protein_of_unknown_function_[Tetrasphaera_MAG_AAU_0191_Bjer_18-Q3-R1-45_BAT]	TET0379_v1_110051|ID_74600914|iga|_IgA-specific_serine_endopeptidase_autotransporter_[Tetrasphaera_MAG_AAU_0379_EsbW_18-Q3-R4-48_BAT]	.	TET0277_v1_50091|ID_74598417|_exported_protein_of_unknown_function_[Tetrasphaera_MAG_AAU_0277_Ega_18-Q3-R5-49_MAXA]	TET0955_v1_60019|ID_75090283|_exported_protein_of_unknown_function_[Tetrasphaera_MAG_AAU_0955_Ribe_18-Q3-R11-54_MA]	.
OG0002483	1	1	1	0	1	1	TET0054_v1_10914|ID_74585369|_Pentapeptide_repeat_protein_[Tetrasphaera_MAG_AAU_0054_AalW_18-Q3-R10-53_BA]	TET0191_v1_10121|ID_74607665|_Pentapeptide_repeat_protein_[Tetrasphaera_MAG_AAU_0191_Bjer_18-Q3-R1-45_BAT]	TET0379_v1_110049|ID_74600912|_DinB_2_domain-containing_protein_[Tetrasphaera_MAG_AAU_0379_EsbW_18-Q3-R4-48_BAT]	.	TET0277_v1_50085|ID_74598411|_protein_of_unknown_function_[Tetrasphaera_MAG_AAU_0277_Ega_18-Q3-R5-49_MAXA]	TET0955_v1_60013|ID_75090277|_protein_of_unknown_function_[Tetrasphaera_MAG_AAU_0955_Ribe_18-Q3-R11-54_MA]	.
OG0002484	1	1	1	0	1	1	TET0054_v1_10915|ID_74585370|_TfoX_N_domain-containing_protein_[Tetrasphaera_MAG_AAU_0054_AalW_18-Q3-R10-53_BA]	TET0191_v1_10122|ID_74607666|_TfoX_N_domain-containing_protein_[Tetrasphaera_MAG_AAU_0191_Bjer_18-Q3-R1-45_BAT]	TET0379_v1_110048|ID_74600911|_TfoX_N_domain-containing_protein_[Tetrasphaera_MAG_AAU_0379_EsbW_18-Q3-R4-48_BAT]	.	TET0277_v1_50083|ID_74598409|_TfoX_N_domain-containing_protein_[Tetrasphaera_MAG_AAU_0277_Ega_18-Q3-R5-49_MAXA]	TET0955_v1_60011|ID_75090275|_TfoX_N_domain-containing_protein_[Tetrasphaera_MAG_AAU_0955_Ribe_18-Q3-R11-54_MA]	.
OG0002485	1	1	1	0	1	1	TET0054_v1_10916|ID_74585371|_conserved_protein_of_unknown_function_[Tetrasphaera_MAG_AAU_0054_AalW_18-Q3-R10-53_BA]	TET0191_v1_10123|ID_74607667|_conserved_protein_of_unknown_function_[Tetrasphaera_MAG_AAU_0191_Bjer_18-Q3-R1-45_BAT]	TET0379_v1_110047|ID_74600910|_conserved_protein_of_unknown_function_[Tetrasphaera_MAG_AAU_0379_EsbW_18-Q3-R4-48_BAT]	.	TET0277_v1_50082|ID_74598408|_conserved_protein_of_unknown_function_[Tetrasphaera_MAG_AAU_0277_Ega_18-Q3-R5-49_MAXA]	TET0955_v1_60010|ID_75090274|_conserved_protein_of_unknown_function_[Tetrasphaera_MAG_AAU_0955_Ribe_18-Q3-R11-54_MA]	.
OG0002486	1	1	1	0	1	1	TET0054_v1_10917|ID_74585372|_Beta-lactamase_class_C_and_other_penicillin_binding_proteins_[Tetrasphaera_MAG_AAU_0054_AalW_18-Q3-R10-53_BA]	TET0191_v1_10124|ID_74607668|_Beta-lactamase_class_C_and_other_penicillin_binding_proteins_[Tetrasphaera_MAG_AAU_0191_Bjer_18-Q3-R1-45_BAT]	TET0379_v1_110046|ID_74600909|_Beta-lactamase_class_C_and_other_penicillin_binding_proteins_[Tetrasphaera_MAG_AAU_0379_EsbW_18-Q3-R4-48_BAT]	.	TET0277_v1_50081|ID_74598407|_Beta-lactamase_class_C_and_other_penicillin_binding_proteins_[Tetrasphaera_MAG_AAU_0277_Ega_18-Q3-R5-49_MAXA]	TET0955_v1_60009|ID_75090273|_Beta-lactamase_class_C_and_other_penicillin_binding_proteins_[Tetrasphaera_MAG_AAU_0955_Ribe_18-Q3-R11-54_MA]	.
OG0002487	1	1	1	0	1	1	TET0054_v1_10922|ID_74585377|baeS|_Signal_transduction_histidine-protein_kinase_BaeS_[Tetrasphaera_MAG_AAU_0054_AalW_18-Q3-R10-53_BA]	TET0191_v1_10129|ID_74607673|baeS|_Signal_transduction_histidine-protein_kinase_BaeS_[Tetrasphaera_MAG_AAU_0191_Bjer_18-Q3-R1-45_BAT]	TET0379_v1_110041|ID_74600904|baeS|_Signal_transduction_histidine-protein_kinase_BaeS_[Tetrasphaera_MAG_AAU_0379_EsbW_18-Q3-R4-48_BAT]	.	TET0277_v1_50079|ID_74598405|baeS|_Signal_transduction_histidine-protein_kinase_BaeS_[Tetrasphaera_MAG_AAU_0277_Ega_18-Q3-R5-49_MAXA]	TET0955_v1_60007|ID_75090271|baeS|_Signal_transduction_histidine-protein_kinase_BaeS_[Tetrasphaera_MAG_AAU_0955_Ribe_18-Q3-R11-54_MA]	.
OG0002488	1	1	1	0	1	1	TET0054_v1_10923|ID_74585378|yclJ|_Uncharacterized_transcriptional_regulatory_protein_YclJ_[Tetrasphaera_MAG_AAU_0054_AalW_18-Q3-R10-53_BA]	TET0191_v1_10130|ID_74607674|yclJ|_Uncharacterized_transcriptional_regulatory_protein_YclJ_[Tetrasphaera_MAG_AAU_0191_Bjer_18-Q3-R1-45_BAT]	TET0379_v1_110040|ID_74600903|regX|_Sensory_transduction_protein_regX3_[Tetrasphaera_MAG_AAU_0379_EsbW_18-Q3-R4-48_BAT]	.	TET0277_v1_50078|ID_74598404|srrA|_Transcriptional_regulatory_protein_SrrA_[Tetrasphaera_MAG_AAU_0277_Ega_18-Q3-R5-49_MAXA]	TET0955_v1_60006|ID_75090270|srrA|_Transcriptional_regulatory_protein_SrrA_[Tetrasphaera_MAG_AAU_0955_Ribe_18-Q3-R11-54_MA]	.
OG0002489	1	1	1	0	1	1	TET0054_v1_10926|ID_74585381|fadH|_2_4-dienoyl-CoA_reductase__NADH_and_FMN-linked_[Tetrasphaera_MAG_AAU_0054_AalW_18-Q3-R10-53_BA]	TET0191_v1_10134|ID_74607678|fadH|_2_4-dienoyl-CoA_reductase__NADH_and_FMN-linked_[Tetrasphaera_MAG_AAU_0191_Bjer_18-Q3-R1-45_BAT]	TET0379_v1_110037|ID_74600900|fadH|_2_4-dienoyl-CoA_reductase__NADH_and_FMN-linked_[Tetrasphaera_MAG_AAU_0379_EsbW_18-Q3-R4-48_BAT]	.	TET0277_v1_50076|ID_74598402|fadH|_2_4-dienoyl-CoA_reductase__NADH_and_FMN-linked_[Tetrasphaera_MAG_AAU_0277_Ega_18-Q3-R5-49_MAXA]	TET0955_v1_60004|ID_75090268|fadH|_2_4-dienoyl-CoA_reductase__NADH_and_FMN-linked_[Tetrasphaera_MAG_AAU_0955_Ribe_18-Q3-R11-54_MA]	.
OG0002490	1	1	1	0	1	1	TET0054_v1_10927|ID_74585382|_N-acetylglucosamine-6-phosphate_deacetylase_[Tetrasphaera_MAG_AAU_0054_AalW_18-Q3-R10-53_BA]	TET0191_v1_10135|ID_74607679|_N-acetylglucosamine-6-phosphate_deacetylase_[Tetrasphaera_MAG_AAU_0191_Bjer_18-Q3-R1-45_BAT]	TET0379_v1_110036|ID_74600899|_N-acetylglucosamine-6-phosphate_deacetylase_[Tetrasphaera_MAG_AAU_0379_EsbW_18-Q3-R4-48_BAT]	.	TET0277_v1_50075|ID_74598401|_N-acetylglucosamine-6-phosphate_deacetylase_[Tetrasphaera_MAG_AAU_0277_Ega_18-Q3-R5-49_MAXA]	TET0955_v1_60003|ID_75090267|_N-acetylglucosamine-6-phosphate_deacetylase_[Tetrasphaera_MAG_AAU_0955_Ribe_18-Q3-R11-54_MA]	.
OG0002491	1	1	1	0	1	1	TET0054_v1_10929|ID_74585384|_Ribosomal_protein_S18_acetylase_RimI_[Tetrasphaera_MAG_AAU_0054_AalW_18-Q3-R10-53_BA]	TET0191_v1_10137|ID_74607681|_GNAT_family_N-acetyltransferase_[Tetrasphaera_MAG_AAU_0191_Bjer_18-Q3-R1-45_BAT]	TET0379_v1_110034|ID_74600897|_GNAT_family_N-acetyltransferase_[Tetrasphaera_MAG_AAU_0379_EsbW_18-Q3-R4-48_BAT]	.	TET0277_v1_50074|ID_74598400|_Acetyltransferase__GNAT__family_protein_[Tetrasphaera_MAG_AAU_0277_Ega_18-Q3-R5-49_MAXA]	TET0955_v1_50250|ID_75090262|_Acetyltransferase__GNAT__family_protein_[Tetrasphaera_MAG_AAU_0955_Ribe_18-Q3-R11-54_MA]	.
OG0002492	1	1	1	0	1	1	TET0054_v1_10930|ID_74585385|_protein_of_unknown_function_[Tetrasphaera_MAG_AAU_0054_AalW_18-Q3-R10-53_BA]	TET0191_v1_10138|ID_74607682|_protein_of_unknown_function_[Tetrasphaera_MAG_AAU_0191_Bjer_18-Q3-R1-45_BAT]	TET0379_v1_110033|ID_74600896|_protein_of_unknown_function_[Tetrasphaera_MAG_AAU_0379_EsbW_18-Q3-R4-48_BAT]	.	TET0277_v1_50073|ID_74598399|_protein_of_unknown_function_[Tetrasphaera_MAG_AAU_0277_Ega_18-Q3-R5-49_MAXA]	TET0955_v1_50249|ID_75090261|_protein_of_unknown_function_[Tetrasphaera_MAG_AAU_0955_Ribe_18-Q3-R11-54_MA]	.
OG0002493	1	1	1	0	1	1	TET0054_v1_10931|ID_74585386|_Methylated-DNA--protein-cysteine_methyltransferase_[Tetrasphaera_MAG_AAU_0054_AalW_18-Q3-R10-53_BA]	TET0191_v1_10139|ID_74607683|_Methylated-DNA--protein-cysteine_methyltransferase_[Tetrasphaera_MAG_AAU_0191_Bjer_18-Q3-R1-45_BAT]	TET0379_v1_110032|ID_74600895|_Methylated-DNA--protein-cysteine_methyltransferase_[Tetrasphaera_MAG_AAU_0379_EsbW_18-Q3-R4-48_BAT]	.	TET0277_v1_50072|ID_74598398|_Methylated-DNA--protein-cysteine_methyltransferase_[Tetrasphaera_MAG_AAU_0277_Ega_18-Q3-R5-49_MAXA]	TET0955_v1_50248|ID_75090260|_Methylated-DNA--protein-cysteine_methyltransferase_[Tetrasphaera_MAG_AAU_0955_Ribe_18-Q3-R11-54_MA]	.
OG0002494	1	1	1	0	1	1	TET0054_v1_10932|ID_74585387|sigG|_ECF_RNA_polymerase_sigma_factor_SigG_[Tetrasphaera_MAG_AAU_0054_AalW_18-Q3-R10-53_BA]	TET0191_v1_10140|ID_74607684|sigG|_ECF_RNA_polymerase_sigma_factor_SigG_[Tetrasphaera_MAG_AAU_0191_Bjer_18-Q3-R1-45_BAT]	TET0379_v1_110031|ID_74600894|sigG|_ECF_RNA_polymerase_sigma_factor_SigG_[Tetrasphaera_MAG_AAU_0379_EsbW_18-Q3-R4-48_BAT]	.	TET0277_v1_50071|ID_74598397|sigG|_ECF_RNA_polymerase_sigma_factor_SigG_[Tetrasphaera_MAG_AAU_0277_Ega_18-Q3-R5-49_MAXA]	TET0955_v1_50247|ID_75090259|sigG|_ECF_RNA_polymerase_sigma_factor_SigG_[Tetrasphaera_MAG_AAU_0955_Ribe_18-Q3-R11-54_MA]	.
OG0002495	1	1	1	0	1	1	TET0054_v1_10933|ID_74585388|_Histidine_kinase-__DNA_gyrase_B-__and_HSP90-like_ATPase_[Tetrasphaera_MAG_AAU_0054_AalW_18-Q3-R10-53_BA]	TET0191_v1_10141|ID_74607685|_Histidine_kinase-__DNA_gyrase_B-__and_HSP90-like_ATPase_[Tetrasphaera_MAG_AAU_0191_Bjer_18-Q3-R1-45_BAT]	TET0379_v1_110030|ID_74600893|_Histidine_kinase-__DNA_gyrase_B-__and_HSP90-like_ATPase_[Tetrasphaera_MAG_AAU_0379_EsbW_18-Q3-R4-48_BAT]	.	TET0277_v1_50069|ID_74598395|_Histidine_kinase-__DNA_gyrase_B-__and_HSP90-like_ATPase_[Tetrasphaera_MAG_AAU_0277_Ega_18-Q3-R5-49_MAXA]	TET0955_v1_50245|ID_75090257|_Histidine_kinase-__DNA_gyrase_B-__and_HSP90-like_ATPase_[Tetrasphaera_MAG_AAU_0955_Ribe_18-Q3-R11-54_MA]	.
OG0002498	1	1	1	0	1	1	TET0054_v1_11202|ID_74585657|_3-hydroxy-2-methylbutyryl-CoA_dehydrogenase_[Tetrasphaera_MAG_AAU_0054_AalW_18-Q3-R10-53_BA]	TET0191_v1_10415|ID_74607959|_3-hydroxy-2-methylbutyryl-CoA_dehydrogenase_[Tetrasphaera_MAG_AAU_0191_Bjer_18-Q3-R1-45_BAT]	TET0379_v1_140134|ID_74602036|_3-hydroxy-2-methylbutyryl-CoA_dehydrogenase_[Tetrasphaera_MAG_AAU_0379_EsbW_18-Q3-R4-48_BAT]	.	TET0277_v1_10472|ID_74595861|_3-hydroxy-2-methylbutyryl-CoA_dehydrogenase_[Tetrasphaera_MAG_AAU_0277_Ega_18-Q3-R5-49_MAXA]	TET0955_v1_80028|ID_75090422|_putative_3-hydroxy-2-methylbutyryl-CoA_dehydrogenase_[Tetrasphaera_MAG_AAU_0955_Ribe_18-Q3-R11-54_MA]	.
OG0002500	1	1	1	0	0	2	TET0054_v1_11334|ID_74585789|_conserved_protein_of_unknown_function_[Tetrasphaera_MAG_AAU_0054_AalW_18-Q3-R10-53_BA]	TET0191_v1_10552|ID_74608096|_conserved_protein_of_unknown_function_[Tetrasphaera_MAG_AAU_0191_Bjer_18-Q3-R1-45_BAT]	TET0379_v1_200019|ID_74602815|_conserved_protein_of_unknown_function_[Tetrasphaera_MAG_AAU_0379_EsbW_18-Q3-R4-48_BAT]	.	.	TET0955_v1_130122|ID_75091046|_protein_of_unknown_function_[Tetrasphaera_MAG_AAU_0955_Ribe_18-Q3-R11-54_MA], TET0955_v1_130123|ID_75091047|_protein_of_unknown_function_[Tetrasphaera_MAG_AAU_0955_Ribe_18-Q3-R11-54_MA]	.
OG0002501	1	1	1	0	1	1	TET0054_v1_20028|ID_74585818|_protein_of_unknown_function_[Tetrasphaera_MAG_AAU_0054_AalW_18-Q3-R10-53_BA]	TET0191_v1_10582|ID_74608126|_protein_of_unknown_function_[Tetrasphaera_MAG_AAU_0191_Bjer_18-Q3-R1-45_BAT]	TET0379_v1_150134|ID_74602222|_protein_of_unknown_function_[Tetrasphaera_MAG_AAU_0379_EsbW_18-Q3-R4-48_BAT]	.	TET0277_v1_10920|ID_74596309|_MerR_family_transcriptional_regulator_[Tetrasphaera_MAG_AAU_0277_Ega_18-Q3-R5-49_MAXA]	TET0955_v1_110126|ID_75090858|_MerR_family_transcriptional_regulator_[Tetrasphaera_MAG_AAU_0955_Ribe_18-Q3-R11-54_MA]	.
OG0002506	1	1	1	0	1	1	TET0054_v1_20474|ID_74586264|_protein_of_unknown_function_[Tetrasphaera_MAG_AAU_0054_AalW_18-Q3-R10-53_BA]	TET0191_v1_80091|ID_74610224|_Flagellar_hook-associated_protein_flgK_[Tetrasphaera_MAG_AAU_0191_Bjer_18-Q3-R1-45_BAT]	TET0379_v1_200239|ID_74603035|_protein_of_unknown_function_[Tetrasphaera_MAG_AAU_0379_EsbW_18-Q3-R4-48_BAT]	.	TET0277_v1_20699|ID_74597014|_protein_of_unknown_function_[Tetrasphaera_MAG_AAU_0277_Ega_18-Q3-R5-49_MAXA]	TET0955_v1_260072|ID_75093148|_protein_of_unknown_function_[Tetrasphaera_MAG_AAU_0955_Ribe_18-Q3-R11-54_MA]	.
OG0002508	1	1	1	0	1	1	TET0054_v1_20767|ID_74586557|_conserved_protein_of_unknown_function_[Tetrasphaera_MAG_AAU_0054_AalW_18-Q3-R10-53_BA]	TET0191_v1_80374|ID_74610507|_conserved_protein_of_unknown_function_[Tetrasphaera_MAG_AAU_0191_Bjer_18-Q3-R1-45_BAT]	TET0379_v1_20051|ID_74599678|_conserved_protein_of_unknown_function_[Tetrasphaera_MAG_AAU_0379_EsbW_18-Q3-R4-48_BAT]	.	TET0277_v1_20427|ID_74596742|_conserved_protein_of_unknown_function_[Tetrasphaera_MAG_AAU_0277_Ega_18-Q3-R5-49_MAXA]	TET0955_v1_220181|ID_75092497|_conserved_protein_of_unknown_function_[Tetrasphaera_MAG_AAU_0955_Ribe_18-Q3-R11-54_MA]	.
OG0002509	1	1	1	0	1	1	TET0054_v1_20768|ID_74586558|hrcA|_Heat-inducible_transcription_repressor_HrcA_[Tetrasphaera_MAG_AAU_0054_AalW_18-Q3-R10-53_BA]	TET0191_v1_80375|ID_74610508|hrcA|_Heat-inducible_transcription_repressor_HrcA_[Tetrasphaera_MAG_AAU_0191_Bjer_18-Q3-R1-45_BAT]	TET0379_v1_20052|ID_74599679|hrcA|_Heat-inducible_transcription_repressor_HrcA_[Tetrasphaera_MAG_AAU_0379_EsbW_18-Q3-R4-48_BAT]	.	TET0277_v1_20426|ID_74596741|hrcA|_Heat-inducible_transcription_repressor_HrcA_[Tetrasphaera_MAG_AAU_0277_Ega_18-Q3-R5-49_MAXA]	TET0955_v1_220182|ID_75092498|hrcA|_Heat-inducible_transcription_repressor_HrcA_[Tetrasphaera_MAG_AAU_0955_Ribe_18-Q3-R11-54_MA]	.
OG0002510	1	1	1	0	1	1	TET0054_v1_20769|ID_74586559|dnaJ|_co-factor_of_molecular_chaperone_[Tetrasphaera_MAG_AAU_0054_AalW_18-Q3-R10-53_BA]	TET0191_v1_80376|ID_74610509|dnaJ|_co-factor_of_molecular_chaperone_[Tetrasphaera_MAG_AAU_0191_Bjer_18-Q3-R1-45_BAT]	TET0379_v1_20053|ID_74599680|dnaJ|_co-factor_of_molecular_chaperone_[Tetrasphaera_MAG_AAU_0379_EsbW_18-Q3-R4-48_BAT]	.	TET0277_v1_20425|ID_74596740|dnaJ|_co-factor_of_molecular_chaperone_[Tetrasphaera_MAG_AAU_0277_Ega_18-Q3-R5-49_MAXA]	TET0955_v1_220183|ID_75092499|_Chaperone_protein_DnaJ_[Tetrasphaera_MAG_AAU_0955_Ribe_18-Q3-R11-54_MA]	.
OG0002511	1	1	1	0	1	1	TET0054_v1_20770|ID_74586560|rsmE|_Ribosomal_RNA_small_subunit_methyltransferase_E_[Tetrasphaera_MAG_AAU_0054_AalW_18-Q3-R10-53_BA]	TET0191_v1_80377|ID_74610510|rsmE|_Ribosomal_RNA_small_subunit_methyltransferase_E_[Tetrasphaera_MAG_AAU_0191_Bjer_18-Q3-R1-45_BAT]	TET0379_v1_20054|ID_74599681|rsmE|_Ribosomal_RNA_small_subunit_methyltransferase_E_[Tetrasphaera_MAG_AAU_0379_EsbW_18-Q3-R4-48_BAT]	.	TET0277_v1_20424|ID_74596739|rsmE|_Ribosomal_RNA_small_subunit_methyltransferase_E_[Tetrasphaera_MAG_AAU_0277_Ega_18-Q3-R5-49_MAXA]	TET0955_v1_220184|ID_75092500|rsmE|_Ribosomal_RNA_small_subunit_methyltransferase_E_[Tetrasphaera_MAG_AAU_0955_Ribe_18-Q3-R11-54_MA]	.
OG0002512	1	1	1	0	1	1	TET0054_v1_20771|ID_74586561|_putative_Sporulation_and_spore_germination_[Tetrasphaera_MAG_AAU_0054_AalW_18-Q3-R10-53_BA]	TET0191_v1_80378|ID_74610511|_putative_Sporulation_and_spore_germination_[Tetrasphaera_MAG_AAU_0191_Bjer_18-Q3-R1-45_BAT]	TET0379_v1_20055|ID_74599682|_putative_Sporulation_and_spore_germination_[Tetrasphaera_MAG_AAU_0379_EsbW_18-Q3-R4-48_BAT]	.	TET0277_v1_20423|ID_74596738|_conserved_protein_of_unknown_function_[Tetrasphaera_MAG_AAU_0277_Ega_18-Q3-R5-49_MAXA]	TET0955_v1_220185|ID_75092501|_conserved_protein_of_unknown_function_[Tetrasphaera_MAG_AAU_0955_Ribe_18-Q3-R11-54_MA]	.
OG0002513	1	1	1	0	1	1	TET0054_v1_20773|ID_74586563|_Uncharacterized_HIT-like_protein_aq_141_[Tetrasphaera_MAG_AAU_0054_AalW_18-Q3-R10-53_BA]	TET0191_v1_80380|ID_74610513|_Uncharacterized_HIT-like_protein_aq_141_[Tetrasphaera_MAG_AAU_0191_Bjer_18-Q3-R1-45_BAT]	TET0379_v1_20057|ID_74599684|_Uncharacterized_HIT-like_protein_aq_141_[Tetrasphaera_MAG_AAU_0379_EsbW_18-Q3-R4-48_BAT]	.	TET0277_v1_20421|ID_74596736|_HIT-like_protein_[Tetrasphaera_MAG_AAU_0277_Ega_18-Q3-R5-49_MAXA]	TET0955_v1_220187|ID_75092503|_HIT-like_protein_[Tetrasphaera_MAG_AAU_0955_Ribe_18-Q3-R11-54_MA]	.
OG0002514	1	1	1	0	1	1	TET0054_v1_20774|ID_74586564|phoH|_phosphate_starvation-induced_protein_[Tetrasphaera_MAG_AAU_0054_AalW_18-Q3-R10-53_BA]	TET0191_v1_80381|ID_74610514|phoH|_phosphate_starvation-induced_protein_[Tetrasphaera_MAG_AAU_0191_Bjer_18-Q3-R1-45_BAT]	TET0379_v1_20058|ID_74599685|phoH|_phosphate_starvation-induced_protein_[Tetrasphaera_MAG_AAU_0379_EsbW_18-Q3-R4-48_BAT]	.	TET0277_v1_20420|ID_74596735|phoH|_phosphate_starvation-induced_protein_[Tetrasphaera_MAG_AAU_0277_Ega_18-Q3-R5-49_MAXA]	TET0955_v1_220188|ID_75092504|phoH|_phosphate_starvation-induced_protein_[Tetrasphaera_MAG_AAU_0955_Ribe_18-Q3-R11-54_MA]	.
OG0002515	1	1	1	0	1	1	TET0054_v1_20775|ID_74586565|ybeY|_Endoribonuclease_YbeY_[Tetrasphaera_MAG_AAU_0054_AalW_18-Q3-R10-53_BA]	TET0191_v1_80382|ID_74610515|ybeY|_Endoribonuclease_YbeY_[Tetrasphaera_MAG_AAU_0191_Bjer_18-Q3-R1-45_BAT]	TET0379_v1_20059|ID_74599686|ybeY|_Endoribonuclease_YbeY_[Tetrasphaera_MAG_AAU_0379_EsbW_18-Q3-R4-48_BAT]	.	TET0277_v1_20419|ID_74596734|ybeY|_Endoribonuclease_YbeY_[Tetrasphaera_MAG_AAU_0277_Ega_18-Q3-R5-49_MAXA]	TET0955_v1_220189|ID_75092505|ybeY|_Endoribonuclease_YbeY_[Tetrasphaera_MAG_AAU_0955_Ribe_18-Q3-R11-54_MA]	.
OG0002516	1	1	1	0	1	1	TET0054_v1_20776|ID_74586566|_conserved_membrane_protein_of_unknown_function_[Tetrasphaera_MAG_AAU_0054_AalW_18-Q3-R10-53_BA]	TET0191_v1_80383|ID_74610516|_conserved_membrane_protein_of_unknown_function_[Tetrasphaera_MAG_AAU_0191_Bjer_18-Q3-R1-45_BAT]	TET0379_v1_20060|ID_74599687|_conserved_membrane_protein_of_unknown_function_[Tetrasphaera_MAG_AAU_0379_EsbW_18-Q3-R4-48_BAT]	.	TET0277_v1_20418|ID_74596733|_conserved_membrane_protein_of_unknown_function_[Tetrasphaera_MAG_AAU_0277_Ega_18-Q3-R5-49_MAXA]	TET0955_v1_220190|ID_75092506|_conserved_membrane_protein_of_unknown_function_[Tetrasphaera_MAG_AAU_0955_Ribe_18-Q3-R11-54_MA]	.
OG0002517	1	1	1	0	1	1	TET0054_v1_20777|ID_74586567|era|_maturation_of_16S_RNA_and_assembly_of_30S_ribosomal_subunit_GTPase_[Tetrasphaera_MAG_AAU_0054_AalW_18-Q3-R10-53_BA]	TET0191_v1_80384|ID_74610517|era|_maturation_of_16S_RNA_and_assembly_of_30S_ribosomal_subunit_GTPase_[Tetrasphaera_MAG_AAU_0191_Bjer_18-Q3-R1-45_BAT]	TET0379_v1_20061|ID_74599688|era|_maturation_of_16S_RNA_and_assembly_of_30S_ribosomal_subunit_GTPase_[Tetrasphaera_MAG_AAU_0379_EsbW_18-Q3-R4-48_BAT]	.	TET0277_v1_20417|ID_74596732|era|_maturation_of_16S_RNA_and_assembly_of_30S_ribosomal_subunit_GTPase_[Tetrasphaera_MAG_AAU_0277_Ega_18-Q3-R5-49_MAXA]	TET0955_v1_220191|ID_75092507|era|_maturation_of_16S_RNA_and_assembly_of_30S_ribosomal_subunit_GTPase_[Tetrasphaera_MAG_AAU_0955_Ribe_18-Q3-R11-54_MA]	.
OG0002518	1	1	1	0	1	1	TET0054_v1_20780|ID_74586570|prt|_Extracellular_metalloprotease_[Tetrasphaera_MAG_AAU_0054_AalW_18-Q3-R10-53_BA]	TET0191_v1_80386|ID_74610519|prt|_Extracellular_metalloprotease_[Tetrasphaera_MAG_AAU_0191_Bjer_18-Q3-R1-45_BAT]	TET0379_v1_20064|ID_74599691|prt|_Extracellular_metalloprotease_[Tetrasphaera_MAG_AAU_0379_EsbW_18-Q3-R4-48_BAT]	.	TET0277_v1_20416|ID_74596731|_Neutral_metalloproteinase_[Tetrasphaera_MAG_AAU_0277_Ega_18-Q3-R5-49_MAXA]	TET0955_v1_220193|ID_75092509|prt|_Extracellular_metalloprotease_[Tetrasphaera_MAG_AAU_0955_Ribe_18-Q3-R11-54_MA]	.
OG0002519	1	1	1	0	1	1	TET0054_v1_20781|ID_74586571|leuA|_2-isopropylmalate_synthase_[Tetrasphaera_MAG_AAU_0054_AalW_18-Q3-R10-53_BA]	TET0191_v1_80387|ID_74610520|leuA|_2-isopropylmalate_synthase_[Tetrasphaera_MAG_AAU_0191_Bjer_18-Q3-R1-45_BAT]	TET0379_v1_20066|ID_74599693|leuA|_2-isopropylmalate_synthase_[Tetrasphaera_MAG_AAU_0379_EsbW_18-Q3-R4-48_BAT]	.	TET0277_v1_20408|ID_74596723|leuA|_2-isopropylmalate_synthase_[Tetrasphaera_MAG_AAU_0277_Ega_18-Q3-R5-49_MAXA]	TET0955_v1_220202|ID_75092518|leuA|_2-isopropylmalate_synthase_[Tetrasphaera_MAG_AAU_0955_Ribe_18-Q3-R11-54_MA]	.
OG0002520	1	1	1	0	1	1	TET0054_v1_20782|ID_74586572|_Fe2OG_dioxygenase_domain-containing_protein_[Tetrasphaera_MAG_AAU_0054_AalW_18-Q3-R10-53_BA]	TET0191_v1_80389|ID_74610522|_Fe2OG_dioxygenase_domain-containing_protein_[Tetrasphaera_MAG_AAU_0191_Bjer_18-Q3-R1-45_BAT]	TET0379_v1_20068|ID_74599695|_Fe2OG_dioxygenase_domain-containing_protein_[Tetrasphaera_MAG_AAU_0379_EsbW_18-Q3-R4-48_BAT]	.	TET0277_v1_20407|ID_74596722|_Fe2OG_dioxygenase_domain-containing_protein_[Tetrasphaera_MAG_AAU_0277_Ega_18-Q3-R5-49_MAXA]	TET0955_v1_220203|ID_75092519|_Fe2OG_dioxygenase_domain-containing_protein_[Tetrasphaera_MAG_AAU_0955_Ribe_18-Q3-R11-54_MA]	.
OG0002521	1	1	1	0	1	1	TET0054_v1_20783|ID_74586573|recO|_DNA_repair_protein_RecO_[Tetrasphaera_MAG_AAU_0054_AalW_18-Q3-R10-53_BA]	TET0191_v1_80388|ID_74610521|recO|_DNA_repair_protein_RecO_[Tetrasphaera_MAG_AAU_0191_Bjer_18-Q3-R1-45_BAT]	TET0379_v1_20069|ID_74599696|recO|_DNA_repair_protein_RecO_[Tetrasphaera_MAG_AAU_0379_EsbW_18-Q3-R4-48_BAT]	.	TET0277_v1_20404|ID_74596719|recO|_DNA_repair_protein_RecO_[Tetrasphaera_MAG_AAU_0277_Ega_18-Q3-R5-49_MAXA]	TET0955_v1_220206|ID_75092522|recO|_DNA_repair_protein_RecO_[Tetrasphaera_MAG_AAU_0955_Ribe_18-Q3-R11-54_MA]	.
OG0002522	1	1	1	0	1	1	TET0054_v1_20786|ID_74586576|zur|_Zinc_uptake_regulation_protein_[Tetrasphaera_MAG_AAU_0054_AalW_18-Q3-R10-53_BA]	TET0191_v1_80392|ID_74610525|zur|_Zinc_uptake_regulation_protein_[Tetrasphaera_MAG_AAU_0191_Bjer_18-Q3-R1-45_BAT]	TET0379_v1_20072|ID_74599699|_Ferric_uptake_regulation_protein_FUR_[Tetrasphaera_MAG_AAU_0379_EsbW_18-Q3-R4-48_BAT]	.	TET0277_v1_20401|ID_74596716|zur|_Zinc_uptake_regulation_protein_[Tetrasphaera_MAG_AAU_0277_Ega_18-Q3-R5-49_MAXA]	TET0955_v1_220209|ID_75092525|zur|_Zinc_uptake_regulation_protein_[Tetrasphaera_MAG_AAU_0955_Ribe_18-Q3-R11-54_MA]	.
OG0002523	1	1	1	0	1	1	TET0054_v1_20789|ID_74586579|znuA|_High-affinity_zinc_uptake_system_binding-protein_ZnuA_[Tetrasphaera_MAG_AAU_0054_AalW_18-Q3-R10-53_BA]	TET0191_v1_80395|ID_74610528|znuA|_High-affinity_zinc_uptake_system_binding-protein_ZnuA_[Tetrasphaera_MAG_AAU_0191_Bjer_18-Q3-R1-45_BAT]	TET0379_v1_20075|ID_74599702|_Zn_II_-binding_lipoprotein__fragment__[Tetrasphaera_MAG_AAU_0379_EsbW_18-Q3-R4-48_BAT]	.	TET0277_v1_20398|ID_74596713|znuA|_High-affinity_zinc_uptake_system_binding-protein_ZnuA_[Tetrasphaera_MAG_AAU_0277_Ega_18-Q3-R5-49_MAXA]	TET0955_v1_220212|ID_75092528|znuA|_High-affinity_zinc_uptake_system_binding-protein_ZnuA_[Tetrasphaera_MAG_AAU_0955_Ribe_18-Q3-R11-54_MA]	.
OG0002531	1	1	1	0	1	1	TET0054_v1_40283|ID_74587224|_Methyltransferase_family_protein_[Tetrasphaera_MAG_AAU_0054_AalW_18-Q3-R10-53_BA]	TET0191_v1_60255|ID_74609180|_Methyltransferase_family_protein_[Tetrasphaera_MAG_AAU_0191_Bjer_18-Q3-R1-45_BAT]	TET0379_v1_20633|ID_74600260|_16S_rRNA_methyltransferase_[Tetrasphaera_MAG_AAU_0379_EsbW_18-Q3-R4-48_BAT]	.	TET0277_v1_110064|ID_74599032|_16S_rRNA_methyltransferase_[Tetrasphaera_MAG_AAU_0277_Ega_18-Q3-R5-49_MAXA]	TET0955_v1_200557|ID_75092050|_16S_rRNA_methyltransferase_[Tetrasphaera_MAG_AAU_0955_Ribe_18-Q3-R11-54_MA]	.
OG0002532	1	1	1	0	1	1	TET0054_v1_40285|ID_74587226|dapF|_Diaminopimelate_epimerase_[Tetrasphaera_MAG_AAU_0054_AalW_18-Q3-R10-53_BA]	TET0191_v1_60257|ID_74609182|dapF|_Diaminopimelate_epimerase_[Tetrasphaera_MAG_AAU_0191_Bjer_18-Q3-R1-45_BAT]	TET0379_v1_20635|ID_74600262|dapF|_Diaminopimelate_epimerase_[Tetrasphaera_MAG_AAU_0379_EsbW_18-Q3-R4-48_BAT]	.	TET0277_v1_110063|ID_74599031|dapF|_Diaminopimelate_epimerase_[Tetrasphaera_MAG_AAU_0277_Ega_18-Q3-R5-49_MAXA]	TET0955_v1_200556|ID_75092049|dapF|_Diaminopimelate_epimerase_[Tetrasphaera_MAG_AAU_0955_Ribe_18-Q3-R11-54_MA]	.
OG0002533	1	1	1	0	1	1	TET0054_v1_40286|ID_74587227|miaA|_tRNA_dimethylallyltransferase_[Tetrasphaera_MAG_AAU_0054_AalW_18-Q3-R10-53_BA]	TET0191_v1_60258|ID_74609183|miaA|_tRNA_dimethylallyltransferase_[Tetrasphaera_MAG_AAU_0191_Bjer_18-Q3-R1-45_BAT]	TET0379_v1_20636|ID_74600263|miaA|_tRNA_dimethylallyltransferase_[Tetrasphaera_MAG_AAU_0379_EsbW_18-Q3-R4-48_BAT]	.	TET0277_v1_110062|ID_74599030|miaA|_tRNA_dimethylallyltransferase_[Tetrasphaera_MAG_AAU_0277_Ega_18-Q3-R5-49_MAXA]	TET0955_v1_200555|ID_75092048|miaA|_tRNA_dimethylallyltransferase_[Tetrasphaera_MAG_AAU_0955_Ribe_18-Q3-R11-54_MA]	.
OG0002534	1	1	1	0	1	1	TET0054_v1_40287|ID_74587228|def|_Peptide_deformylase_[Tetrasphaera_MAG_AAU_0054_AalW_18-Q3-R10-53_BA]	TET0191_v1_60259|ID_74609184|def|_Peptide_deformylase_[Tetrasphaera_MAG_AAU_0191_Bjer_18-Q3-R1-45_BAT]	TET0379_v1_20637|ID_74600264|def|_Peptide_deformylase_[Tetrasphaera_MAG_AAU_0379_EsbW_18-Q3-R4-48_BAT]	.	TET0277_v1_110061|ID_74599029|def|_Peptide_deformylase_[Tetrasphaera_MAG_AAU_0277_Ega_18-Q3-R5-49_MAXA]	TET0955_v1_200554|ID_75092047|def|_Peptide_deformylase_[Tetrasphaera_MAG_AAU_0955_Ribe_18-Q3-R11-54_MA]	.
OG0002535	1	1	1	0	1	1	TET0054_v1_40288|ID_74587229|miaB|_tRNA-2-methylthio-N_6_-dimethylallyladenosine_synthase_[Tetrasphaera_MAG_AAU_0054_AalW_18-Q3-R10-53_BA]	TET0191_v1_60260|ID_74609185|miaB|_tRNA-2-methylthio-N_6_-dimethylallyladenosine_synthase_[Tetrasphaera_MAG_AAU_0191_Bjer_18-Q3-R1-45_BAT]	TET0379_v1_20638|ID_74600265|miaB|_tRNA-2-methylthio-N_6_-dimethylallyladenosine_synthase_[Tetrasphaera_MAG_AAU_0379_EsbW_18-Q3-R4-48_BAT]	.	TET0277_v1_110060|ID_74599028|miaB|_tRNA-2-methylthio-N_6_-dimethylallyladenosine_synthase_[Tetrasphaera_MAG_AAU_0277_Ega_18-Q3-R5-49_MAXA]	TET0955_v1_200553|ID_75092046|miaB|_tRNA-2-methylthio-N_6_-dimethylallyladenosine_synthase_[Tetrasphaera_MAG_AAU_0955_Ribe_18-Q3-R11-54_MA]	.
OG0002536	1	1	1	0	1	1	TET0054_v1_40289|ID_74587230|_Pyridoxamine_5'-phosphate_oxidase_[Tetrasphaera_MAG_AAU_0054_AalW_18-Q3-R10-53_BA]	TET0191_v1_60262|ID_74609187|_Pyridoxamine_5'-phosphate_oxidase_[Tetrasphaera_MAG_AAU_0191_Bjer_18-Q3-R1-45_BAT]	TET0379_v1_20639|ID_74600266|_protein_of_unknown_function_[Tetrasphaera_MAG_AAU_0379_EsbW_18-Q3-R4-48_BAT]	.	TET0277_v1_110059|ID_74599027|_Pyridoxamine_5'-phosphate_oxidase_[Tetrasphaera_MAG_AAU_0277_Ega_18-Q3-R5-49_MAXA]	TET0955_v1_200552|ID_75092045|_Pyridoxamine_5'-phosphate_oxidase_[Tetrasphaera_MAG_AAU_0955_Ribe_18-Q3-R11-54_MA]	.
OG0002537	1	1	1	0	1	1	TET0054_v1_40290|ID_74587231|_Nudix_hydrolase_domain-containing_protein_[Tetrasphaera_MAG_AAU_0054_AalW_18-Q3-R10-53_BA]	TET0191_v1_60263|ID_74609188|_Nudix_hydrolase_domain-containing_protein_[Tetrasphaera_MAG_AAU_0191_Bjer_18-Q3-R1-45_BAT]	TET0379_v1_20640|ID_74600267|_Nudix_hydrolase_domain-containing_protein_[Tetrasphaera_MAG_AAU_0379_EsbW_18-Q3-R4-48_BAT]	.	TET0277_v1_110058|ID_74599026|_protein_of_unknown_function_[Tetrasphaera_MAG_AAU_0277_Ega_18-Q3-R5-49_MAXA]	TET0955_v1_200551|ID_75092044|_Nudix_hydrolase_domain-containing_protein_[Tetrasphaera_MAG_AAU_0955_Ribe_18-Q3-R11-54_MA]	.
OG0002538	1	1	1	0	1	1	TET0054_v1_40293|ID_74587234|recX|_Regulatory_protein_RecX_[Tetrasphaera_MAG_AAU_0054_AalW_18-Q3-R10-53_BA]	TET0191_v1_60266|ID_74609191|recX|_Regulatory_protein_RecX_[Tetrasphaera_MAG_AAU_0191_Bjer_18-Q3-R1-45_BAT]	TET0379_v1_20643|ID_74600270|recX|_Regulatory_protein_RecX__modular_protein__[Tetrasphaera_MAG_AAU_0379_EsbW_18-Q3-R4-48_BAT]	.	TET0277_v1_110056|ID_74599024|recX|_Regulatory_protein_RecX__modular_protein__[Tetrasphaera_MAG_AAU_0277_Ega_18-Q3-R5-49_MAXA]	TET0955_v1_200550|ID_75092043|recX|_Regulatory_protein_RecX_[Tetrasphaera_MAG_AAU_0955_Ribe_18-Q3-R11-54_MA]	.
OG0002539	1	1	1	0	1	1	TET0054_v1_40294|ID_74587235|recA|_multifunctional_SOS_repair_factor_[Tetrasphaera_MAG_AAU_0054_AalW_18-Q3-R10-53_BA]	TET0191_v1_60267|ID_74609192|recA|_multifunctional_SOS_repair_factor_[Tetrasphaera_MAG_AAU_0191_Bjer_18-Q3-R1-45_BAT]	TET0379_v1_20644|ID_74600271|recA|_multifunctional_SOS_repair_factor_[Tetrasphaera_MAG_AAU_0379_EsbW_18-Q3-R4-48_BAT]	.	TET0277_v1_110055|ID_74599023|recA|_multifunctional_SOS_repair_factor_[Tetrasphaera_MAG_AAU_0277_Ega_18-Q3-R5-49_MAXA]	TET0955_v1_200549|ID_75092042|recA|_multifunctional_SOS_repair_factor_[Tetrasphaera_MAG_AAU_0955_Ribe_18-Q3-R11-54_MA]	.
OG0002540	1	1	1	0	1	1	TET0054_v1_40295|ID_74587236|_Transport_permease_protein_[Tetrasphaera_MAG_AAU_0054_AalW_18-Q3-R10-53_BA]	TET0191_v1_60269|ID_74609194|_Transport_permease_protein_[Tetrasphaera_MAG_AAU_0191_Bjer_18-Q3-R1-45_BAT]	TET0379_v1_20645|ID_74600272|_Transport_permease_protein_[Tetrasphaera_MAG_AAU_0379_EsbW_18-Q3-R4-48_BAT]	.	TET0277_v1_110054|ID_74599022|_Transport_permease_protein_[Tetrasphaera_MAG_AAU_0277_Ega_18-Q3-R5-49_MAXA]	TET0955_v1_200548|ID_75092041|_Transport_permease_protein_[Tetrasphaera_MAG_AAU_0955_Ribe_18-Q3-R11-54_MA]	.
OG0002541	1	1	1	0	1	1	TET0054_v1_40296|ID_74587237|_Transport_permease_protein_[Tetrasphaera_MAG_AAU_0054_AalW_18-Q3-R10-53_BA]	TET0191_v1_60270|ID_74609195|_Transport_permease_protein_[Tetrasphaera_MAG_AAU_0191_Bjer_18-Q3-R1-45_BAT]	TET0379_v1_20646|ID_74600273|_Transport_permease_protein_[Tetrasphaera_MAG_AAU_0379_EsbW_18-Q3-R4-48_BAT]	.	TET0277_v1_110053|ID_74599021|_Transport_permease_protein_[Tetrasphaera_MAG_AAU_0277_Ega_18-Q3-R5-49_MAXA]	TET0955_v1_200547|ID_75092040|_Transport_permease_protein_[Tetrasphaera_MAG_AAU_0955_Ribe_18-Q3-R11-54_MA]	.
OG0002542	1	1	1	0	1	1	TET0054_v1_40297|ID_74587238|nodI|_Nod_factor_export_ATP-binding_protein_I_[Tetrasphaera_MAG_AAU_0054_AalW_18-Q3-R10-53_BA]	TET0191_v1_60271|ID_74609196|nodI|_Nod_factor_export_ATP-binding_protein_I_[Tetrasphaera_MAG_AAU_0191_Bjer_18-Q3-R1-45_BAT]	TET0379_v1_20647|ID_74600274|nodI|_Nod_factor_export_ATP-binding_protein_I_[Tetrasphaera_MAG_AAU_0379_EsbW_18-Q3-R4-48_BAT]	.	TET0277_v1_110052|ID_74599020|nodI|_Nod_factor_export_ATP-binding_protein_I_[Tetrasphaera_MAG_AAU_0277_Ega_18-Q3-R5-49_MAXA]	TET0955_v1_200546|ID_75092039|nodI|_Nod_factor_export_ATP-binding_protein_I_[Tetrasphaera_MAG_AAU_0955_Ribe_18-Q3-R11-54_MA]	.
OG0002543	1	1	1	0	1	1	TET0054_v1_40298|ID_74587239|gltA|_Citrate_synthase_1_[Tetrasphaera_MAG_AAU_0054_AalW_18-Q3-R10-53_BA]	TET0191_v1_60272|ID_74609197|gltA|_Citrate_synthase_1_[Tetrasphaera_MAG_AAU_0191_Bjer_18-Q3-R1-45_BAT]	TET0379_v1_20648|ID_74600275|gltA|_Citrate_synthase_1_[Tetrasphaera_MAG_AAU_0379_EsbW_18-Q3-R4-48_BAT]	.	TET0277_v1_110048|ID_74599016|gltA|_Citrate_synthase_1_[Tetrasphaera_MAG_AAU_0277_Ega_18-Q3-R5-49_MAXA]	TET0955_v1_200542|ID_75092035|gltA|_Citrate_synthase_1_[Tetrasphaera_MAG_AAU_0955_Ribe_18-Q3-R11-54_MA]	.
OG0002544	1	1	1	0	1	1	TET0054_v1_40299|ID_74587240|_conserved_protein_of_unknown_function_[Tetrasphaera_MAG_AAU_0054_AalW_18-Q3-R10-53_BA]	TET0191_v1_60273|ID_74609198|_conserved_protein_of_unknown_function_[Tetrasphaera_MAG_AAU_0191_Bjer_18-Q3-R1-45_BAT]	TET0379_v1_20649|ID_74600276|_conserved_protein_of_unknown_function_[Tetrasphaera_MAG_AAU_0379_EsbW_18-Q3-R4-48_BAT]	.	TET0277_v1_110047|ID_74599015|_conserved_protein_of_unknown_function_[Tetrasphaera_MAG_AAU_0277_Ega_18-Q3-R5-49_MAXA]	TET0955_v1_200541|ID_75092034|_conserved_protein_of_unknown_function_[Tetrasphaera_MAG_AAU_0955_Ribe_18-Q3-R11-54_MA]	.
OG0002545	1	1	1	0	1	1	TET0054_v1_40302|ID_74587243|lhr|_putative_ATP-dependent_helicase_lhr_[Tetrasphaera_MAG_AAU_0054_AalW_18-Q3-R10-53_BA]	TET0191_v1_60276|ID_74609201|lhr|_putative_ATP-dependent_helicase_lhr_[Tetrasphaera_MAG_AAU_0191_Bjer_18-Q3-R1-45_BAT]	TET0379_v1_20652|ID_74600279|lhr|_putative_ATP-dependent_helicase_lhr_[Tetrasphaera_MAG_AAU_0379_EsbW_18-Q3-R4-48_BAT]	.	TET0277_v1_110045|ID_74599013|lhr|_putative_ATP-dependent_helicase_lhr_[Tetrasphaera_MAG_AAU_0277_Ega_18-Q3-R5-49_MAXA]	TET0955_v1_200539|ID_75092032|lhr|_putative_ATP-dependent_helicase_lhr_[Tetrasphaera_MAG_AAU_0955_Ribe_18-Q3-R11-54_MA]	.
OG0002546	1	1	1	0	1	1	TET0054_v1_40303|ID_74587244|nei|_putative_endonuclease_8_2_[Tetrasphaera_MAG_AAU_0054_AalW_18-Q3-R10-53_BA]	TET0191_v1_60277|ID_74609202|nei|_putative_endonuclease_8_2_[Tetrasphaera_MAG_AAU_0191_Bjer_18-Q3-R1-45_BAT]	TET0379_v1_20653|ID_74600280|nei|_putative_endonuclease_8_2_[Tetrasphaera_MAG_AAU_0379_EsbW_18-Q3-R4-48_BAT]	.	TET0277_v1_110044|ID_74599012|nei|_putative_endonuclease_8_2_[Tetrasphaera_MAG_AAU_0277_Ega_18-Q3-R5-49_MAXA]	TET0955_v1_200538|ID_75092031|nei|_putative_endonuclease_8_2_[Tetrasphaera_MAG_AAU_0955_Ribe_18-Q3-R11-54_MA]	.
OG0002547	1	1	1	0	1	1	TET0054_v1_40598|ID_74587539|_conserved_exported_protein_of_unknown_function_[Tetrasphaera_MAG_AAU_0054_AalW_18-Q3-R10-53_BA]	TET0191_v1_60565|ID_74609490|_protein_of_unknown_function_[Tetrasphaera_MAG_AAU_0191_Bjer_18-Q3-R1-45_BAT]	TET0379_v1_160237|ID_74602644|_conserved_exported_protein_of_unknown_function_[Tetrasphaera_MAG_AAU_0379_EsbW_18-Q3-R4-48_BAT]	.	TET0277_v1_70006|ID_74598752|_conserved_exported_protein_of_unknown_function_[Tetrasphaera_MAG_AAU_0277_Ega_18-Q3-R5-49_MAXA]	TET0955_v1_200231|ID_75091724|_conserved_exported_protein_of_unknown_function_[Tetrasphaera_MAG_AAU_0955_Ribe_18-Q3-R11-54_MA]	.
OG0002548	1	1	1	0	1	1	TET0054_v1_40599|ID_74587540|_Spermidine/putrescine_ABC_transporter_membrane_protein_[Tetrasphaera_MAG_AAU_0054_AalW_18-Q3-R10-53_BA]	TET0191_v1_60566|ID_74609491|_Spermidine/putrescine_ABC_transporter_membrane_protein_[Tetrasphaera_MAG_AAU_0191_Bjer_18-Q3-R1-45_BAT]	TET0379_v1_160236|ID_74602643|_Spermidine/putrescine_ABC_transporter_membrane_protein_[Tetrasphaera_MAG_AAU_0379_EsbW_18-Q3-R4-48_BAT]	.	TET0277_v1_70005|ID_74598751|_Spermidine/putrescine_ABC_transporter_membrane_protein_[Tetrasphaera_MAG_AAU_0277_Ega_18-Q3-R5-49_MAXA]	TET0955_v1_200230|ID_75091723|_Spermidine/putrescine_ABC_transporter_membrane_protein_[Tetrasphaera_MAG_AAU_0955_Ribe_18-Q3-R11-54_MA]	.
OG0002549	1	1	1	0	1	1	TET0054_v1_40600|ID_74587541|_Thiamine_transporter_membrane_protein_[Tetrasphaera_MAG_AAU_0054_AalW_18-Q3-R10-53_BA]	TET0191_v1_60567|ID_74609492|_Thiamine_transporter_membrane_protein_[Tetrasphaera_MAG_AAU_0191_Bjer_18-Q3-R1-45_BAT]	TET0379_v1_160235|ID_74602642|_Thiamine_transporter_membrane_protein_[Tetrasphaera_MAG_AAU_0379_EsbW_18-Q3-R4-48_BAT]	.	TET0277_v1_70004|ID_74598750|_Thiamine_transporter_membrane_protein_[Tetrasphaera_MAG_AAU_0277_Ega_18-Q3-R5-49_MAXA]	TET0955_v1_200229|ID_75091722|_Thiamine_transporter_membrane_protein_[Tetrasphaera_MAG_AAU_0955_Ribe_18-Q3-R11-54_MA]	.
OG0002550	1	1	1	0	1	1	TET0054_v1_40601|ID_74587542|cysA|_Sulfate/thiosulfate_import_ATP-binding_protein_CysA_2_[Tetrasphaera_MAG_AAU_0054_AalW_18-Q3-R10-53_BA]	TET0191_v1_60568|ID_74609493|cysA|_Sulfate/thiosulfate_import_ATP-binding_protein_CysA_2_[Tetrasphaera_MAG_AAU_0191_Bjer_18-Q3-R1-45_BAT]	TET0379_v1_160234|ID_74602641|cysA|_Sulfate/thiosulfate_import_ATP-binding_protein_CysA_2_[Tetrasphaera_MAG_AAU_0379_EsbW_18-Q3-R4-48_BAT]	.	TET0277_v1_70003|ID_74598749|cysA|_Sulfate/thiosulfate_import_ATP-binding_protein_CysA_2_[Tetrasphaera_MAG_AAU_0277_Ega_18-Q3-R5-49_MAXA]	TET0955_v1_200228|ID_75091721|cysA|_Sulfate/thiosulfate_import_ATP-binding_protein_CysA_2_[Tetrasphaera_MAG_AAU_0955_Ribe_18-Q3-R11-54_MA]	.
OG0002552	1	1	1	0	1	1	TET0054_v1_40735|ID_74587676|_Death_on_curing_protein_[Tetrasphaera_MAG_AAU_0054_AalW_18-Q3-R10-53_BA]	TET0191_v1_60705|ID_74609630|_Death_on_curing_protein_[Tetrasphaera_MAG_AAU_0191_Bjer_18-Q3-R1-45_BAT]	TET0379_v1_160097|ID_74602504|_Death_on_curing_protein_[Tetrasphaera_MAG_AAU_0379_EsbW_18-Q3-R4-48_BAT]	.	TET0277_v1_30063|ID_74597301|doc|_Toxin_Doc_[Tetrasphaera_MAG_AAU_0277_Ega_18-Q3-R5-49_MAXA]	TET0955_v1_50062|ID_75090074|doc|_Toxin_Doc_[Tetrasphaera_MAG_AAU_0955_Ribe_18-Q3-R11-54_MA]	.
OG0002553	1	1	1	0	1	1	TET0054_v1_40736|ID_74587677|_Ribbon-helix-helix_protein__copG_family_[Tetrasphaera_MAG_AAU_0054_AalW_18-Q3-R10-53_BA]	TET0191_v1_60706|ID_74609631|_Ribbon-helix-helix_protein__copG_family_[Tetrasphaera_MAG_AAU_0191_Bjer_18-Q3-R1-45_BAT]	TET0379_v1_160096|ID_74602503|_RHH_1_domain-containing_protein_[Tetrasphaera_MAG_AAU_0379_EsbW_18-Q3-R4-48_BAT]	.	TET0277_v1_30064|ID_74597302|_conserved_protein_of_unknown_function_[Tetrasphaera_MAG_AAU_0277_Ega_18-Q3-R5-49_MAXA]	TET0955_v1_50061|ID_75090073|_conserved_protein_of_unknown_function_[Tetrasphaera_MAG_AAU_0955_Ribe_18-Q3-R11-54_MA]	.
OG0000018	2	1	6	3	0	0	TET0054_v1_10035|ID_74584490|_DNA_replication_protein_[Tetrasphaera_MAG_AAU_0054_AalW_18-Q3-R10-53_BA], TET0054_v1_20116|ID_74585906|_DNA_replication_protein_[Tetrasphaera_MAG_AAU_0054_AalW_18-Q3-R10-53_BA]	TET0191_v1_20035|ID_74608355|_DNA_replication_protein_[Tetrasphaera_MAG_AAU_0191_Bjer_18-Q3-R1-45_BAT]	TET0379_v1_110254|ID_74601117|_protein_of_unknown_function_[Tetrasphaera_MAG_AAU_0379_EsbW_18-Q3-R4-48_BAT], TET0379_v1_110255|ID_74601118|_protein_of_unknown_function_[Tetrasphaera_MAG_AAU_0379_EsbW_18-Q3-R4-48_BAT], TET0379_v1_110568|ID_74601431|_protein_of_unknown_function_[Tetrasphaera_MAG_AAU_0379_EsbW_18-Q3-R4-48_BAT], TET0379_v1_110569|ID_74601432|_protein_of_unknown_function_[Tetrasphaera…	TET0004_v1_40700|ID_74579783|_protein_of_unknown_function_[Tetrasphaera_MAG_AAU_0004_AalE_18-Q3-R2-46_BAT], TET0004_v1_41371|ID_74580454|_DNA_replication_protein_[Tetrasphaera_MAG_AAU_0004_AalE_18-Q3-R2-46_BAT], TET0004_v1_41374|ID_74580457|_protein_of_unknown_function_[Tetrasphaera_MAG_AAU_0004_AalE_18-Q3-R2-46_BAT]	.	.	.
OG0000034	2	1	5	2	0	1	TET0054_v1_10034|ID_74584489|_transposase_[Tetrasphaera_MAG_AAU_0054_AalW_18-Q3-R10-53_BA], TET0054_v1_20117|ID_74585907|_transposase_[Tetrasphaera_MAG_AAU_0054_AalW_18-Q3-R10-53_BA]	TET0191_v1_20036|ID_74608356|_transposase_[Tetrasphaera_MAG_AAU_0191_Bjer_18-Q3-R1-45_BAT]	TET0379_v1_110256|ID_74601119|_transposase_[Tetrasphaera_MAG_AAU_0379_EsbW_18-Q3-R4-48_BAT], TET0379_v1_110570|ID_74601433|_protein_of_unknown_function_[Tetrasphaera_MAG_AAU_0379_EsbW_18-Q3-R4-48_BAT], TET0379_v1_110572|ID_74601435|_protein_of_unknown_function_[Tetrasphaera_MAG_AAU_0379_EsbW_18-Q3-R4-48_BAT], TET0379_v1_110573|ID_74601436|_protein_of_unknown_function_[Tetrasphaera_MAG_AAU_0379_Es…	TET0004_v1_41369|ID_74580452|_protein_of_unknown_function_[Tetrasphaera_MAG_AAU_0004_AalE_18-Q3-R2-46_BAT], TET0004_v1_41370|ID_74580453|_protein_of_unknown_function_[Tetrasphaera_MAG_AAU_0004_AalE_18-Q3-R2-46_BAT]	.	TET0955_v1_90011|ID_75090442|_protein_of_unknown_function_[Tetrasphaera_MAG_AAU_0955_Ribe_18-Q3-R11-54_MA]	.
OG0000081	1	4	2	0	1	2	TET0054_v1_10393|ID_74584848|pckG|_Phosphoenolpyruvate_carboxykinase_[GTP]_[Tetrasphaera_MAG_AAU_0054_AalW_18-Q3-R10-53_BA]	TET0191_v1_70379|ID_74610122|_protein_of_unknown_function_[Tetrasphaera_MAG_AAU_0191_Bjer_18-Q3-R1-45_BAT], TET0191_v1_70380|ID_74610123|_putative_Phosphoenolpyruvate_carboxykinase__GTP__[Tetrasphaera_MAG_AAU_0191_Bjer_18-Q3-R1-45_BAT], TET0191_v1_90012|ID_74610877|pckG|_Phosphoenolpyruvate_carboxykinase_[GTP]_[Tetrasphaera_MAG_AAU_0191_Bjer_18-Q3-R1-45_BAT], TET0191_v1_90013|ID_74610878|_protein…	TET0379_v1_110648|ID_74601511|_protein_of_unknown_function_[Tetrasphaera_MAG_AAU_0379_EsbW_18-Q3-R4-48_BAT], TET0379_v1_110649|ID_74601512|_putative_Phosphoenolpyruvate_carboxykinase__GTP__[Tetrasphaera_MAG_AAU_0379_EsbW_18-Q3-R4-48_BAT]	.	TET0277_v1_30048|ID_74597286|pckG|_Phosphoenolpyruvate_carboxykinase_[GTP]_[Tetrasphaera_MAG_AAU_0277_Ega_18-Q3-R5-49_MAXA]	TET0955_v1_50094|ID_75090106|_protein_of_unknown_function_[Tetrasphaera_MAG_AAU_0955_Ribe_18-Q3-R11-54_MA], TET0955_v1_50095|ID_75090107|_putative_Phosphoenolpyruvate_carboxykinase__GTP__[Tetrasphaera_MAG_AAU_0955_Ribe_18-Q3-R11-54_MA]	.
OG0000131	1	3	2	1	2	0	TET0054_v1_40873|ID_74587814|_Putative_cell_wall_binding_repeat_protein_[Tetrasphaera_MAG_AAU_0054_AalW_18-Q3-R10-53_BA]	TET0191_v1_70029|ID_74609772|_protein_of_unknown_function_[Tetrasphaera_MAG_AAU_0191_Bjer_18-Q3-R1-45_BAT], TET0191_v1_70030|ID_74609773|_protein_of_unknown_function_[Tetrasphaera_MAG_AAU_0191_Bjer_18-Q3-R1-45_BAT], TET0191_v1_70031|ID_74609774|_exported_protein_of_unknown_function_[Tetrasphaera_MAG_AAU_0191_Bjer_18-Q3-R1-45_BAT]	TET0379_v1_120152|ID_74601826|_exported_protein_of_unknown_function_[Tetrasphaera_MAG_AAU_0379_EsbW_18-Q3-R4-48_BAT], TET0379_v1_120153|ID_74601827|_protein_of_unknown_function_[Tetrasphaera_MAG_AAU_0379_EsbW_18-Q3-R4-48_BAT]	TET0004_v1_40675|ID_74579758|_conserved_exported_protein_of_unknown_function_[Tetrasphaera_MAG_AAU_0004_AalE_18-Q3-R2-46_BAT]	TET0277_v1_10158|ID_74595547|_protein_of_unknown_function_[Tetrasphaera_MAG_AAU_0277_Ega_18-Q3-R5-49_MAXA], TET0277_v1_10159|ID_74595548|_conserved_exported_protein_of_unknown_function_[Tetrasphaera_MAG_AAU_0277_Ega_18-Q3-R5-49_MAXA]	.	.
OG0000315	2	2	1	0	1	2	TET0054_v1_10899|ID_74585354|_putative_antitoxin_VapB12_[Tetrasphaera_MAG_AAU_0054_AalW_18-Q3-R10-53_BA], TET0054_v1_10980|ID_74585435|_putative_plasmid_stability_protein_y4jJ_[Tetrasphaera_MAG_AAU_0054_AalW_18-Q3-R10-53_BA]	TET0191_v1_10105|ID_74607649|_putative_antitoxin_VapB12_[Tetrasphaera_MAG_AAU_0191_Bjer_18-Q3-R1-45_BAT], TET0191_v1_10187|ID_74607731|_putative_plasmid_stability_protein_y4jJ_[Tetrasphaera_MAG_AAU_0191_Bjer_18-Q3-R1-45_BAT]	TET0379_v1_110070|ID_74600933|_conserved_protein_of_unknown_function_[Tetrasphaera_MAG_AAU_0379_EsbW_18-Q3-R4-48_BAT]	.	TET0277_v1_50129|ID_74598455|_conserved_protein_of_unknown_function_[Tetrasphaera_MAG_AAU_0277_Ega_18-Q3-R5-49_MAXA]	TET0955_v1_150005|ID_75091210|_protein_of_unknown_function_[Tetrasphaera_MAG_AAU_0955_Ribe_18-Q3-R11-54_MA], TET0955_v1_70025|ID_75090351|_conserved_protein_of_unknown_function_[Tetrasphaera_MAG_AAU_0955_Ribe_18-Q3-R11-54_MA]	.
[truncated: 2,003 more rows]

## Sheet: Ca. P. baldrii unique proteins
MAGE protein ID of all proteins from OGs unqiue to Ca. P. baldrii	List of non-redundant MAGE protein annotation names from all 3 Ca. P. baldrii MAGs (from column A)
TET0054_v1_10272|ID_74584727|_protein_of_unknown_function_[Tetrasphaera_MAG_AAU_0054_AalW_18-Q3-R10-53_BA]	2'-5'_RNA_ligase_superfamily_protein
TET0054_v1_10273|ID_74584728|_protein_of_unknown_function_[Tetrasphaera_MAG_AAU_0054_AalW_18-Q3-R10-53_BA]	2-dehydropantoate_2-reductase
[truncated: 1,191 more rows]

## Sheet: Ca. P. baldrii unique eggnog
#query	Functional Description	seed_ortholog	evalue	score	eggNOG_OGs	max_annot_lvl	COG_category	Preferred_name	GOs	EC	KEGG_ko	KEGG_Pathway	KEGG_Module	KEGG_Reaction	KEGG_rclass	BRITE	KEGG_TC	CAZy	BiGG_Reaction	PFAMs		Row Labels	Count of Functional Descriptions
[truncated: 626 more rows]

[truncated: 3 more sheets: Orthogroups (Ca. P. hodrii), Ca. P. hodrii unique proteins, Ca. P. hodrii unique eggnog]
