# Supplementary material for: The novel genus, ‘Candidatus Phosphoribacter’, previously identified as Tetrasphaera, is the dominant polyphosphate accumulating lineage in EBPR wastewater treatment plants worldwide
Source: ISME J. 2022 Feb 25;16(6):1605–16. doi: 10.1038/s41396-022-01212-z (PMC9123174; doi:10.1038/s41396-022-01212-z)
Supplement: Supplementary file 10 — Dataset9 [file 41396_2022_1212_MOESM10_ESM.xlsx]

## Sheet: Supplementary Data File 8a
Supplementary Data File 8a. Overview of predicted extracellular peptidases identified among novel MAGs recovered from Danish WWTPs.
MAG	MAGE auto-annotation	PSORTB subcellular location prediction	PRED-TAT signal peptide prediction	MEROPS category	COG category as per egg-NOG mapping	egg-NOG descriptor
Pbr2_AalE_b188	TET0004_v1_40070|ID:74579153|_putative_Cucumisin	Extracellular	Sec signal peptide predicted. Most likely cleavage site: 1 - 48 [APA-AS] - Reliability score: 0.961	family_S13_unassigned_peptidases	O	PA domain
Pbr2_AalE_b188	TET0004_v1_80062|ID:74581212|vpr|_Minor_extracellular_protease_vpr	Extracellular	Sec signal peptide predicted. Most likely cleavage site: 14 - 42 [AAA-AP] - Reliability score: 0.997	family_C40_unassigned_peptidases	O	PA domain
Pbr2_AalE_b188	TET0004_v1_100086|ID:74581427|_conserved_protein_of_unknown_function	Extracellular	Sec signal peptide predicted. Most likely cleavage site: 1 - 21 [VVA-TS] - Reliability score: 0.967	family_S12_unassigned_peptidases	O	PA domain
Pbr1_AalW_b524	TET0054_v1_10294|ID:74584749|mycP|_Mycosin-4	Extracellular	Sec signal peptide predicted. Most likely cleavage site: 1 - 27 [ALA-AD] - Reliability score: 1.000	family_S9_unassigned_peptidases	O	Belongs to the peptidase S8 family
Pbr1_AalW_b524	TET0054_v1_10848|ID:74585303|_conserved_exported_protein_of_unknown_function	Extracellular	Sec signal peptide predicted. Most likely cleavage site: 1 - 21 [AVA-ID] - Reliability score: 0.942	family_C40_unassigned_peptidases	O	PA domain
Pbr1_AalW_b524	TET0054_v1_10872|ID:74585327|_conserved_exported_protein_of_unknown_function	Extracellular	Sec signal peptide predicted. Most likely cleavage site: 1 - 33 [AEA-AK] - Reliability score: 0.989	subfamily_S8A_unassigned_peptidases	E	Belongs to the peptidase S1B family
Pbr1_AalW_b524	TET0054_v1_20696|ID:74586486|_putative_Cucumisin	Extracellular	Sec signal peptide predicted. Most likely cleavage site: 1 - 28 [ATA-AP] - Reliability score: 0.993	subfamily_M23B_unassigned_peptidases	O	PA domain
s1404_Aved_b378	TET0167_v1_10577|ID:74612160|_Gamma-glutamyltranspeptidase	Extracellular	Sec signal peptide predicted. Most likely cleavage site: 1 - 28 [GNA-VD] - Reliability score: 0.963	family_C40_non-peptidase_homologues	E	gamma-glutamyltranspeptidase
s1404_Aved_b378	TET0167_v1_11559|ID:74613142|_conserved_exported_protein_of_unknown_function	Extracellular	Sec signal peptide predicted. Most likely cleavage site: 1 - 28 [AQA-TA] - Reliability score: 0.992	subfamily_M23B_unassigned_peptidases	E	Belongs to the peptidase S1B family
s1404_Aved_b378	TET0167_v1_11742|ID:74613325|_Putative_secreted_protease	Extracellular	Sec signal peptide predicted. Most likely cleavage site: 1 - 28 [AQA-GP] - Reliability score: 0.994	subfamily_S8A_unassigned_peptidases	S	protease
s1404_Aved_b378	TET0167_v1_230052|ID:74614584|_putative_Cucumisin	Extracellular	Sec signal peptide predicted. Most likely cleavage site: 1 - 34 [ASA-DT] - Reliability score: 0.909	subfamily_S8A_unassigned_peptidases	O	PA domain
Pbr1_Bjer_b93	TET0191_v1_10054|ID:74607598|_conserved_exported_protein_of_unknown_function	Extracellular	Sec signal peptide predicted. Most likely cleavage site: 1 - 21 [AVA-ID] - Reliability score: 0.942	subfamily_M23B_unassigned_peptidases	O	PA domain
Pbr1_Bjer_b93	TET0191_v1_10078|ID:74607622|_conserved_exported_protein_of_unknown_function	Extracellular	Sec signal peptide predicted. Most likely cleavage site: 1 - 33 [AEA-AK] - Reliability score: 0.989	subfamily_S8A_unassigned_peptidases	E	Belongs to the peptidase S1B family
Pbr1_Bjer_b93	TET0191_v1_80304|ID:74610437|_putative_Cucumisin	Extracellular	Sec signal peptide predicted. Most likely cleavage site: 1 - 28 [ATA-AP] - Reliability score: 0.993	subfamily_S8A_unassigned_peptidases	O	PA domain
Pbr2_Ega_b001	TET0277_v1_10876|ID:74596265|vpr|_Minor_extracellular_protease_vpr	Extracellular	Sec signal peptide predicted. Most likely cleavage site: 14 - 42 [AAA-AP] - Reliability score: 0.997	subfamily_S8A_unassigned_peptidases	O	PA domain
Pbr2_Ega_b001	TET0277_v1_20482|ID:74596797|_putative_Cucumisin	Extracellular	Sec signal peptide predicted. Most likely cleavage site: 1 - 48 [APA-AS] - Reliability score: 0.961	subfamily_S1B_unassigned_peptidases	O	PA domain
Pbr2_Ega_b001	TET0277_v1_50117|ID:74598443|vpr|_Minor_extracellular_protease_vpr	Extracellular	Sec signal peptide predicted. Most likely cleavage site: 1 - 46 [ASA-LS] - Reliability score: 0.977	family_C40_unassigned_peptidases	O	Belongs to the peptidase S8 family
Pbr2_Ega_b001	TET0277_v1_50184|ID:74598510|_putative_Cucumisin	Extracellular	Sec signal peptide predicted. Most likely cleavage site: 1 - 21 [VVA-TS] - Reliability score: 0.967	family_S13_unassigned_peptidases	O	PA domain
Pbr2_Ega_b001	TET0277_v1_110014|ID:74598982|_protein_of_unknown_function	Extracellular	TM segment predicted: 10 - 30 - Reliability score: 0.960	subfamily_S8A_unassigned_peptidases	S	Immune inhibitor A peptidase M6
Pbr1_EsbW_b295	TET0379_v1_110094|ID:74600957|_conserved_exported_protein_of_unknown_function	Extracellular	Sec signal peptide predicted. Most likely cleavage site: 1 - 33 [AEA-AK] - Reliability score: 0.989	subfamily_S8A_unassigned_peptidases	E	Belongs to the peptidase S1B family
Pbr1_EsbW_b295	TET0379_v1_110118|ID:74600981|_conserved_exported_protein_of_unknown_function	Extracellular	Sec signal peptide predicted. Most likely cleavage site: 1 - 21 [AVA-ID] - Reliability score: 0.952	family_M4_unassigned_peptidases	O	PA domain
Pbr1_EsbW_b295	TET0379_v1_110395|ID:74601258|vpr|_Minor_extracellular_protease_vpr	Extracellular	Sec signal peptide predicted. Most likely cleavage site: 1 - 29 [AAA-AS] - Reliability score: 0.989	family_C40_unassigned_peptidases	O	PA domain
Pbr1_EsbW_b295	TET0379_v1_110396|ID:74601259|vpr|_Minor_extracellular_protease_vpr	Extracellular	Sec signal peptide predicted. Most likely cleavage site: 1 - 29 [AAA-AP] - Reliability score: 0.999	subfamily_M23B_unassigned_peptidases	O	PA domain
Pbr1_EsbW_b295	TET0379_v1_110741|ID:74601604|_putative_Peptidase_S8	Extracellular	Sec signal peptide predicted. Most likely cleavage site: 1 - 27 [VVA-AP] - Reliability score: 0.997	subfamily_M23B_unassigned_peptidases	O	Belongs to the peptidase S8 family
Pbr1_EsbW_b295	TET0379_v1_110743|ID:74601606|_putative_Subtilase_family_protein	Extracellular	Sec signal peptide predicted. Most likely cleavage site: 1 - 27 [ALA-VT] - Reliability score: 0.999	subfamily_M23B_unassigned_peptidases	O	Belongs to the peptidase S8 family
Pbr1_EsbW_b295	TET0379_v1_200027|ID:74602823|_putative_Cucumisin	Extracellular	Sec signal peptide predicted. Most likely cleavage site: 1 - 28 [ATA-AP] - Reliability score: 0.993	subfamily_S8A_unassigned_peptidases	O	PA domain
Pbr3_Hirt_b386	TET0600_v1_30032|ID:75088524|_M6_family_metalloprotease_domain-containing_protein	Extracellular	Tat signal peptide predicted. Most likely cleavage site: 1 - 35 [TQA-AG] - Reliability score: 0.910	family_M4_unassigned_peptidases	S	Immune inhibitor A peptidase M6
Pbr3_Hirt_b386	TET0600_v1_31047|ID:75089539|_conserved_exported_protein_of_unknown_function	Extracellular	Sec signal peptide predicted. Most likely cleavage site: 1 - 31 [ADA-AK] - Reliability score: 0.964	family_S12_unassigned_peptidases	E	Belongs to the peptidase S1B family
Pbr5_Hjor_b81	TET0648_v1_110052|ID:75083627|_Gamma-glutamyltranspeptidase	Extracellular	Sec signal peptide predicted. Most likely cleavage site: 1 - 36 [ATA-TP] - Reliability score: 0.993	gamma-glutamyltransferase	E	Gamma-glutamyltranspeptidase
Pbr5_Hjor_b81	TET0648_v1_130030|ID:75083687|_Putative_serine_protease_(Putative_secreted_protein)	Extracellular	Sec signal peptide predicted. Most likely cleavage site: 1 - 29 [AFA-AP] - Reliability score: 1.000	family_C40_non-peptidase_homologues	O	Belongs to the peptidase S8 family
Pbr5_Hjor_b81	TET0648_v1_170037|ID:75084003|_Neutral_metalloproteinase	Extracellular	Sec signal peptide predicted. Most likely cleavage site: 1 - 44 [AQA-AA] - Reliability score: 0.960	family_S13_unassigned_peptidases	E	Fungalysin/Thermolysin Propeptide Motif
Pbr5_Hjor_b81	TET0648_v1_200063|ID:75084333|_Peptidase_S8_domain-containing_protein	Extracellular	Sec signal peptide predicted. Most likely cleavage site: 1 - 26 [AHA-AE] - Reliability score: 1.000	subfamily_M23B_unassigned_peptidases	O	Belongs to the peptidase S8 family
Pbr5_Hjor_b81	TET0648_v1_310075|ID:75084904|_M6_family_metalloprotease_domain-containing_protein	Extracellular	Tat signal peptide predicted. Most likely cleavage site: 1 - 44 [AAA-SS] - Reliability score: 0.655	subfamily_S1D_unassigned_peptidases	S	Immune inhibitor A peptidase M6
s299_Hjor_b94	TET0649_v1_11040|ID:74582556|_Serine_protease	Extracellular	Sec signal peptide predicted. Most likely cleavage site: 1 - 34 [ASA-GT] - Reliability score: 0.927	family_M6_unassigned_peptidases	E	Trypsin
s299_Hjor_b94	TET0649_v1_11121|ID:74582637|_Protease	Extracellular	Sec signal peptide predicted. Most likely cleavage site: 1 - 27 [AQA-TA] - Reliability score: 0.991	subfamily_M23B_unassigned_peptidases	S	protease
s299_Hjor_b94	TET0649_v1_11773|ID:74583289|_Serine_protease	Extracellular	Tat signal peptide predicted. Most likely cleavage site: 1 - 30 [ASA-AS] - Reliability score: 0.996	subfamily_S8A_unassigned_peptidases	O	Subtilase family
Pelon_Hjor_b29	TET0655_v1_10271|ID:74603483|_Peptidase_M6,_immune_inhibitor_A	Extracellular	Sec signal peptide predicted. Most likely cleavage site: 10 - 34 [ASA-AP] - Reliability score: 0.936	family_S33_unassigned_peptidases	S	protease
Pelon_Hjor_b29	TET0655_v1_120052|ID:74605220|_Gamma-glutamyltranspeptidase	Extracellular	Sec signal peptide predicted. Most likely cleavage site: 1 - 27 [ARA-GG] - Reliability score: 0.988	subfamily_S8A_unassigned_peptidases	E	gamma-glutamyltranspeptidase
Pelon_Hjor_b29	TET0655_v1_240319|ID:74606050|lpqL|_putative_lipoprotein_aminopeptidase_LpqL	Extracellular	Tat signal peptide predicted. Most likely cleavage site: 1 - 31 [AQA-GN] - Reliability score: 0.883	subfamily_S8A_unassigned_peptidases	S	PA domain
Pelon_Hjor_b29	TET0655_v1_240613|ID:74606344|_Secreted_subtilisin-like_protease	Extracellular	Tat signal peptide predicted. Most likely cleavage site: 1 - 40 [VTA-ST] - Reliability score: 0.982	subfamily_S1B_unassigned_peptidases	O	Belongs to the peptidase S8 family
Pbr4_Hjor_b088	TET0663_v1_110087|ID:74591926|_Peptidase_S8_domain-containing_protein	Extracellular	Sec signal peptide predicted. Most likely cleavage site: 1 - 55 [ASA-AE] - Reliability score: 0.970	family_C40_non-peptidase_homologues	O	Belongs to the peptidase S8 family
Pbr4_Hjor_b088	TET0663_v1_170089|ID:74592401|_Peptidase_M6	Extracellular	Tat signal peptide predicted. Most likely cleavage site: 1 - 52 [APA-NS] - Reliability score: 0.600	family_C40_unassigned_peptidases	S	Immune inhibitor A peptidase M6
Pbr4_Hjor_b088	TET0663_v1_170175|ID:74592487|_Putative_serine_protease_(Putative_secreted_protein)	Extracellular	Sec signal peptide predicted. Most likely cleavage site: 1 - 29 [AFA-AP] - Reliability score: 1.000	family_S13_unassigned_peptidases	O	Belongs to the peptidase S8 family
Pbr4_Hjor_b088	TET0663_v1_170847|ID:74593159|_Pregnancy-associated_plasma_protein-A	Extracellular	Tat signal peptide predicted. Most likely cleavage site: 1 - 35 [TNA-AP] - Reliability score: 0.953	subfamily_M23B_unassigned_peptidases	S	Pregnancy-associated plasma protein-A
Pbr4_Hjor_b088	TET0663_v1_170938|ID:74593250|_Neutral_metalloproteinase	Extracellular	Sec signal peptide predicted. Most likely cleavage site: 1 - 42 [AAA-AV] - Reliability score: 0.969	subfamily_M23B_unassigned_peptidases	E	Fungalysin/Thermolysin Propeptide Motif
Pbr4_Hjor_b088	TET0663_v1_220138|ID:74594622|_Pterin-4-alpha-carbinolamine_dehydratase	Extracellular	Sec signal peptide predicted. Most likely cleavage site: 1 - 57 [AAA-DP] - Reliability score: 0.874	subfamily_M23B_unassigned_peptidases	O	Trypsin-like serine protease
Lbs_Ribe_b65	TET0944_v1_10035|ID:74588009|_exported_protein_of_unknown_function	Extracellular	Sec signal peptide predicted. Most likely cleavage site: 1 - 34 [AAA-AD] - Reliability score: 0.962	subfamily_S8A_unassigned_peptidases	O	Subtilase family
Lbs_Ribe_b65	TET0944_v1_20096|ID:74588439|_putative_Thermolysin	Extracellular	Sec signal peptide predicted. Most likely cleavage site: 1 - 40 [AAA-AT] - Reliability score: 0.971	subfamily_S8A_unassigned_peptidases	E	Fungalysin/Thermolysin Propeptide Motif
Lbs_Ribe_b65	TET0944_v1_20124|ID:74588467|_exported_protein_of_unknown_function	Extracellular	Sec signal peptide predicted. Most likely cleavage site: 1 - 57 [AHA-AG] - Reliability score: 0.946	family_M4_unassigned_peptidases	O	Subtilase family
Lbs_Ribe_b65	TET0944_v1_20894|ID:74589237|_Gamma-glutamyltranspeptidase	Extracellular	Sec signal peptide predicted. Most likely cleavage site: 1 - 24 [AAA-GG] - Reliability score: 0.729	family_C40_unassigned_peptidases	E	gamma-glutamyltranspeptidase
Lbs_Ribe_b65	TET0944_v1_21211|ID:74589554|_Peptidase_M6	Extracellular	Sec signal peptide predicted. Most likely cleavage site: 1 - 27 [ATA-AP] - Reliability score: 0.990	subfamily_S8A_unassigned_peptidases	S	Immune inhibitor A peptidase M6
Lbs_Ribe_b65	TET0944_v1_30247|ID:74590459|_M6_family_metalloprotease_domain-containing_protein	Extracellular	Sec signal peptide predicted. Most likely cleavage site: 1 - 34 [AAA-TP] - Reliability score: 0.833	subfamily_M23B_unassigned_peptidases	S	Immune inhibitor A peptidase M6
Lbs_Ribe_b65	TET0944_v1_30709|ID:74590921|_Peptidase_inhibitor_I9	Extracellular	Sec signal peptide predicted. Most likely cleavage site: 1 - 38 [ADA-AA] - Reliability score: 0.982	family_C40_non-peptidase_homologues	O	PA domain
Pbr2_Ribe_b001	TET0955_v1_70019|ID:75090345|vpr|_Minor_extracellular_protease_vpr	Extracellular	Sec signal peptide predicted. Most likely cleavage site: 1 - 46 [ASA-LS] - Reliability score: 0.977	subfamily_S8A_unassigned_peptidases	O	Belongs to the peptidase S8 family
Pbr2_Ribe_b001	TET0955_v1_110072|ID:75090804|vpr|_Minor_extracellular_protease_vpr	Extracellular	Sec signal peptide predicted. Most likely cleavage site: 14 - 42 [AAA-AP] - Reliability score: 0.997	family_C40_unassigned_peptidases	O	PA domain
Pbr2_Ribe_b001	TET0955_v1_150066|ID:75091271|_putative_Cucumisin	Extracellular	Sec signal peptide predicted. Most likely cleavage site: 1 - 21 [VVA-TS] - Reliability score: 0.967	family_M4_unassigned_peptidases	O	PA domain
Pbr2_Ribe_b001	TET0955_v1_220126|ID:75092442|_putative_Cucumisin	Extracellular	Sec signal peptide predicted. Most likely cleavage site: 1 - 48 [APA-AS] - Reliability score: 0.961	subfamily_S8A_unassigned_peptidases	O	PA domain
Peptidases predicted to be extracellular by PSORTb, but had no signal peptide detected:
Pbr2_AalE_b188	TET0004_v1_20032|ID:74578638|_D-alanyl-D-alanine_carboxypeptidase	Extracellular	No signal peptide predicted - Reliability score: 0.342	penillin-binding_protein_4	V	Beta-lactamase
Pbr2_AalE_b188	TET0004_v1_30246|ID:74578900|fbpC|_Diacylglycerol_acyltransferase/mycolyltransferase_Ag85C	Extracellular	No signal peptide predicted - Reliability score: 0.988	subfamily_M23B_unassigned_peptidases	S	Putative esterase
Pbr1_AalW_b524	TET0054_v1_10609|ID:74585064|_putative_Cucumisin	Extracellular	No signal peptide predicted - Reliability score: 0.259	subfamily_S8A_unassigned_peptidases	O	PA domain
Pbr1_AalW_b524	TET0054_v1_20712|ID:74586502|_protein_of_unknown_function	Extracellular	No signal peptide predicted - Reliability score: 1.000	subfamily_S8A_unassigned_peptidases	O	peptidase S8 and S53, subtilisin, kexin, sedolisin
Pbr1_AalW_b524	TET0054_v1_20780|ID:74586570|prt|_Extracellular_metalloprotease	Extracellular	No signal peptide predicted - Reliability score: 0.896	subfamily_M23B_unassigned_peptidases	O	Thermolysin metallopeptidase, catalytic domain
s1404_Aved_b378	TET0167_v1_10173|ID:74611756|_Putative_Thermitase	Extracellular	No signal peptide predicted - Reliability score: 0.935	family_M6_unassigned_peptidases	O	peptidase S8 and S53, subtilisin, kexin, sedolisin
s1404_Aved_b378	TET0167_v1_10242|ID:74611825|_putative_Bacillolysin	Extracellular	No signal peptide predicted - Reliability score: 0.876	family_M6_unassigned_peptidases	E	hmm pf01447
s1404_Aved_b378	TET0167_v1_10464|ID:74612047|_CubicO_group_peptidase,_beta-lactamase_class_C_family	Extracellular	No signal peptide predicted - Reliability score: 0.872	family_S12_unassigned_peptidases	V	Beta-lactamase
s1404_Aved_b378	TET0167_v1_240293|ID:74615222|_TAP_domain_protein	Extracellular	No signal peptide predicted - Reliability score: 0.986	subfamily_M23B_unassigned_peptidases	S	TAP-like protein
Pbr1_Bjer_b93	TET0191_v1_80320|ID:74610453|_protein_of_unknown_function	Extracellular	No signal peptide predicted - Reliability score: 1.000	family_M4_unassigned_peptidases	O	peptidase S8 and S53, subtilisin, kexin, sedolisin
Pbr1_Bjer_b93	TET0191_v1_80386|ID:74610519|prt|_Extracellular_metalloprotease	Extracellular	No signal peptide predicted - Reliability score: 0.896	family_C40_unassigned_peptidases	O	Thermolysin metallopeptidase, catalytic domain
Pbr1_Bjer_b93	TET0191_v1_90220|ID:74611085|_putative_Cucumisin	Extracellular	No signal peptide predicted - Reliability score: 0.259	subfamily_M23B_unassigned_peptidases	O	PA domain
Pbr2_Ega_b001	TET0277_v1_20416|ID:74596731|_Neutral_metalloproteinase	Extracellular	No signal peptide predicted - Reliability score: 0.987	subfamily_M23B_unassigned_peptidases	O	Thermolysin metallopeptidase, catalytic domain
Pbr2_Ega_b001	TET0277_v1_110012|ID:74598980|_protein_of_unknown_function	Extracellular	No signal peptide predicted - Reliability score: 0.300	subfamily_S1B_unassigned_peptidases	S	Immune inhibitor A peptidase M6
Pbr2_Ega_b001	TET0277_v1_110092|ID:74599060|_D-alanyl-D-alanine_carboxypeptidase	Extracellular	No signal peptide predicted - Reliability score: 0.342	subfamily_S8A_unassigned_peptidases	V	Beta-lactamase
Pbr1_EsbW_b295	TET0379_v1_20064|ID:74599691|prt|_Extracellular_metalloprotease	Extracellular	No signal peptide predicted - Reliability score: 0.896	subfamily_S8A_unassigned_peptidases	O	Thermolysin metallopeptidase, catalytic domain
Pbr3_Hirt_b386	TET0600_v1_20256|ID:75087757|prt|_Extracellular_metalloprotease	Extracellular	No signal peptide predicted - Reliability score: 0.999	subfamily_S8A_unassigned_peptidases	O	Thermolysin metallopeptidase, catalytic domain
Pbr5_Hjor_b81	TET0648_v1_310029|ID:75084858|prt|_Extracellular_metalloprotease	Extracellular	No signal peptide predicted - Reliability score: 0.573	subfamily_S8A_unassigned_peptidases	E	peptidase M4
Pbr5_Hjor_b81	TET0648_v1_460018|ID:75085578|vpr|_Minor_extracellular_protease_vpr	Extracellular	No signal peptide predicted - Reliability score: 0.985	subfamily_S8A_non-peptidase_homologues	O	PA domain
s299_Hjor_b94	TET0649_v1_10067|ID:74581583|_CubicO_group_peptidase,_beta-lactamase_class_C_family	Extracellular	No signal peptide predicted - Reliability score: 0.961	subfamily_M23B_unassigned_peptidases	V	Beta-lactamase
s299_Hjor_b94	TET0649_v1_40049|ID:74583466|_Neutral_metalloproteinase	Extracellular	No signal peptide predicted - Reliability score: 0.761	family_C40_non-peptidase_homologues	E	peptidase M4
Pelon_Hjor_b29	TET0655_v1_10497|ID:74603709|_Peptidase_M43_domain-containing_protein	Extracellular	No signal peptide predicted - Reliability score: 0.943	family_C40_unassigned_peptidases	S	Pregnancy-associated plasma protein-A
Pelon_Hjor_b29	TET0655_v1_140010|ID:74605294|_Serine_hydrolase	Extracellular	No signal peptide predicted - Reliability score: 0.232	family_S13_unassigned_peptidases	V	Beta-lactamase
Pelon_Hjor_b29	TET0655_v1_240736|ID:74606467|_Putative_beta-lactamase	Extracellular	No signal peptide predicted - Reliability score: 0.726	family_C40_non-peptidase_homologues	V	Beta-lactamase
Pelon_Hjor_b29	TET0655_v1_300081|ID:74606988|_Neutral_metalloproteinase	Extracellular	No signal peptide predicted - Reliability score: 0.929	subfamily_S8A_unassigned_peptidases	E	peptidase M4
Pbr4_Hjor_b088	TET0663_v1_170048|ID:74592360|prt|_Extracellular_metalloprotease	Extracellular	No signal peptide predicted - Reliability score: 0.990	family_C40_unassigned_peptidases	E	peptidase M4
Pbr4_Hjor_b088	TET0663_v1_180079|ID:74593447|_Beta-lactamase	Extracellular	No signal peptide predicted - Reliability score: 0.987	subfamily_M23B_unassigned_peptidases	V	Beta-lactamase
Pbr6_Mari_b41	TET0800_v1_10185|ID:75093598|prt|_Extracellular_metalloprotease	Extracellular	No signal peptide predicted - Reliability score: 0.846	family_M4_unassigned_peptidases	E	Thermolysin metallopeptidase, catalytic domain
Lbs_Ribe_b65	TET0944_v1_10341|ID:74588315|_Serine_hydrolase	Extracellular	No signal peptide predicted - Reliability score: 0.978	family_C40_unassigned_peptidases	V	Beta-lactamase
Lbs_Ribe_b65	TET0944_v1_21587|ID:74589930|prt|_Extracellular_metalloprotease	Extracellular	No signal peptide predicted - Reliability score: 0.807	family_M6_unassigned_peptidases	E	peptidase M4
Pbr2_Ribe_b001	TET0955_v1_60057|ID:75090321|_protein_of_unknown_function	Extracellular	No signal peptide predicted - Reliability score: 0.342	subfamily_M23B_unassigned_peptidases	O	Belongs to the peptidase S8 family
Pbr2_Ribe_b001	TET0955_v1_200585|ID:75092078|_D-alanyl-D-alanine_carboxypeptidase	Extracellular	No signal peptide predicted - Reliability score: 0.342	subfamily_M23B_unassigned_peptidases	V	Beta-lactamase
Pbr2_Ribe_b001	TET0955_v1_200652|ID:75092145|_protein_of_unknown_function	Extracellular	No signal peptide predicted - Reliability score: 0.995	family_C40_non-peptidase_homologues	V	Beta-lactamase
Pbr2_Ribe_b001	TET0955_v1_220193|ID:75092509|prt|_Extracellular_metalloprotease	Extracellular	No signal peptide predicted - Reliability score: 0.979	family_S1_unassigned_peptidases	O	Thermolysin metallopeptidase, catalytic domain
Peptidases mapped to COG category M:
Pbr2_AalE_b188	TET0004_v1_10466|ID:74578509|_D-alanyl-D-alanine_carboxypeptidase	Extracellular	Sec signal peptide predicted. Most likely cleavage site: 1 - 92 [ALA-DP] - Reliability score: 0.937	family_T3_unassigned_peptidases	M	D-alanyl-D-alanine carboxypeptidase
Pbr2_AalE_b188	TET0004_v1_10468|ID:74578511|_exported_protein_of_unknown_function	Extracellular	Tat signal peptide predicted. Most likely cleavage site: 1 - 34 [ASA-DP] - Reliability score: 0.932	nasp_peptidase	M	NlpC/P60 family
Pbr2_AalE_b188	TET0004_v1_30297|ID:74578951|_NLP/P60_protein	Extracellular	Sec signal peptide predicted. Most likely cleavage site: 1 - 29 [AIA-DQ] - Reliability score: 0.976	griselysin	M	NlpC/P60 family
Pbr2_AalE_b188	TET0004_v1_40683|ID:74579766|mepM|_Murein_DD-endopeptidase_MepM	Extracellular	TM segment predicted: 22 - 42 - Reliability score: 0.932	subfamily_S8A_unassigned_peptidases	M	Peptidase family M23
Pbr2_AalE_b188	TET0004_v1_40930|ID:74580013|mepH|_Murein_DD-endopeptidase_MepH	Extracellular	Sec signal peptide predicted. Most likely cleavage site: 37 - 53 [AQA-AT] - Reliability score: 0.926	family_C40_non-peptidase_homologues	M	NlpC/P60 family
Pbr2_AalE_b188	TET0004_v1_50025|ID:74580486|mepM|_Murein_DD-endopeptidase_MepM	Extracellular	Sec signal peptide predicted. Most likely cleavage site: 1 - 44 [SAA-DT] - Reliability score: 0.999	family_S13_unassigned_peptidases	M	Peptidase family M23
Pbr1_AalW_b524	TET0054_v1_10071|ID:74584526|mepM|_Murein_DD-endopeptidase_MepM	Extracellular	TM segment predicted: 17 - 40 - Reliability score: 0.946	family_M4_unassigned_peptidases	M	Peptidase family M23
Pbr1_AalW_b524	TET0054_v1_20030|ID:74585820|_NlpC/P60_family_protein	Extracellular	Sec signal peptide predicted. Most likely cleavage site: 1 - 56 [ASA-AT] - Reliability score: 0.900	family_M6_unassigned_peptidases	M	NlpC/P60 family
Pbr1_AalW_b524	TET0054_v1_20033|ID:74585823|_D-alanyl-D-alanine_carboxypeptidase	Extracellular	Sec signal peptide predicted. Most likely cleavage site: 1 - 89 [ALA-DS] - Reliability score: 0.934	subfamily_M23B_unassigned_peptidases	M	D-alanyl-D-alanine carboxypeptidase
Pbr1_AalW_b524	TET0054_v1_20899|ID:74586689|_NLP/P60_protein	Extracellular	Sec signal peptide predicted. Most likely cleavage site: 1 - 27 [APA-VS] - Reliability score: 0.970	subfamily_S8A_unassigned_peptidases	M	NlpC/P60 family
Pbr1_AalW_b524	TET0054_v1_40467|ID:74587408|_Glycyl-glycine_endopeptidase_ALE-1	Extracellular	Sec signal peptide predicted. Most likely cleavage site: 1 - 37 [ALA-AV] - Reliability score: 0.859	subfamily_M23B_unassigned_peptidases	M	Peptidase family M23
Pbr1_AalW_b524	TET0054_v1_40564|ID:74587505|mepM|_Murein_DD-endopeptidase_MepM	Extracellular	Sec signal peptide predicted. Most likely cleavage site: 1 - 37 [ASA-DT] - Reliability score: 1.000	family_S12_unassigned_peptidases	M	Peptidase family M23
Pbr1_AalW_b524	TET0054_v1_40843|ID:74587784|mepM|_Murein_DD-endopeptidase_MepM	Extracellular	TM segment predicted: 22 - 41 - Reliability score: 0.957	family_S13_unassigned_peptidases	M	Peptidase family M23
s1404_Aved_b378	TET0167_v1_10989|ID:74612572|_NLPC_P60_domain-containing_protein	Extracellular	Sec signal peptide predicted. Most likely cleavage site: 1 - 35 [AYA-AN] - Reliability score: 1.000	subfamily_M23B_unassigned_peptidases	M	NlpC/P60 family
s1404_Aved_b378	TET0167_v1_10992|ID:74612575|_D-alanyl-D-alanine_carboxypeptidase	Extracellular	Sec signal peptide predicted. Most likely cleavage site: 1 - 94 [ALA-AP] - Reliability score: 0.901	subfamily_S1D_unassigned_peptidases	M	D-alanyl-D-alanine carboxypeptidase
s1404_Aved_b378	TET0167_v1_11385|ID:74612968|_Peptidase_M23_domain-containing_protein	Extracellular	Sec signal peptide predicted. Most likely cleavage site: 1 - 14 [ASA-DL] - Reliability score: 0.798	family_M6_unassigned_peptidases	M	Peptidase family M23
s1404_Aved_b378	TET0167_v1_110008|ID:74613979|_protein_of_unknown_function	Extracellular	TM segment predicted: 62 - 82 - Reliability score: 0.898	subfamily_S8A_unassigned_peptidases	M	Peptidase family M23
s1404_Aved_b378	TET0167_v1_240487|ID:74615416|_protein_of_unknown_function	Extracellular	No signal peptide predicted - Reliability score: 0.996	family_M4_unassigned_peptidases	MO	Proprotein convertase P-domain
Pbr1_Bjer_b93	TET0191_v1_10486|ID:74608030|mepH|_Murein_DD-endopeptidase_MepH	Extracellular	Sec signal peptide predicted. Most likely cleavage site: 37 - 53 [AHA-AT] - Reliability score: 0.944	subfamily_M23B_unassigned_peptidases	M	NlpC/P60 family
Pbr1_Bjer_b93	TET0191_v1_10584|ID:74608128|_NlpC/P60_family_protein	Extracellular	Sec signal peptide predicted. Most likely cleavage site: 1 - 56 [ASA-AT] - Reliability score: 0.900	family_M6_unassigned_peptidases	M	NlpC/P60 family
Pbr1_Bjer_b93	TET0191_v1_10587|ID:74608131|_D-alanyl-D-alanine_carboxypeptidase	Extracellular	Sec signal peptide predicted. Most likely cleavage site: 1 - 89 [ALA-DS] - Reliability score: 0.934	Mername-AA293_peptidase	M	D-alanyl-D-alanine carboxypeptidase
Pbr1_Bjer_b93	TET0191_v1_60436|ID:74609361|_Glycyl-glycine_endopeptidase_ALE-1	Extracellular	Sec signal peptide predicted. Most likely cleavage site: 1 - 37 [ALA-AV] - Reliability score: 0.859	subfamily_M23B_unassigned_peptidases	M	Peptidase family M23
Pbr1_Bjer_b93	TET0191_v1_60531|ID:74609456|mepM|_Murein_DD-endopeptidase_MepM	Extracellular	Sec signal peptide predicted. Most likely cleavage site: 1 - 37 [ASA-DT] - Reliability score: 0.999	family_C40_non-peptidase_homologues	M	Peptidase family M23
Pbr1_Bjer_b93	TET0191_v1_70038|ID:74609781|mepM|_Murein_DD-endopeptidase_MepM	Extracellular	TM segment predicted: 17 - 40 - Reliability score: 0.947	subfamily_M23B_unassigned_peptidases	M	Peptidase family M23
Pbr1_Bjer_b93	TET0191_v1_80508|ID:74610641|_NLP/P60_protein	Extracellular	Sec signal peptide predicted. Most likely cleavage site: 1 - 27 [APA-VS] - Reliability score: 0.970	family_C40_unassigned_peptidases	M	NlpC/P60 family
Pbr2_Ega_b001	TET0277_v1_10169|ID:74595558|mepM|_Murein_DD-endopeptidase_MepM	Extracellular	TM segment predicted: 22 - 42 - Reliability score: 0.932	family_S13_unassigned_peptidases	M	Peptidase family M23
Pbr2_Ega_b001	TET0277_v1_10399|ID:74595788|mepH|_Murein_DD-endopeptidase_MepH	Extracellular	Sec signal peptide predicted. Most likely cleavage site: 37 - 53 [AQA-AT] - Reliability score: 0.927	gamma-glutamyltransferase	M	NlpC/P60 family
Pbr2_Ega_b001	TET0277_v1_20269|ID:74596584|_Cell_wall-associated_NlpC_family_hydrolase	Extracellular	Sec signal peptide predicted. Most likely cleavage site: 1 - 29 [AIA-DQ] - Reliability score: 0.976	family_M6_unassigned_peptidases	M	NlpC/P60 family
Pbr2_Ega_b001	TET0277_v1_30331|ID:74597569|_D-alanyl-D-alanine_carboxypeptidase	Extracellular	Sec signal peptide predicted. Most likely cleavage site: 1 - 92 [ALA-DP] - Reliability score: 0.937	esterase_EstB	M	D-alanyl-D-alanine carboxypeptidase
Pbr2_Ega_b001	TET0277_v1_40347|ID:74598049|mepM|_Murein_DD-endopeptidase_MepM	Extracellular	Sec signal peptide predicted. Most likely cleavage site: 1 - 44 [SAA-DT] - Reliability score: 0.999	subfamily_M28F_unassigned_peptidases	M	Peptidase family M23
Pbr2_Ega_b001	TET0277_v1_60026|ID:74598672|mepM|_Murein_DD-endopeptidase_MepM	Extracellular	TM segment predicted: 22 - 42 - Reliability score: 0.936	subfamily_S8A_unassigned_peptidases	M	Peptidase family M23
Pbr1_EsbW_b295	TET0379_v1_10005|ID:74599346|mepM|_Murein_DD-endopeptidase_MepM	Extracellular	No signal peptide predicted - Reliability score: 0.087	family_S12_unassigned_peptidases	M	Peptidase family M23
Pbr1_EsbW_b295	TET0379_v1_20187|ID:74599814|_NLP/P60_protein	Extracellular	Sec signal peptide predicted. Most likely cleavage site: 1 - 27 [APA-VS] - Reliability score: 0.987	family_C40_unassigned_peptidases	M	NlpC/P60 family
Pbr1_EsbW_b295	TET0379_v1_20841|ID:74600468|_Glycyl-glycine_endopeptidase_ALE-1	Extracellular	Sec signal peptide predicted. Most likely cleavage site: 1 - 37 [ALA-AV] - Reliability score: 0.875	family_S13_unassigned_peptidases	M	Peptidase family M23
Pbr1_EsbW_b295	TET0379_v1_20937|ID:74600564|mepM|_Murein_DD-endopeptidase_MepM	Extracellular	Sec signal peptide predicted. Most likely cleavage site: 1 - 37 [ASA-DT] - Reliability score: 1.000	family_M4_unassigned_peptidases	M	Peptidase family M23
Pbr1_EsbW_b295	TET0379_v1_120143|ID:74601817|mepM|_Murein_DD-endopeptidase_MepM	Extracellular	Tat signal peptide predicted. Most likely cleavage site: 1 - 67 [TLA-SS] - Reliability score: 0.672	subfamily_M23B_unassigned_peptidases	M	Peptidase family M23
Pbr1_EsbW_b295	TET0379_v1_150053|ID:74602141|mepH|_Murein_DD-endopeptidase_MepH	Extracellular	Sec signal peptide predicted. Most likely cleavage site: 57 - 73 [AHA-AT] - Reliability score: 0.934	family_M6_unassigned_peptidases	M	NlpC/P60 family
Pbr1_EsbW_b295	TET0379_v1_150136|ID:74602224|_NlpC/P60_family_protein	Extracellular	Sec signal peptide predicted. Most likely cleavage site: 1 - 56 [ASA-AT] - Reliability score: 0.900	family_C40_non-peptidase_homologues	M	NlpC/P60 family
Pbr1_EsbW_b295	TET0379_v1_150139|ID:74602227|_D-alanyl-D-alanine_carboxypeptidase	Extracellular	Sec signal peptide predicted. Most likely cleavage site: 1 - 89 [ALA-DS] - Reliability score: 0.934	subfamily_S8A_unassigned_peptidases	M	D-alanyl-D-alanine carboxypeptidase
Pbr1_EsbW_b295	TET0379_v1_170063|ID:74602741|_Metalloendopeptidase-like_membrane_protein	Extracellular	Sec signal peptide predicted. Most likely cleavage site: 1 - 36 [AQA-VQ] - Reliability score: 0.955	family_C40_non-peptidase_homologues	M	NlpC/P60 family
Pbr3_Hirt_b386	TET0600_v1_10371|ID:75087003|_NlpC/P60_family_protein	Extracellular	Sec signal peptide predicted. Most likely cleavage site: 1 - 62 [AQA-AA] - Reliability score: 0.958	family_S13_unassigned_peptidases	M	NlpC/P60 family
Pbr3_Hirt_b386	TET0600_v1_10752|ID:75087384|mepM|_Murein_DD-endopeptidase_MepM	Extracellular	Tat signal peptide predicted. Most likely cleavage site: 7 - 44 [ALA-GT] - Reliability score: 0.658	family_M4_unassigned_peptidases	M	Peptidase family M23
Pbr3_Hirt_b386	TET0600_v1_20362|ID:75087863|_Cell_wall-associated_NlpC_family_hydrolase	Extracellular	No signal peptide predicted - Reliability score: 0.627	family_M6_unassigned_peptidases	M	NlpC/P60 family
Pbr3_Hirt_b386	TET0600_v1_30162|ID:75088654|_Glycyl-glycine_endopeptidase_ALE-1	Extracellular	TM segment predicted: 35 - 55 - Reliability score: 0.949	nasp_peptidase	M	Peptidase family M23
Pbr3_Hirt_b386	TET0600_v1_30364|ID:75088856|mepM|_Murein_DD-endopeptidase_MepM	Extracellular	Sec signal peptide predicted. Most likely cleavage site: 1 - 20 [APA-TD] - Reliability score: 0.955	subfamily_M23B_unassigned_peptidases	M	Peptidase family M23
Pbr3_Hirt_b386	TET0600_v1_30526|ID:75089018|mepH|_Murein_DD-endopeptidase_MepH	Extracellular	Sec signal peptide predicted. Most likely cleavage site: 31 - 53 [AHA-DT] - Reliability score: 0.998	family_C40_non-peptidase_homologues	M	NlpC/P60 family
Pbr5_Hjor_b81	TET0648_v1_270002|ID:75084652|_NlpC/P60_family_protein	Extracellular	TM segment predicted: 18 - 38 - Reliability score: 0.662	Mername-AA293_peptidase	M	NlpC/P60 family
Pbr5_Hjor_b81	TET0648_v1_270004|ID:75084654|_D-alanyl-D-alanine_carboxypeptidase	Extracellular	Sec signal peptide predicted. Most likely cleavage site: 1 - 71 [AGA-DA] - Reliability score: 0.851	griselysin	M	D-Ala-D-Ala carboxypeptidase 3 (S13) family
Pbr5_Hjor_b81	TET0648_v1_350044|ID:75085103|mepM|_Murein_DD-endopeptidase_MepM	Extracellular	Sec signal peptide predicted. Most likely cleavage site: 1 - 36 [ARA-DT] - Reliability score: 0.963	family_S12_unassigned_peptidases	M	Peptidase family M23
Pbr5_Hjor_b81	TET0648_v1_460117|ID:75085677|mepM|_Murein_DD-endopeptidase_MepM	Extracellular	TM segment predicted: 17 - 40 - Reliability score: 0.953	Mername-AA292_peptidase	M	Peptidase family M23
s299_Hjor_b94	TET0649_v1_10374|ID:74581890|_D-alanyl-D-alanine_carboxypeptidase	Extracellular	Sec signal peptide predicted. Most likely cleavage site: 1 - 22 [AVA-DA] - Reliability score: 0.902	subfamily_M23B_unassigned_peptidases	M	D-Ala-D-Ala carboxypeptidase 3 (S13) family
s299_Hjor_b94	TET0649_v1_10767|ID:74582283|_Peptidase_M23_domain-containing_protein	Extracellular	Sec signal peptide predicted. Most likely cleavage site: 3 - 29 [ATA-VT] - Reliability score: 0.979	subfamily_S1A_unassigned_peptidases	M	Peptidase family M23
s299_Hjor_b94	TET0649_v1_60203|ID:74583831|_Peptidase	Extracellular	Sec signal peptide predicted. Most likely cleavage site: 1 - 20 [AVA-GP] - Reliability score: 0.918	family_M4_unassigned_peptidases	M	Peptidase family M23
Pelon_Hjor_b29	TET0655_v1_10590|ID:74603802|_Peptidase_M23_domain-containing_protein	Extracellular	Sec signal peptide predicted. Most likely cleavage site: 1 - 43 [SGA-DD] - Reliability score: 0.999	subfamily_M23B_unassigned_peptidases	M	Peptidase family M23
Pelon_Hjor_b29	TET0655_v1_30071|ID:74604200|_protein_of_unknown_function	Extracellular	Sec signal peptide predicted. Most likely cleavage site: 25 - 56 [AQA-AP] - Reliability score: 0.932	subfamily_M23B_unassigned_peptidases	M	NlpC/P60 family
Pelon_Hjor_b29	TET0655_v1_30309|ID:74604438|_Putative_Peptidase_M23	Extracellular	TM segment predicted: 25 - 45 - Reliability score: 0.685	family_S13_unassigned_peptidases	M	Peptidase family M23
Pelon_Hjor_b29	TET0655_v1_100191|ID:74605040|_NLP/P60_family_secreted_protein	Extracellular	No signal peptide predicted - Reliability score: 0.761	family_C40_unassigned_peptidases	M	NlpC/P60 family
Pelon_Hjor_b29	TET0655_v1_100194|ID:74605043|_D-alanyl-D-alanine_carboxypeptidase	Extracellular	No signal peptide predicted - Reliability score: 0.975	subfamily_M23B_unassigned_peptidases	M	D-alanyl-D-alanine carboxypeptidase
Pelon_Hjor_b29	TET0655_v1_130008|ID:74605253|_M6_family_metalloprotease_domain_protein	Extracellular	No signal peptide predicted - Reliability score: 0.997	subfamily_S8A_non-peptidase_homologues	M	PFAM peptidase M6, immune inhibitor A
Pelon_Hjor_b29	TET0655_v1_290013|ID:74606891|_Cell_wall-associated_NlpC_family_hydrolase	Extracellular	Sec signal peptide predicted. Most likely cleavage site: 1 - 28 [AVA-MP] - Reliability score: 0.847	subfamily_S8A_unassigned_peptidases	M	PFAM NLP P60 protein
Pelon_Hjor_b29	TET0655_v1_290017|ID:74606895|_D-alanyl-D-alanine_carboxypeptidase	Extracellular	No signal peptide predicted - Reliability score: 0.982	family_S12_unassigned_peptidases	M	D-alanyl-D-alanine carboxypeptidase
Pelon_Hjor_b29	TET0655_v1_300110|ID:74607017|_Peptidase_M23_domain-containing_protein	Extracellular	No signal peptide predicted - Reliability score: 0.999	family_M4_unassigned_peptidases	M	Peptidase family M23
Pelon_Hjor_b29	TET0655_v1_300336|ID:74607243|_M6_family_metalloprotease_domain_protein	Extracellular	No signal peptide predicted - Reliability score: 0.997	subfamily_S8A_unassigned_peptidases	M	PFAM peptidase M6, immune inhibitor A
Pbr4_Hjor_b088	TET0663_v1_60011|ID:74591735|_protein_of_unknown_function	Extracellular	No signal peptide predicted - Reliability score: 0.588	family_C40_unassigned_peptidases	M	NlpC/P60 family
Pbr4_Hjor_b088	TET0663_v1_110141|ID:74591980|_NlpC/P60_family_protein	Extracellular	TM segment predicted: 23 - 42 - Reliability score: 0.835	family_S13_unassigned_peptidases	M	NlpC/P60 family
Pbr4_Hjor_b088	TET0663_v1_110144|ID:74591983|_protein_of_unknown_function	Extracellular	Sec signal peptide predicted. Most likely cleavage site: 1 - 40 [AQA-PP] - Reliability score: 0.870	gamma-glutamyltransferase	M	D-alanyl-D-alanine carboxypeptidase
Pbr4_Hjor_b088	TET0663_v1_170594|ID:74592906|mepM|_Murein_DD-endopeptidase_MepM	Extracellular	TM segment predicted: 22 - 42 - Reliability score: 0.928	family_C40_unassigned_peptidases	M	Peptidase family M23
Pbr4_Hjor_b088	TET0663_v1_170788|ID:74593100|mepH|_Murein_DD-endopeptidase_MepH	Extracellular	TM segment predicted: 33 - 53 - Reliability score: 0.865	family_M6_unassigned_peptidases	M	NlpC/P60 family
Pbr4_Hjor_b088	TET0663_v1_180713|ID:74594081|_Glycyl-glycine_endopeptidase_ALE-1	Extracellular	Sec signal peptide predicted. Most likely cleavage site: 1 - 27 [VVV-DD] - Reliability score: 0.935	family_M4_unassigned_peptidases	M	Peptidase family M23
Pbr4_Hjor_b088	TET0663_v1_210148|ID:74594425|mepM|_Murein_DD-endopeptidase_MepM	Extracellular	Sec signal peptide predicted. Most likely cleavage site: 1 - 36 [AQA-DT] - Reliability score: 0.998	subfamily_S8A_unassigned_peptidases	M	Peptidase family M23
Pbr6_Mari_b41	TET0800_v1_50050|ID:75095298|mepM|_Murein_DD-endopeptidase_MepM	Extracellular	Sec signal peptide predicted. Most likely cleavage site: 1 - 34 [AAA-DT] - Reliability score: 0.999	subfamily_M23B_unassigned_peptidases	M	Peptidase family M23
Pbr6_Mari_b41	TET0800_v1_50155|ID:75095403|mepM|_Murein_DD-endopeptidase_MepM	Extracellular	TM segment predicted: 22 - 42 - Reliability score: 0.925	family_M6_unassigned_peptidases	M	Peptidase family M23
Pbr6_Mari_b41	TET0800_v1_50375|ID:75095623|_D-alanyl-D-alanine_carboxypeptidase	Extracellular	Sec signal peptide predicted. Most likely cleavage site: 1 - 91 [VLA-DP] - Reliability score: 0.928	subfamily_M15A_unassigned_peptidases	M	D-alanyl-D-alanine carboxypeptidase
Pbr6_Mari_b41	TET0800_v1_50378|ID:75095626|_Cell_wall-associated_hydrolase,_NlpC_family	Extracellular	Sec signal peptide predicted. Most likely cleavage site: 1 - 31 [CAA-AP] - Reliability score: 0.997	subfamily_M23B_unassigned_peptidases	M	NlpC/P60 family
Pbr6_Mari_b41	TET0800_v1_70072|ID:75096188|_protein_of_unknown_function	Extracellular	TM segment predicted: 53 - 72 - Reliability score: 0.682	family_M5_unassigned_peptidases	M	Peptidase family M23
Lbs_Ribe_b65	TET0944_v1_10297|ID:74588271|_putative_Subtilisin	Extracellular	Sec signal peptide predicted. Most likely cleavage site: 1 - 19 [SVA-DP] - Reliability score: 0.974	subfamily_S8A_unassigned_peptidases	MU	alpha-L-arabinofuranosidase
Lbs_Ribe_b65	TET0944_v1_20206|ID:74588549|_NlpC/P60_family_protein	Extracellular	Tat signal peptide predicted. Most likely cleavage site: 1 - 36 [AYA-DQ] - Reliability score: 0.730	family_C40_unassigned_peptidases	M	NlpC/P60 family
Lbs_Ribe_b65	TET0944_v1_20212|ID:74588555|_D-alanyl-D-alanine_carboxypeptidase	Extracellular	TM segment predicted: 5 - 22 - Reliability score: 0.933	subfamily_S8A_unassigned_peptidases	M	D-Ala-D-Ala carboxypeptidase 3 (S13) family
Lbs_Ribe_b65	TET0944_v1_21125|ID:74589468|_NLP/P60_protein	Extracellular	No signal peptide predicted - Reliability score: 0.516	subfamily_S8A_unassigned_peptidases	M	NlpC/P60 family
Lbs_Ribe_b65	TET0944_v1_21619|ID:74589962|_putative_Subtilisin	Extracellular	Sec signal peptide predicted. Most likely cleavage site: 1 - 59 [AAA-KG] - Reliability score: 0.931	subfamily_S8A_unassigned_peptidases	MU	alpha-L-arabinofuranosidase
Lbs_Ribe_b65	TET0944_v1_30212|ID:74590424|_Murein_DD-endopeptidase_MepM/_murein_hydrolase_activator_NlpD	Extracellular	Sec signal peptide predicted. Most likely cleavage site: 1 - 26 [ARA-DL] - Reliability score: 0.999	family_S13_unassigned_peptidases	M	Peptidase family M23
Lbs_Ribe_b65	TET0944_v1_30270|ID:74590482|_Zinc_D-Ala-D-Ala_carboxypeptidase	Extracellular	Sec signal peptide predicted. Most likely cleavage site: 1 - 30 [APG-AQ] - Reliability score: 0.981	family_C40_unassigned_peptidases	M	Peptidase M15
Lbs_Ribe_b65	TET0944_v1_30284|ID:74590496|_protein_of_unknown_function	Extracellular	No signal peptide predicted - Reliability score: 0.341	subfamily_S8A_unassigned_peptidases	M	Peptidase family M23
Lbs_Ribe_b65	TET0944_v1_30626|ID:74590838|_putative_Mycolysin	Extracellular	Sec signal peptide predicted. Most likely cleavage site: 1 - 30 [AQA-DD] - Reliability score: 0.999	subfamily_M23B_unassigned_peptidases	?	?
Pbr2_Ribe_b001	TET0955_v1_40221|ID:75089921|_NLP/P60_protein	Extracellular	Sec signal peptide predicted. Most likely cleavage site: 1 - 29 [AIA-DQ] - Reliability score: 0.976	family_S12_unassigned_peptidases	M	NlpC/P60 family
Pbr2_Ribe_b001	TET0955_v1_130095|ID:75091019|_D-alanyl-D-alanine_carboxypeptidase	Extracellular	Sec signal peptide predicted. Most likely cleavage site: 1 - 92 [ALA-DP] - Reliability score: 0.960	family_S12_unassigned_peptidases	M	D-alanyl-D-alanine carboxypeptidase
Pbr2_Ribe_b001	TET0955_v1_130097|ID:75091021|_exported_protein_of_unknown_function	Extracellular	Tat signal peptide predicted. Most likely cleavage site: 1 - 34 [ASA-DP] - Reliability score: 0.916	subfamily_S8A_unassigned_peptidases	M	NlpC/P60 family
Pbr2_Ribe_b001	TET0955_v1_200275|ID:75091768|mepM|_Murein_DD-endopeptidase_MepM	Extracellular	Sec signal peptide predicted. Most likely cleavage site: 1 - 44 [SAA-DT] - Reliability score: 0.999	family_M4_unassigned_peptidases	M	Peptidase family M23
Pbr2_Ribe_b001	TET0955_v1_240056|ID:75092648|mepH|_Murein_DD-endopeptidase_MepH	Extracellular	Sec signal peptide predicted. Most likely cleavage site: 37 - 53 [AQA-AT] - Reliability score: 0.926	family_C40_non-peptidase_homologues	M	NlpC/P60 family
Pbr2_Ribe_b001	TET0955_v1_240262|ID:75092854|mepM|_Murein_DD-endopeptidase_MepM	Extracellular	TM segment predicted: 22 - 42 - Reliability score: 0.936	subfamily_M23B_unassigned_peptidases	M	Peptidase family M23

## Sheet: Supplementary Data File 8b
Supplementary Data File 8b. Counts of predicted extracellular peptidases identified among Dermatophiliceae family genomes and/or MAGs.
Organism name	GenBank assembly accession	Secreted peptidase count
GCA-2748155 sp002748155	GCA_002748155.1	1
Humibacillus xanthopallidus	GCF_006716675.1	19
Humibacillus xanthopallidus_A	GCF_006717145.1	11
Intrasporangium calvum	GCF_000184685.1	14
Intrasporangium_A chromatireducens	GCF_000576575.1	14
Intrasporangium_B oryzae	GCF_000576595.1	4
Janibacter anophelis	GCF_001570945.1	5
Janibacter corallicola	GCF_001570965.1	3
Janibacter hoylei	GCF_000297495.1	5
Janibacter indicus	GCF_900176385.1	6
Janibacter limosus	GCF_001570985.1	5
Janibacter limosus_A	GCF_004295485.1	5
Janibacter melonis	GCF_001637565.1	7
Janibacter sp001428305	GCF_001428305.1	6
Janibacter terrae	GCA_001591405.1	2
Knoellia aerolata	GCF_000768695.1	9
Knoellia flava	GCF_000768675.1	12
Knoellia remsis	GCF_003002895.1	10
Knoellia sinensis	GCF_000768705.1	10
Knoellia sp000152705	GCF_000152705.1	1
Knoellia sp001427985	GCF_001427985.1	16
Knoellia subterranea	GCF_000768685.1	14
Kribbia dieselivorans	GCF_001552435.1	12
Lapillicoccus jejuensis	GCF_006715055.1	16
Monashia flava	GCA_001956915.1	15
OKQN01 sp900289115	GCF_900289115.1	1
Oryzihumus leptocrescens	GCF_006716205.1	10
Pedococcus bigeumensis	GCF_006438965.1	16
Pedococcus cremeus	GCF_900111375.1	13
Pedococcus dokdonensis	GCF_900104525.1	8
Pedococcus sp001426245	GCF_001426245.1	6
Pedococcus sp001428025	GCF_001428025.1	7
Pedococcus sp001429605	GCF_001429605.1	13
Phycicoccus duodecadis	GCF_002846495.1	6
Phycicoccus jejuensis	GCF_000720925.1	12
Phycicoccus sp001428065	GCF_001428065.1	10
Phycicoccus_A elongatus	GCF_000367525.1	4
Terrabacter sp000383675	GCF_000383675.1	6
Terrabacter sp000620545	GCF_000620545.1	12
Terrabacter sp000720035	GCF_000720035.1	16
Terrabacter sp000955875	GCA_000955875.1	14
Terrabacter sp001428505	GCF_001428505.1	6
Terrabacter sp001429185	GCF_001429185.1	16
Terracoccus luteus	GCF_003635045.1	15
Terracoccus sp001758225	GCF_001758225.1	5
Tetrasphaera japonica	GCF_001046855.1	12
Tetrasphaera_A australiensis	GCF_001050535.1	3
Tetrasphaera_A jenkinsii	GCF_001046875.1	8
UBA4719 sp002404345	GCA_002404345.1	2
UBA4719 sp003132125	GCA_003132125.1	2
UBA4719 sp003157445	GCA_003157445.1	1
XNB-1 sp005222685	GCF_005222685.1	6
